# Supplementary material for: Genome-Wide Identification of PP2C Gene Family in Oat (Avena sativa L.) and Its Functional Analyses in Response to ABA and Abiotic Stresses
Source: Plants (Basel). 2025 Jul 5;14(13):2062. doi: 10.3390/plants14132062 (PMC12251716; doi:10.3390/plants14132062)
Supplement: Supplementary file 1 [file plants-14-02062-s001.zip]

Archive with 8 entries (8 files):
- Figure.S1.tif
- Figure.S2.tif
- Figure.S3.tif
- Table S1.xlsx
- Table S2.xlsx
- Table S3.xlsx
- Table S4.xlsx
- Table S5.xlsx
