# Supplementary material for: Genome-Wide Identification of PP2C Gene Family in Oat (Avena sativa L.) and Its Functional Analyses in Response to ABA and Abiotic Stresses
Source: Plants (Basel). 2025 Jul 5;14(13):2062. doi: 10.3390/plants14132062 (PMC12251716; doi:10.3390/plants14132062)
Supplement: Supplementary file 1 [file plants-14-02062-s001.zip › Table S2.xlsx]

## Sheet: Sheet1
>Asa_chr2Ag00137
MAGKEIYNKMKDKVKDVFSSSGPETGKGKTKLSGRRVKHGYHLVKGKSNHPMEDYLVAEYRQVGDHDLGLFAIFDGHLGHTVPDFLREHLFDNILKEPEFLSDTKNAMRKAYLLTDEKILERAAELGRGGSTAVTAILISCDDSVKLVVANVGDSRAVISKNGKAEQLSVDHEPNMEKEIIEEKGGFVSNLPGDVPRVDGQLAVARAFGDRSLKKHLSSDPHVAEEVIDESSDFLILASDGLWKVMTNQEAVDEIKDFKDAQAAAKHLTEQAVNRRSKDDISCVVVKFHC*
>Asa_chr2Ag00897
MVAVAAGRRPVVSRRRSGCGAGQQQPQAQQQRMLAVAVAARVAAAKPATTEAALYGGGDDPCCVDFLVCLLRAMGVTPASTGPAQFKWAARPLRRKRSSPRGASAEGRRPEIGDAPARIAGNGACATASLYTMQGKKGVNQDAMVVVQNFGSKDGTIFCGVFDGHGPQGHLVSKRVRDILPMKLSANIGRDEYKEMSNSSVINGTTEGGTAKPVVEDTGAALETVENGGYPEIFTSLRTSFLRAFYVMDRDLKSHKDIDCLFSGTTAVTVIKQGHDLIIGNLGDSRAILATRNEDNQLVAHQLTVDLKPSIPSEAARIRQRSGRVFSLPNEPEVTRVWLPKYNSPGLAMARAFGDFCLKNYGVISVPEVSYHRITEKDEFIVLATDGIWDVLTNADVVN…
>Asa_chr2Ag01029
MLNEMFYEDNNDHSISSEDEDTLVRSCSNLSVSFGYHCNSYQSFPLENDEHETSPRMRFENNAMTKSRNGSFTCLSGAAISANFTLANTNICNGLIGEEILPELDSPNSFRKIVSSPSMSRLDLLSTSQGSPASPESSIFEISKNLWRSSAPTSVSSNFVTGNEVKMAGGAAGEDRVQAVCSEKNGWLICGIYDGFNGRDAADFLAVTLYDNIVYYLYLLECRIKQQDGLYNSPEDSLNGVKSELTLAMRIAENEDVKLSEKFRAGVLNCLTSAVEQAENDFLCMVEHDMDDRPDLVSVGSCVLVVLLQGTDLCILNLGDSRAVLASMPYAETNTVKAIQLTEIHSLENPSEYQKLLADHPNESKVVMGDKVKGKLKVTRAFGVGYLKQVTCYTLASEK…
>Asa_chr2Ag01280
MAKFCCFGSEAAGRASASSGKGKGCQGQVKVSYGFSLVRGKTNHPMEDFHVAELAEVKGNELGLFAIYDGHLGDTVPAYLQKNLFPNILNEEEFWTHPDRALTKAYEKTDQAILSHTPDLGPGGSTAVTAILINGRKLWVANVGDSRAVLLKGGEAIQMSIDHDPNVERGAIENRGGFVSNMPGGSPIHRFSKLHMLIEIEAHMKMRCEVSVLRL*
>Asa_chr2Ag02030
TTSVRTDGETKTRHAHTTPHHTTIRVHDKTQPKRISPTPSLPPRVPAYLAAVSRLPEQASSLSVAVGRGPAVVLRGMVGRMERQTVSTSSASCSPSAAASSSSSSSSCGGRKRPDILNMIRSATCLHSSSTDTGKGRSKLSSNKVTHGFHLVEGKSGHDMEDYHVAEYKCEKNHELGLFAIFDGHLGDRVPSYLRANLFCNILKEPLFWTNPDEAIKNAYGSTNKYILENAKQLGPGGSTAVTAIVVDGKDMWIANVGDSRAVLCERGAANQITVDHEPHTTNERQRIEQQGGFVTTFPGDVPRVNGQLAVARAFGDHSLKTHLSSEPDVRHVPINSSIEFVILASDGLWKVMKNQEAVDLVKSTKDPQAAAKRLTTEALARKSKDDISCIVIRFRC*
>Asa_chr2Ag02306
MGYLSTVIGHPTDGSPVSGGGLSQNGKFSYGYASSLGKRASMEDFYETRIESVDGQLIGLFAVFDGHGGAKVAEYVKENLFSHLLRHPKFMSETKVAIDDSYKSTDNDFLESDSTQNQCGSTASTAVLVGNRLFVANVGDSRAIICRGGDAVPVSKDHKPDQTDERQRIEEAGGFVMWAGTWRVGGVLAVSRAFGDKLLKQYVVVDPEIREEIVDDSLEFLILASDGLWDVVSNEEAVDMTRSIQDPEEAAKRLLQEAYVRESSDNITCVVVRFFHGQGSSGPA*
>Asa_chr2Ag02475
MEELRLGGGGGGKPPIPSPARKPVLSRHASFARGPLNNTKSETERILERVNDEFIPVVRSGGWADIGSRSTMEDVYICCDNFLQDFGPESCEEGPSSFYGVFDGHGGKHAADFVCSNLPRFIVEGDDFPGEIEKAVSSAFLQTDAAFADACSVNASLASGTTALAALITGRSLLVANAGDCRAVICCRGKAIEMSRDHKPSCNREKMRIEASGGYVDDGYLNGLLNVARAIGDWHMEGLKACDGLGPLSAEPEVMVRNLTEEDEFMIIGCDGIWDVFRSQNAVDFARRRLQEHNDPVACCKDLVDEAIKRKSGDNLSVVVVCFNSRAPPVLTVPRPRVQRSISAEGLRELQGFLDSLAEAN*
>Asa_chr2Ag02741
MLTLLLLCVNFIASDFWVAFARLGQISYCTYNSTDAVYHGSENGKFSYGYASCLGKRSSMEDFHETRIDGVEGETVGLFGVFDGHGGARAAEFVKQNLFSNLIKHPKFFTDTKSAIGAYISLPELDITLN*
>Asa_chr7Dg00474
MGSCLSTQPGDAPAWWRKRHRCGGEREGVAAAGGTFFSSGVGGGGGGRKLHGSEGEMMTEEELARVAGRTCANGASASAAACLHTQQGRKGTNQDAMVVWESFNSSDSVFCGVFDGHGPYGHFVAKKVRDSLPVKLLSQWKTSANGGTSPHLNGSISGSLNSEETACAVDDEWGESVDVDGSDMLPETFLPLKHSYLKAFKSMDKELKMHPTIDCFCSGSTAVTLVKQGRDLVVGNLGDSRAIMATRDATNNLTAVQLTVDLKPNLPKEAARIQQCRGRVFALQDEPEVSRVWLPNNDSPGLAMARAFGDFCLKDYGLISVPEISYRRLTEKDEFIILATDGVWDVLSNKEAVDIVAAAPSRATAARALIDCAVRSWRLKFPTSKSDDCAAVCLFLDHE…
>Asa_chr7Dg02089
MVFPSLYLNCLFFHESSFNSIISEKSVHMIGRSLLVANAGDCRAVICCRGKAIEMSRDHKPSCNREKMRIEASGGYVDDGYLNGLLNVARAIGDWHMEGLKACDGLGPLSAEPEVMVRNLTEEDEFMIIGCDGIWDVFRSQNAVDFARRRLQEHNDPVACCKDLVDEAIKRKSGDNLSVVVVCFNSRAPPVLTVPRPRVQRSISAEGLKELQGFLDSLAEAN*
>Asa_chr7Dg02350
MAPSGDSKKPVSGGGFSENGKFSYGYASCLGKRSSMEDFHETRIDGVEGETVGLFGVFDGHGGARAAEFVKQNLFSNLIKHPKFFTDTKSAIAETFTHTDSELLKADTTHSRDAGSTASTAILVGDRLVVANVGDSRAVICRGGDAIAVSRDHKPNETDERQRIEDAGGFVMWAGTWCVGGILAVSRAFGDKLLKQYVVADPEIKEEVVDSSLEFLILASDGLWDVVTNEEAVAMVKPILDSQAAAKKLLVEATRRGSADNITCVVVRFLDQEPSPATATTNDRPS*
>Asa_chr7Dg02622
MVMYIIISLSLASGKVVAKFCSKYLHREVMKSEGYSVGELGTAVNKAFFRMDEMMRGQRGWRELQSLGDKVNQFTGMIEGLIWSPRGSNSNDQHDDWAFEEGPHSDFSGPTCGCTACVAILRNSQLVVANAGDSRCVISRNGQAYNLSRDHKPELEAERERILKAGGYIQMGRVNGTINLSRAIGDMEFKQNKFLTPDKQMLTANPDVNTVELCDDDDFLVLACDGIWDCMSSQQLVDFVHEHINTVSTKLLL*
>Asa_chr7Dg02690
MDSDLCGVCQLWKKPYTGPQEEGSTACVAIIEGNRILVANAGDSRCVLSRNGEAIDLSTDHKPNVEDEKKRIQAAGGQVLKNEMSKIKLGEFAELGIPRVDGKLLISRSIGDLAYKQDETLIPEQQKVTCNPDIFSVDITDDIDFLLIATNGIWYVLN*
>Asa_chr7Dg02731
MIVTLMNLLRACWRPSSNRHARTGSDATGRQDGLLWYKDTGQHVNGDFSMAVVQANNLLEDQCQIESGPLSFLDSGPYGTFVGVYDGHGGPETACYINDNLFNHLKRFASEQNSMSADVLKKAYEATEDGFFSIVTKQWPVKPQIAAVGSCCLVGVICGGMLYVANVGDSRAVLGKHVKATGEVLAVQLSAEHNVSIESVRKELQSVHPEDRHVVVLKHNVWRVKGLIQVCRSIGDAYLKKQEFNREPLYAKFRLREPFSKPILSSEPSICVQPIQPHDQFLIFASDGLWEHLTNQEAVDIVQNNPRSGSARRLIKTALLGAAKKREMRYSDLKKIDRGVRRHFHDDITVIILFLDSSLVSRASTCRGPAVSLRGAGVSLRSSTLAPYGSQM*
>Asa_chr7Dg02992
MGVYLSTPKTEKLSEDGENDKLKFGLSSMQGWRASMEDAHSALLDLDKDTSFFGVFDGHGGKVVAKFCSKYLHREVMKSEGYSVGELGTAVNKAFFRMDEMMRGQRGWRELQSLGDKVNQFTGMIEGLIWSPRGSNSNDQHDDWAFEEGPHSDFSGPTCGCTACVAILRNSQLVVANAGDSRCVISRNGQAYNLSRDHKPELEAERERILKAGGYIQMGRVNGTINLSRAIGDMEFKQNKFLTPDKQMLTANPDVNTVELCDDDDFLVLACDGIWDCMSSQQLVDFVHEHINTESSLSAVCEKVLDRCLAPSTLGGEGCDNMTMILVQFKKPICHGNNASAGEQSAVEDKNANAGEQSTVEDRNASARGQSPGDIEGL*
>Asa_chr7Dg03107
MIVTLMNLLRACWRPSSNRHARTGSDATGRQDGLLWYKDTGQHVNGDFSMAVVQANNLLEDQCQIESGPLSFLDSGPYGTFVGVYDGHGGPETACYINDNLFNHLKRFASEQNSMSADVLKKAYEATEDGFFSIVTKQWPVKPQIAAVGSCCLVGVICGGMLYVANVGDSRAVLGKHVKATGEVLAVQLSAEHNVSIESVRKELQSVHPEDRHVVVLKHNVWRVKGLIQVCRSIGDAYLKKQEFNREPLYAKFRLREPFSKPILSSEPSICVQPIQPHDQFLIFASDGLWEHLTNQEAVDIVQNNPRSGSARRLIKSALLGAAKKREMRYSDLKKIDRGVRRHFHDDITVIVLFLDSSLVSRASTCRGPAVSLRGAGVSLRSSTLAPYGSQM*
>Asa_chr7Dg03226
MCVDDAARLDFGDAGVEKPAEFPLPHMESVCENTTSADFKPSNFANFLPNVRSGGWSDIGSRQYMEDTHVCIPDLAKNFGSPTVDKEVVSFYGVFDGHGGKDAAHFVRDNLPRVIVEDADFPLELEKVVSRSFVQIDSQFADKCSHHRALSSGTTALTAMIFGRSLLVANAGDCRAVLSRCGIAMEMSMDHRPCSLSEKLRVESLGAYVDDGYLNGLLGVTRALGDWHLEGMKEAGRPGGGPLSAEPEVKMTTLTKDDEFLIIGSDGIWDVFSNQNAVDFARRRLQEHNDVKLCCKEIVEEAIRLGATDNLTAVLVSFHLVAPPQIRVNRPGRVARSISADGLNSLRILLGSQ*
>Asa_chr1Dg00797
MSGGVEPETPPGSARSGGGSPMARKPPRHQLTSIRHCSSSARIAAASTDLELDSGTLSVISPTDIRPAFLPIFRSGSCANIGPKSYMEDEHVCIDSLMEHLGIHSPGIPAPGAFYGVFDGHGGTDAVCFVRKNILKFIIEDGHFPNSMEKAITSAFLKADNAIADSHSLDRNSGTTALTAIISGRTLLVANAGDCRAVLGKRGRAIELSKDHKPSCKSEKLRIENLGGIVFDGYLNGQLSVARAIGDWHVKGSKGSKSPLTPEPEFQEVRLTEEDEFLIIGCDGLWDVMTSQCAVSMVRKELMAHNDPERCSRELVQEALRRDTCDNLTAVVVCFSADPPPQIEIPRFRVRRSISMEGLHMLKGALDSNA*
>Asa_chr1Dg00813
MLSAVMDYLRSCWGPASSPDGRLRKGVDAAGRQEGLLWYKDAGQLVAGEFSMAVVQANNLLEDHSQVESGPLSTTDPDLQGTFVGVYDGHGGPETARFINEHMFNHLRVFASEQKCMSVEVIRKAFRATEEGFLSLVSSQWSLRPQLAAVGSCCLVGVICAGTLYVANVGDSRAILGRLVKGTGEVLAMQLSAEHNASFEEVRREMQAMHPDDPHIVVLKHNVWRVKGIIQITRSIGDVYLKKPEFNREPLHNKFRLPETFSRPLLSSEPAITVHQIQLTDQFIIFASDGLWEHLSNQKAVELVHSSPRNGIARKLVKTAMQEAAKKREMRYSDLKKIDRGVRRHFHDDITVVVVFFDSNSIAMDNWSRPTVSLRGGGVALPANSLAPLSS*
>Asa_chr1Dg01347
MRHISSMLQGLARSMSLGKERKGDEEEQGTLLRTSGTLWGEGSETFAAVCSRRGEKGTNQDCSIVWEGFGCQDDSIFCGIFDGHGQWGHYVAKAVRDSLPPSLLCRWQEAVALASLIDGEKMLCDRQFDLWRQSYLAAAAAVDEELRRSRRLAAFNSGCTALSIVKRGDMMVVANVGDSRAVLGTTSDDGGVAAVQLTVDFKPNLPQEKERIRQCKGRVHSLDDEPSVHRVWLPDRDAPGLAMSRAFGDYCVKDYGVISAPEVTQRRVTTRDRFVILATDGVWDVLSNEEAVRIVAATADREKAAKRLVECAVRAWRRRRRGVAVDDCSAICLFLHSPAP*
>Asa_chr1Dg01348
MRQISSMLQGLARSMSLGKERKGDEEEQGTVLRTSGTLWGEGSETFAAVCSRRGEKGTNQDCSIVWEGFGCQDDSIFCGIFDGHGQWGHYVAKAVRDSLPSSLLCRWQEAVALASLIDGEKMLCDRQFDLWRQSYLAAAAAVDEELRRSRRLDAFNSGCTGLSIVKRGDMMVVANVGDSRAVLGTTSDDGGVAAVQLTVDFKPNLPQEEARIRQCKGRVHSLGDEPDVHRVWLPDRDAPGLAMSRAFGDFCVKDYGVISAPEVTQRRVTARDRFVILATDGVWDVLSNEEAVRIVAATPDREKAAKRLVECAVRAWRRGRRGIAVDDCSAICLFLHAPAS*
>Asa_chr1Dg01349
MRQISSMLQGLARSMAPGKERKASRDDVDGKVLRTSGTLRGQGSETFAAAYSRRGEKGTNQDCSIVWEGFGCQEDSILCGIFDGHGQWGHYVAKAVRDSLPPSLLRRRQEAVALASLIDGGEKKLSDCQFDLWKQAHLAAAATVDEELRRSRRLDAVDSGCTALSVVKQGETMVIANVGDSRAVLATTSDDGRVAAVQLTVDFKPELPQEQERIRQCNGRVFCLGDEPGVHRVWLPDQEAPGLAMSRAFGDYCVKDYGVISAPEVTQRRITARDKFVILATDGVWDVISNQEAVQIVAGTPDREKAAKRLVQCAVRAWGRKRRGYAVDDCSAVCLFFHSPAS*
>Asa_chr1Dg01884
MAAAAAICSEDEPAPRGEPAAECAAGAGIERLDLGDGRAALVAGGKRSVYLMECEPVWGSVATPGRGGEMEDACAAVPRFADVPVRLLARRRDLDGLGLDADALRLPSHLFAVFDGHGGAEVSNYLRERLHVVLSKELRRPATDLGEMSDVDMKEHWDGLFTRCFQRVDDEVSGLSSRLVDGEPRLEPIAAENVGSTAVVVVVCSSHVIVANCGDSRIVLSRGKEPVALSIDQKPDRKDERARIEAAGGKVIQWNGHRVSGILAMSRSIGDRYLKPYVIAKPEVTVVPRAKDDDCLILASDGLWDVVSNEEACKVARRQIQQWHKNNSVATSSSDGGDGNTDPAAQAAADYLARLALKKGSQDNISVIVVDLKPRRKAKNNS*
>Asa_chr1Dg02194
MVHDGAVKDQQESPTSPPPSATEAAAEVVAVEAAEARAGDGAVEGAVEAGTSRPGSDKRLGVRHPVKYRRFRAKGKTMAEPGPGGVTPAQLVEVEMEGEDGEVEEEASSPEREVLAGVVEVEMEVASVEMEVEEGADMEVSPTAAVAVVESELDAQSTKEEEEGEVSSPVLAEAARSLGATAVPAAAVPALEVPKDQDQEKEKKEKERQRERERADEVGYMSGGCKSDDGNLSCGYSSFRGKRASMEDFFDIKSSKIDDKQINLFGIFDGHGGSRAAEYLKEHLFENLVKHPEFMSDTKLAISETYKKTDSEFLDSEINTHRDDGSTASTAVLVGNHLYVANVGDSRAVISKSGKAIALSDDHKPNRSDERKRIESAGGIVMWAGTWRVGGVLAMSRAF…
>Asa_chr1Dg02310
SPISLQLKCASRSGDSPRRRRLIHLPHLTHMGNRAARLATPCFASGAGAGDDGSTVDASAAARAVAASGADGANSIGQILSFDSPLEGPAFDGATIHGVLLTSNQSTLGSSASFVLNDGDSQMLSVSAGSSSCDSSNSFSFRTLQPEQYSGPLEYCASSASPSSSGRVVSSASRRGTRTDEQILADLRATRHRRRRQEETSSGSSLLDRLRRAVASALRSGRPCGVPSMKQQREDEPVVTMVARNGGTAATIGGGAIKSNGVNGHASADDGEERVQWARGKAGEDRVHVVVSEERGWMFVGIYDGFNGPDATDYLVANLYASVCRELVIDDDPTVGGGDVDPRSPAARRRHGEVLDALARALRRTEEGYFAEAEARAAACPEMAMMGSCVLVVLMKGAD…
>Asa_chr1Dg02574
MEDEHIRIDDLSAHLGSLLVCPLPSAFYGVFDGHGGPDAAAYMKRHAMRFLFEDREFPQALQVDDMFLESVEDCIRSAFLEADLALADSLDISRSSGTTALAALVFGRQLLIANTGDCRAVLCRRGIAMEMSRDHRANHAEECERVAASGGYIEDGYLNGVLSVTRALGDWDMKTPDCSTSPLIAEPEFQQATLTEDDEFLIMGCDGIWDVMTSQHAVSVVRRGLRQHDDPERCARELVMEAKRLETADNLTVIVVCFGSELGSAAAPWQQQEQQTAAARPRSCKGLSVEALCNLRSWLEADR*
>Asa_chr1Dg02776
MSEVSCDVPAAAAAEGKKGVVCDAGSRAARRRRMEIRRHRLVAERGAEETSRKRRKVEEEASTDEESSVEIEPARYGVTSVCGRRRDMEDAVSVQPEFIPGHHFFGVFDGHGCSHVATSCGERMHEIVVEEARSTGSDSDDAERWKGVMERSFARMDAEAVGSRASGADPAPTCRCELQLPKCDHVGSTAVVAVVGPRHLVVSNCGDSRAVLCRRGAAIPLSSDHKPDRPDELERIQAAGGRVIFWDGARVFGVLAMSRAIGDSYLKPYVISDPEVRVLERKDGEDEFLILASDGLWDVVSNEVACNVVRACVRGSRKRRGGRASPTSNLSPRQSSGSGSGSGSGSSSGDEAANDRGGAGAGSESSEEEDSGEVDRACAEASILLTKLAIARQSSDNVS…
>Asa_chr1Dg03090
THTRTPFRRAVPCPRHPPLRAYLLTPLYTTEPPTHHAASASHTPTHNTTHSPAAASSAVRSLPLHDRPTSLARASMGWRRRLLPSCCCDFGRGGGGSVADDGLVWDVALKAHASGDYSVAVAQANEALEDQAQVLVSPASTLVGVYDGHGGPDAARFVNARLFSLIQEFASDNGGMSVEVIKKAFGATEEEFMGMVAKSWPTQPRLVSVGSCCLVGAIEDGTLYVANLGDSRAVLGRRAAPGDKAKKRVVAERLSRDHNVADEAVRREMSEAHPDDPHIVTSAHGVWRIKGIIQVSRSIGDAYLKRPDMCSPALMQTICPFPLRRPVMTAVPSVRTRRLRPGDQFLIFASDGLWEQLSDEAAVDVVARSPRKGVAMRLVRAAQLEAARKKDIRYESIAA…
>Asa_chr1Dg03162
MAEVPAATGVLGSRPCEVVDAPARAPAPREFCPAAEGEKELPGGSEDAGAVAVEAPEGRAGSREASEVLGVDEQKLGSGSSGSDQAAGAISDISSLLKSSPSGASSNPDTTSSPADGTMADASDSPGQARAARKEPTGFSDEHAHRDLGKGDLDGRNGLIQGELEPELRASGGGPVDDDAEITGVSCDGGAETTTDFEASDGSTARVQEGVDRMETSLDDSEVSDGSTTQEDSDTDVETESSSSSIEEQDTGYGVHVPLPPMEEVTCEVDRENNTSEVKSSDRMASVAVSKLVLASGAAMLPHPSKVLTGGEDAYFIACDGWFGVADGVGQWSFEGINAGLYARELMDSSKKIVTENQGAPGMRTEEVLAMAAEEARSPGSSTVLVAHFDGQVLHVSNI…
>Asa_chr1Dg03414
MSAVMDYFRSCWGARSRAGRRGKKGSDSAGRQDGLLWYKDAGQVATGEFSMAVVQANNLLEDQSQVESGSLSMADPGPQGTFVGVYDGHGGPETSRFINDNMFHHLKRFASEHKCMSADVIRKAFQATEDGFLSVVTKEWARKPQIAAVGSCCLVGVICAGNLYIANAGDSRAVLGRIVKATGEVVAMQLSAEHNVCYEEVRQELQSSHPDDPQIVVLKHNVWRVKGLIQISRSIGDVYLKKPEYNRTPLHSKFRLRETFKKPILTSEPAIAVHQIQPNDQFVIFASDGLWEHLSNQDAVDLVQSSPRNGIARRLVKAAMQEAAKKREMRYSDLKKIERGVRRHFHDDITVVVVFLDANAVSKPGWSKSPSVSVRGGGVSVPANSLAPFSAPTMLSSTY*
>Asa_chr3Dg00420
MALEVPPEESNRCVRGCCRSAAIPLHLPAASFSLISPIARGSESTVYEARLRGERVAAKKPVLATSDDLDKFHYQLQLLCELDHPGLAKLIAAHARPPNYLMFFEFFEPPNLADKIHVEEWSPSIQQVVNIASYLANTLQYLQVLGIVHRDIKPANILLDKDLLPHLADFGLAMYQKDIKSVSVENWKSSGKPTGGFYKKNMVGTLIYMAPEILRKDLHTEKSDVYSFGISVNELLTGVVPYTDLRAEAQAHTVLEMTYTEQQLTSAVVSQGLRPALALPESGSPPSLLSLIQRCWDPDPEQRPSFEDIIQDLNAIQKHLVTYSCPSPSRSMNVSQEGNTEVHHYQEALNWFNQGELLTKKANKLDHTVHPWFDSFDRSSVSIYRPTLSWGSFATCGRR…
>Asa_chr3Dg00816
RRKQNRVSRPPTFPRACQSRFDPIGEAGKGMSSSAALQQHRHRSGGGSGIVPLAALIKEEARTERRANTGSRICVREEDVGRGEVGEAVTRRPLLRYGCAAQSKKGEDFFLLKTDCARPSTSSASSSTYSHAPTFAVFAVLDGHNGIAAAIYTRDNLLNHVLSAMPQGLLRDEWLHALPRALVAGFVKTDKEFQTKGQASGTTATFVIIDGWTITVASVGDSRCILDSEGGAVSLLTVDHRLEENVEERERVTASGGEVGRLSVVGGAEIGPLRCWPGGLCLSRSIGDIDVGEFIVPVPYVKQVKLSNTGGRLIIASDGIWDALSSEAAAKCCRGLPAELAAKQVVKEALRIRGLKDDTTCVIVDIIPPDQTIRPPSPPKKMNKLKSLIFRRKVKDPSN…
>Asa_chr3Dg00968
HTTSMALLSPRVSRLPLASHSAGAGALRYCGWVAASATRCQATAAGSVAAGSASSSELEAIRWGSAKLQGAREEMEDEVVLRPESLLHGFSFAAVFDGHAGFSTVQFLRDELYKECAAALDGGAVLNTKNLEAITESIRRAFATVDANLSTWLEKMDKEDESGATATALFLRKDVLVVSHIGDSCLVVSRGGRPQSLTNFHRPYGNNKTSLEEVKRIRAAGGWILDGRICGDISVSRAFGDIRFKTRKNEMLVKGVKEGRWTEKFVSRIKFKGDLIISSPDVSLVELGPDVEFVLVATDGLWDYIKSTEAVAFVRDQLRQHGDVQRACEALGEKALDQRSQDNISIVIADLGRTNWKELPVPGPNVFLELSQAVATVGAVSLGIWISSLLTLQ*
>Asa_chr3Dg01013
MRRRGALILEPVMEDVAVAALPTAPAPVFSPATAGLTLIAAAATEPIVAVVAGAMEGVPITLSVPPVRTTTAMEEEGLPTGDEAAGSPCSVNSDCSSVASADFEGVGLGFFGSGVEGAAVVFEDSAASAATVEAEARVAAGGKSVFAVECVPLWGYTSICGRRPEMEDAVVAVPRFFGLPLWMLTGSNMVDGLDPISFRLPAHFFGVYDGHGGAQVADYCRDRLHLTLVEELSRIEGSVSGANFGAVEFKKQWEKAFVDSFCRVDDEVAGKASSAGGTDVGTSNVAAAADPVAPETVGSTAVVSVICSSHIIVSNCGDSRAVLCRGKQPVPLSVDHKPNREDEYARIEAAGGKVIQWNGYRVFGVLAMSRSIGDRYLKPWIIPVPEVTIVPRAKDDECL…
>Asa_chr3Dg01164
MVPDGSVKDQEVSTSSSTAAAAIARAARPPRPVSFKRFAMWHPMKHRRFRAGGTKKMAVASTSAQVVAGAREVGEATTAAAAMGVLKDSERDDEKGQVWGSWKSDDGSMHCGYSSFRGRRASMEDFYDIRSYKTDAKQINIFGVFDGHGGSCAAEYLKEHLFENLLKHPAFITDTKLAISESYKETDSDFLGAETNIHKEGGSTASTAIFVGNHLFVANVGDSRAVISKAGKAIALSDDHKPNRSDERERIENAGGVVTFSGTWRVGGVLAMSRAFGDRLLKQFVVAEPEIQEQEIDDELEFLILASDGLWDVVSNEHAVAFVKEVVGPEAAARKLTEIAFRRGSTDNITCIVVEFHRDNVGNGSSPSNGQS*
>Asa_chr3Dg01301
SLRPLGEMSSETSMRGDHVRDLLAGEKKLMTVARTARRRRLELRRLGRTASAAAEDEAAKRVRAAPDSSSDSCDSSARVAPEPSLVLAKCPTCVSYGAVSVIGRRREMEDAVAVAPCFLAEKAVVEGGSGDVEHVDGEEEGFFAVYDGHGGSRVAEACRERMHVVLAEEMRLRRRGDDKAGTEDGEDIARWKEAMTACFARVDGEVGVDDETDTGEQTVGSTAVLAVVGPLRIVVANCGDSRAVLSRGGVPVPLSSDHKPDRPDELERVEAAGGRVINWNGYRILGVLATSRSIGDYYLKPYVIAEPEVTVMDRTDKDEFLILASDGLWDVVSNDVACKIARNCLSGRAASKYPESVSGSTATDAAALLVELAISRGSKDNISVVVVELRRLKSRTAAV…
>Asa_chr3Dg01549
MAATVFAGEGATARGGCSAECAGGTERPPDLGSRARPAGDGCAKRSVYLMECVPLWGCAATRGHAAEMEDACAAVPRFADVPVRMLASSRELDGIGVDFDAAELRLPAHLFGVYDGHGGSEVANYCRDKIHVVLRDVLRAGKGLREVGEVDVKEPWEKVFGDCFQKVDDEVSGKSSMSSSGFTAEPIAADNVGSTAVVVVVCSSHVITANCGDSRAVLCRGKEPIALSIDHKPDRKDERTRIEAAGGKVIDWNGYRVSGILAMSRSIGKFSAFACPSLLYGRNY*
>Asa_chr3Dg02477
PPPQIKKPCPRNHRDRRKARHRLTDSRAVLVGTDRAVVPGGETFLFFPLFLVVAGRRHGGSGCAEMVAEAEVMHQQPAPVLEVQYRRCVAKGTGMSAVAVPEVGVEVEVAVELPRMGLASADGATSVSAETLEFVPNIRSGSFADIGPRRYMEDEHIRIDDLSAHLGSLLVCPLPSAFYGVFDGHGGPDAAAYMKRHAMRFLFEDREFPQALQVDDMFLESVEDCIRSAFLEADLALADSLDISRSSGTTALAALVFGRRLLIANTGDCRAVLCRRGIAMEMSRDHRANHAEECERVAASGGYIEDGYLNGVLSVTRALGDWDMKTPDCSTSPLIAEPEFQQAMLTEDDEFLIMGCDGIWDVMTSEHAVSVVRRGLRQHDDPERCARELVMEAKRLETA…
>Asa_chr4Dg00263
MALEVPPEESNRCVRGCCRSATIPLHLPAASFSLISPIARGSESTVYEARLRGERVAAKKPVLATSDDLDKFHYQLQLLCELDHPGLAKLIAAHARPPNYLMFFEFFEPPNLADKIHVEEWSPSIQQVVNIASYLANTLQYLQVLGIVHRDIKPANILLDKDLLPHLADFGLAMYQKDIKSVSVENWKSSGKPTGGFYKKNMVGTLIYMAPEILRKDLHTEKSDVYSFGISVNELLTGVVPYTDLRAEAQAHTVLEMTYTEQQLTSAVVSQGLRPALALPESGSPPSLLSLIQRCWDPDPEQRPSFEDIIQDLNAIQKHLVTYSFPSPSRSVNVSQEGNIEVHHYQEAVNWFNQGELLTKKANKLDHTVHPWFDSFDRSSVSIYRPTLSWGSFATCGRR…
>Asa_chr4Dg00666
MARAFGDFCLKDFGLISVPEITYRRIIEKDEFIVLATDGVWDVLSNQEVVEVVASCSGGSAAARAVVDLANQTWKFKYPTSKMDDCAVICLFLSKDVAAGGLSGLSVGSKGIGSSPRMPARLRNPQHSSKRVIPEDADDECESNISGDERSLEGFTRLNTLLALPKFGDTSPTMK*
>Asa_chr4Dg02224
ATPPSPAPVRMAISPLAVSGAAVATLAVLGLAVFACRRWRRGAPPAPPPPPASPSAQDNDILRPLISDSLDDYSGPSNNHCSSTAAESGIWKNRSSTSPRTHSHPAESHLSEGEIHVIDVTNGTTEDLHLGSTLKRTAEASVPTSEVKHIRRASGENNNGGIPVKDITVGSHLTLEVIAGPSHGISRYLQSDNTSMLPMTLGRVPQSDLVFKDSEVSGKHAQINWNANALKWELVDMGSLNGTFLNSQSVNHPDVGSRRWSEPAKLEDGDIITLGSSSKVSVQISLQNQQVPVGVGMASDAMIARRTGKKLPMEDVSCYKYPLTGAKQFGLFCIFDGHGGDGAAKAVSRIFPENVANILSQGETIERVLTCGSASDVLKCAFSLTEAAVNHQYEGCTAT…
>Asa_chr4Dg02226
MSKSIGAIKDEPEGAIDPSRVLEKAFTSTKARGSSTACIITLKEEGLHAVNLGDSGFIVVRDGHTVLRSPSQQHDFNFTYQLESGGGSDLPSSADVFHYPVAHGDVIVAGTDGLFDNLFNNEIIAVVVEAQRSGLGAQATAQKIAALARVRALDKHRQSPFAAAAQEAGYRFYGGKLDDITVVVSYVTSAAAA*
>Asa_chr4Dg02305
MGNSLACFCCAGGGGLGPRRRHVAPAALPSDPAYDEGLGHSFCYVRPDKLAYYSAAEDDLVADANAAAAAAGEEATTFRAISGAALSANVSTPLSTSALLLLPDDSSATSVTASSGFESSESFAAVPLQPIPRFPSGPISSGGGFLSGPIERGFLSGPLDAALLSGPLPGLAASGRISGSGPVPALRRSLSHGGRRIRDFTRALLSRADRFQGAGDLGSPDAAAAAIAACGGESYGLQWAQGKAGEDRVHVVVSEERGWVFVGIYDGFNGPDATDFLVSNLYAAVHRELRGLLWEQQSQRDQEDQRPGDQTSSAPSTTASDHQDQCTRRRRARRSKPPRGSTDYDDEQRRWRCEWERDCSNLKPPTQHPPRTNGENDHIAVLKALARALRKTEEAYLGI…
>Asa_chr4Dg02384
AADCDPSPSPTPHPRAFPPPPPPPRGRPGRRCGAAMLGPLLRFLSACGGAWQTSPAPNAPASPADSSAEGHDGLLWWRDLARCAAGDLSAALVQANQVLEDQCRLHSAPPLGTVLALFDGHAGNRAARFACDHFVPNLRDAASGPRGVTEDAIRGAFAATEGAFIAEVARQFETQPDVATVGSCCLVGVVHDRTLFVANLGDSRAVLGKKVGRGNGQIVAEQLSSEHNANMEDVRQELMAEHPDDPQIVALKHGVWRVKGIIQVSRSLGDAYLKDTKFNTELIKPKFRVSEPFSRPIMSADPSIVSRSLQPSDCFVIFASDGLWEHLSNQEAVEIVHNNQRAGSAKRLIKAALQEAARKREMRYSDLMRIDKKVRRHFHDDITVIVLFFNHDLLAKDNA…
>Asa_chr4Dg02581
MSTYIRFTKLKRLIFLNGGSTSVQLSLRNFEFCSIPKRACADSGVSCCYQVATTCQDLMHEAVAEEHGKACSGEEVAWKEVMERSFARLDERAANWATTRSREEPACRCEQKMPSRCDHVGSTAVVAVVSPTQLVVGNAGDSRAVLSRAGVPVALSVDHKPDRPDELERIQAAGGRVIYWDGARVLGVLAMSRAIGDGYLKPFVTAEPEVTITERSEEDECLILASDGLWDVVTNEMACDVVRACFRSNGPPEPAHAEVGTSSSANGVIISKAESDKACSDAAMLLAKLALARRSSDNVSVVVVDLRRGL*
>Asa_chr4Dg03322
MVGQTMMRIVRPCFKPSISEAQVVGGGAGVGTRDGLLWYKDAGRHACGDFSMAVVQANNLLEDGSQVEAGPFVVEGAQGFAGPCGTFVGVYDGHGGPETARFIADNLFHHLKKFATEQQTVSADVIRKTYAATEEGFLNLVRKQWLIKPQIASVGSCCLVGIINEGVLYIANAGDSRAVLGKVERGGKDIKAVQLSSEHNASFQSVRDELRLLHPDDPRIVVLKHNVWRVKGIIQVSRSIGDAYLKSSEFNREPLLARFRIPGPFHKPILCPEPSILEHRLCAEDQFVIFASDGLWEHLSNQEAVDIVNSSPRNGIARRLIKAALREAAKKREMRYSDLKKIDRGVRRHFHDDITVVVLFMDPALIGKRLYGGPLLSLRGGGGTPTLAQKC*
>Asa_chr4Dg03890
MVGQTMMRIVRPCFKPSLPDAQVVGGGAGVGTRDGLLWYKDAGRHACGDFSMAVVQANNLLEDGSQVEAGPFVVEGAQGLAGPCGTFVGVYDGHGGPETARFIADNLFHHLKKFATEQQTVSADVIRKTYAATEEGFLNLVRKQWLIKPQIASVGSCCLVGIINEGVLYIANAGDSRAVLGRVERGGKDIKAVQLSSEHNASFQSVRDELRLLHPDDPRIVVLKHNVWRVKGIIQVSRSIGDAYLKSSEFNREPLLARFRIPGPFHKPILCPEPSILEHRLCAEDQFVIFASDGLWEHLSNQEAVDIVNSSPRNGIARRLIKAALREAAKKREMRYSDLKKIDRGVRRHFHDDITVVVLFMDPALIGKRLYGGPLLSLRGGGGTPTLAQKC*
>Asa_chr1Ag00807
MSGGVEPETPPGSARSGGGSPMARKPPRHQLTSIRHCSSSARIAAASTDLELDSGTLNVISPTDIRPAFLPIFRSGSCANIGPKSYMEDEHVCIDSLMEHLGIHSPGIPAPGAFYGVFDGHGGTDAVCFVRKNILKFIIEDGHFPNSMEKAITSAFLKADNAIADSHSLDRNSGTTALTAIISGRTLLVANAGDCRAVLGKRGRAIELSKDHKPSCKSEKLRIENLGGIVFDGYLNGQLSVARAIGDWHVKGSKGSKSPLTPEPEFQEVRLTEEDEFLIIGCDGLWDVMTSQCAVSMVRKELMAHNDPERCSRELVQEALRRDTCDNLTAVVVCFSADPPPQIEIPRFQVRRSISMEGLHMLKGALDSNA*
>Asa_chr1Ag00827
MLSAVMDYLRSCWGPASSPDGRLRKGVDAAGRQEGLLWYKDAGQLVAGEFSMAVVQANNLLEDHSQVESGPLSTTDPDLQGTFVGVYDGHGGPETARFINEHMFNHLRVFASEQKCMSVEVIRKAFRATEEGFLSLVSSQWSLRPQLAAVGSCCLVGVICAGTLYVANVGDSRAILGRLVKGTGEVLAMQLSAEHNASFEEVRREMQAMHPDDPHIVVLKHNVWRVKGIIQITRSIGDVYLKKPEFNREPLHNKFRLPETFSRPLLSSEPAITVHQIQLTDQFIIFASDGLWEHLSNQKAVELVHSSPRNGIARKLVKTAMQEAAKKREMRYSDLKKIDRGVRRHFHDDITVVVVFFDSNSIAMDNWSRPTVSLRGGGVALPANSLAPLSS*
>Asa_chr1Ag01335
MRQISSMLQGLARSMSLGKERKGDEEEQGTVLRTSGTLWGEGSETFAAVCSRRGEKGTNQDCSIVWEGFGCQDDSILCGIFDGHGQWGHYVAKAVRDSLPPSLLCRWQEAVALASLIDGEKMLCDRQFDLWRQSYLAAAAAVDEELRRSRRLDAFNSGCTALSIVKRGDMMVVANVGDSRAVLGTTSDDGGVAAVQLTVDFKPNLPQEKERIRQCKGRVHSLGDEPGVHRVWLPDRDAPGLAMSRSFGDYCVKDYGVISAPEVTQRRVTARDQFVILATDGVWDVLSNEEAVRIVAATPDREKAAKRLVECAVRAWRRRRRGVAVDDCSAICLFLHSPAP*
>Asa_chr1Ag01336
MRQISSMLQGLARSMSLGKETKGDEEEQGTVLRTSGTLWGEGSETFAAVCSRRGEKGTNQDCSIVWEGFGCQDDSIFCGIFDGHGQWGHYVAKAVRDSLPPSLLCRWQEAVALASLIDGEKMLCDRQFDLWRQSYLAAAAAVDEELRRSRRLDAFNSGCTALSVVKRGDMMVVANVGDSRAVLGTTSDDGGVAAVQLTVDFKPNLPQEEARIRQCKGRVHSLDDEPGVHRVWLPDRDAPGLAMSRAFGDYCVKDYGVISAPEVTQRRVTARDRFVILATDGVWDVLSNEEAVRIVAATPDREKAAKRLVECAVRAWRRRRRGIAVDDCSAICLFLHAPAS*
>Asa_chr1Ag01337
MRQISSMLQGLARSMAPGKERKASRDDVDGKVLRTSGTLRGRGSETFAAAYSRRGEKGTNQDCSIVWEGFGCEEDSVLCGIFDGHGQWGHYVAKAVRDSLPPTLLRRRQEAVALASLMDGGEKKLSDCQFDLWKQAHLAAAATVDEELRRSRRLDAVDSGCTALSVVKQGETMVIANVGDSRAVLATTSDDGRVAAVQLTVDFKPDLPQEQERIRQCKGRVFCLGDEPGVHRVWLPDQEAPGLAMSRAFGDYCVKDYGVISVPEVTRGGSPPGTSSSSWQLTGSGM*
>Asa_chr1Ag01870
MAAAAAICGEDEPAPRGEPAAECAAGAGIERLDLGDGRAALVAGGKRSVYLMECEPVWGSVATPGRGGEMEDACAAVPRFADVPVRLLARRRDLDGLGLDADALRLPSHLFAVFDGHGGAEVSNYLRERLHVVLSKELRRPATDLGEMSDVDMKEHWDGLFTRCFQRVDDEVSGLSSRLVDGEPRLEPIAAENVGSTAVVVVVCSSHVIVANCGDSRIVLSRGKEPVALSIDQKPDRKDERARIEAAGGKVIQWNGHRVSGILAMSRSIGDRYLKPYVIAKPEVTVVPRAKDDDCLILASDGLWDVVSNEEACKVARRQIQQWHKNNSVATSSSDGGDGNTDPAAQAAADYLTRLALKKGSQDNISVIVVDLKPRRKAKNNS*
>Asa_chr1Ag02096
SALFVSGEPPAARAKDDMRQAAGDVEEGLVRKVVAAGYGEDDGVRDARRRRRLGLRRHGRRASGEVDEATKKVWPGTHDEASSETSADAGRGVSLPPCLSHGTVSVIGRRREMEDAVSIARTFLAPASGSASTVDGCGEEDFFAVYDGHGGSRVAEACRDRMHVVLAEELRRRLLGGSAACPVADARGWKEALEASFARVDGEVVGGAAAGPEADVDEARSRTVGSTAVVAVVGRRRIVVANCGDSRAVLSRGGVAVPLSTDHKPDRPDELQRVEAAGGRVINWNGSRVLGVLSTSRSIGDYYLKPYVSAEPEVTAVERTGKDEFLVLASDELWDVVSNEMACRVARSCLSGHLAAAFPESVSGRTAADAAALLAELAISRGSKDNISVVVVELRRLKS…
>Asa_chr1Ag02168
MEDFFDIKSSKIDDKQINLFGIFDGHGGSRAAEYLKEHLFENLVKHPEFMSDTKLAISETYKKTDSEFLDSEINTHRDDGSTASTAVLVGNHLYVANVGDSRAVISKSGKAIALSDDHKPNRSDERKRIESAGGIVMWAGTWRVGGVLAMSRAFGNRLLKQFVVAEPEIQEQEVDDELEFLILASDGLWDVVPNEDAVSLVKMEEEPEAAARKLTETAFARGSGDNITCVVVKFQHDKTGGDSPSPSGDKS*
>Asa_chr1Ag02224
MDSLAAALAPLALADRGLHDAPGSACGSPCSVASDCSSVASADFDSLLSPSAASSSAGPPSLLSEDLPAASAEAATAAGPACRSVFARDAPPLWGLESVQGRRPEMEDAAAVVPRFHGVPLWMVAPDAAAADGLDRASFRLPAHFFGVYDGHGGAQVADYCRDRLHAALVEDLRAAEELVGTDDLMSSLDSKKHWEKALVDCFCRVDAEVGGNAAAGEKPVAPDTVGSTAVVAVVCSSHIIVANCGDSRAVLCRGKEPLPLSLDHKPNREDEYARIEALGGKVIQWNGYRVLGVLAMSRSIGDRYLEPYIIPVPEVTLVARARDDECLVLASDGLWDVMSNEEVCDAARKRILLWHKKNPTATARESSGGSSPDPAAQAAAEYLSRLALQKGSKDNITV…
>Asa_chr1Ag02281
RPPIPISLCPLMHERSSGPSLAAARFPSSFYLPLLLLSLSLLPRPSNCWWCREEDDACSLPMGFRGDGSPATGGGISEKGKFSYGYASCPGKRASMEDFYETRVDDVDGETVGLFGVFDGHGGARAAEYVKKHLFSNLIKHPKFMIDTKSAIAETFNHTDSEFLKADSSHSRDAGSTASTAILVGGRLVVANVGDSRAVVSKGGKAIAVSRDHKPDQTDERQRIEEAGGFVMWAGTWRVGGVLAVSRAFGDKLLKQYVVADPEIKEEVVDGSLEFLILASDGLWDVVSNDEAVAMVKPIEDPEQAAKRLLQEASQRGSADNITVVVVRFLDGTTTTEGGPSEEVAKDQSS*
>Asa_chr1Ag02848
MRQISSMLQGLARSMSLGKERKGGQDEAAEEQGTVLRTSGTLWGEGSETFAAVCSRRGEKGTNQDCSIVWEGFGCQDDSIFCGIFDGHGQWGHYVAKAVRDSLPPSLLCRWQEAVALASLIDGEKMLRDCQFDLWRQSYLAAAAAVDEELRRSRRLDAFNSGCTALSIVKRGDMMVVANVGDSRAVLGTASDDGSITAVQLTVDFKPNLPQEKERIRQCKGRVHSLDDEPSVHRVWLPDRDAPGLAMSRAFGDYCVKDYGVISAPEVTQRRVTARDQFVILATDGVWDVLSNEEAVRIVAAAPDREKAAKRLVECAVRAWRRRRRGVAVDDCSAICLFLHSPAP*
>Asa_chr1Ag02850
MRQISSMLQGLARSMMAPGKERKGGGDDDDGKAAEAVLRTSGTLRGQGSETFAAVYSRRGEKGTNQDCSIVWEGFGCEEDSILCGIFDGHGQWGHYVAKAVRDSLPPTLLRRRQEAVALASLIDGGEKKLSDCQFDLWKQAHLAAAATVDEELRRSRRLDAVDSGCTALSVVKQGETMVIANVGDSRAVLATTSDDGRGVAAVQLTVDFKPDLPQEQERIRQCNGRVFCLGDEPGVHRVWLPDQEAPGLAMSRAFGDYCVKDYGVISAPEVTQRRITARDQFVILATDGVWDVISNEEAVQIVAGTPDRKKAAKRLVQCAIRAWGRKRRGYAVDDCSAICLFFHSPAS*
>Asa_chr1Ag03384
MAAAAAICGEDEPAPRGEPAAECAAGAGIERLDLGDGRAALVAGGKRSVYLMDCEPVWGCVATPGRGGEMEDACAAVPRFADVPVRLLARRRDLDGLGLDADALRLPSHLFAVFDGHGGAEVSNYLRERLHVVLSKELRRPPPDLGEMSDVDMKEHWEALFTRCFQRVDDEVSGLSSRLVDGEPRLEPIAAENVGSTAVVAVVCSSHVIVANCGDSRIVLSRGKEPVALSIDQKPDRKDERARIEAAGGKVIQWNGHRVSGILAMSRSIGDRYLKPYVIAKPEVTVVPRAKDDDCLILASDGLWDVVSNEEACKVARRQIQQWHKNNSVATSSSDGGDGNTDPAAQAAADYLARLALKKGSQDNVSVIVVDLKPRRKAKNNS*
>Asa_chr1Ag03677
MVHDGAVKDPQESPTSPPPSATEAAAEVVAVEAAEARAGEREGEVAVEAGTSRPGSDKRLGVRHPVKYRRFRAKGKTMAEPGPGGVTPAQLVEVEMEGEDGEVEEEASSPEREVLAGVVEVEMEVASVEMEVEEGADMEVSPTAAVAVVESELDAQSAEEEEEGEVSSPVLAEQGRNLGAAAVPVPALEVPKDQDQEKEKKEKERQRERERADEVGYMSGGCKSDDGNLSCGYSSFRGKRASMEDFFDIKSSKIDDKQINLFGIFDGHGGSRAAEYLKEHLFENLVKHPEFMSDTKLAISETYKKTDSEFLESEINTHRDDGSTASTAVLVGNHLYVANVGDSRAVISKSGKAIALSDDHKPNRSDERKRIESAGGIVMWAGTWRVGGVLAMSRAFGNR…
>Asa_chr1Ag03726
MDSLAAALAPLALADAGPDPPHDAGSACGSPCSVASDCSSVASADFEGLLSPSAASSSAGPPSLLSEDLPAASAEAATAAGPACRSVFALDSPPLWGLESVQGRRPEMEDAAAVVPRFHRVPLWMVAPDAAAADGLDRASFRLPAHFFGVYDGHGGAQVADYCRDRLHAALVEELRAAEDGAGTDDLMSSLDSKKHWEKAFVDSFCRVDAEVGGNAAAGEKPVAPDTVGTTAVVAVVCSSHIIVANCGDSRAVLCRGKEPLPLSLDHKPNREDEYARIEALGGKVIQWNGYRVLGVLAMSRSIGDRYLEPYIIPVPEVTLVARAKDDECLVLASDGLWDVMSNEEVCDAARRRILLWHKKNATAVARGSSGDTSGSSPDPAAQAAAEYLFRLALQRGSK…
>Asa_chr1Cg00020
MEEELQHTSAVTPKDFTLSFLERITNKFSKDNIIGYGGYGVVYKGVLDDGEVIAVKKLYHKHPELDDDKQFRNECINLMRVQHENVVRLIGYCYEISHKVLPYDGQYVFARVEERALCFEYLQGGSLHKHLSDETSGFGWHTRYNIIKGICEGLHYLHNGSKDPIYHLDLKPANILLDKNMMPKIGDFGLSRLVDSTQTCTTKEIRGTYGYMPPEYINRYQITPKFDIFSLGVVIIQIMAGRQGYSRCGDMPSQEFIDLVHKNWMKTGQATMSSHTSHEVKTCIKIALRCVEVDRVNRPTISEIVNKLNKIDIAKKSLLNQVTNSRSKQEFNQYASSGAADAESALTAAGNTGFKYGDEGTSIATKEKECGTIDHMVLEEDPAECYNIQDRGRRSSGTI…
>Asa_chr1Cg00066
MANSSTFLKDEEASNDPQILLMKAHAATSSIGSATVIIAMLEKTGTLKIASVGDCGLKIIRKGQVMFSTYPQEHYFDCPYQISSEAIGQTYKDALVCTVNLMEGDMIVSGSDGFFDNIFDQEILAVISESPGIDEAAKGLAELARKHSVDVRFDSPYSIEARSRGFDVPWWKKLLGAKLTGGKMDDITVIVAQVKTVAVPDDEGRGVEQEKGGEQVTVAATAIASAEQNE*
>Asa_chr1Cg01460
SHEPARPPAPQAAAHQDQTPLSLLPRPKSATSSSSSTTSCPHPIVATSSSSPAYRTAAAAATTVPRWVPKTPRDIMSGGVEPETPPGSARGGAGASPMARKPPRHQLTSIRHCSSSARIAAASTDLELDSGTLSLISPTDIRPAFLPVFRSGSCANIGPKSYMEDEHVCIDSLMEHLGMHSPGIPAPGAFYGVFDGHGGTDAVCFVRKNILKFIIEDGHFPNSMEKAIKSAFLKADNAIADSHSLDRNSGTTALTAIISGRTLLVANAGDCRAVLGKRGRAIELSKDHKPSCKSEKLRIENLGGIVFDGYLNGQLSVARAIGDWHVKGSKGSISPLTPEPEFQEVRLTEEDEFLIIGCDGLWDVMTSQCAVSMVRKELMAHNDPERCSRELVQEALRRD…
>Asa_chr1Cg01489
MLSAAMDYLRSCWGPASSPDGRLRKGVDAAGRQEGLLWYKDAGQLVAGEFSMAVVQANNLLEDHSQVESGPLSTTDPDLQGTFVGVYDGHGGPETARYINDHMFNHLRGFASEQKCMSVEVIRKAFRATEEGFLSLVSSQWSLRPQLAAVGSCCLVGVICAGTLYVANVGDSRAILGRLVKGTGEVLAMQLSAEHNASFEEVRREMQAMHPDDPHIVVLKHNVWRVKGIIQITRSIGDVYLKKPEFNREPLHNKFRLPETFSRPLLSSEPAITVHQIQLTDLFIIFASDGLWEHLSNQKAVELVHSSPRNGIARKLVKTAMQEAAKKREMRYSDLKKIDRGVRRHFHDDITVVVVFFDSNSIAMDNWSRPTVSLRGGGVTLPANSLAPLSS*
>Asa_chr6Ag00176
MGVYLSTPKTDKLSEDGENDKLKFGLSSMQGWRATMEDAHSALLDLDNETAFFGVFDGHGGRVVAKFCAKYLHSQVLRSEAYSSGDLGTAVHRAFFRMDEMMRGQRGWRELSALGDKMNKFGGMIEGLIWSPRGSDSKNGDDDWALEEGPHSDFDGPTCGSTACVALVRNNQLVVANAGDSRCVISRGGQAYNLSRDHKPELVAERERILKAGGFIRMGRINGSLNLSRAIGDMEFKQNKFLSPEKQIVTSNPDINVVELCDDDDFLVVACDGIWDCMSSQQLVDFIHEHIHTERSLSAVCERVLDRCLAPSTIGGDGCDNMTMILVQFKNRGSEKRKADLAEQSGKGEEESEVR*
>Asa_chr6Ag00414
MGTCASTERLEQGQETDENIVYLMDEQGGGGAAGRGGGDARRVASLFSQKGKKGPNQDSVILCQGFGMEDGVFCGVFDGHGRNGHLISKLVRDYLPFMVLSHRNALFLADADAEDNAFSDASPSSSTDSSGNSSPQPSQMLDEWREACTNAFKAMDNELKVQPNMDCSFSGTTAVCAIKQGKDLIIANLGDSRAVLATMSNAGYLKAVQLTTDQKPCLPEEAARIKSCEGRVFALKEEPSVMRVWLPGENCPGLAMARALGDSRLKHHGVISTPQVTAHRITGADLFIILASDGVWDVLSNEEVVSIVCATPRKQHASKAVVEAAVQRWRTKYPSSRVDDCTAVCLFLQDQLTWSRAAAAANKV*
>Asa_chr6Ag00498
MGIPRNRGHFQRGGGRPRPIPQRNLPPSTPFPAPAASSSPSAPFAPDPRPLNRAPVDLSSGSGIDIGAEREPASHEMVCIGSLRALVLRAAAGAGRRRGARVLCGRAVDACVTPRARGFRAVAGARAKMMLDSSDSDSAAPAGQLQLQRRAATAGPQPQDGGYASGGWQREDGKLKCGYSSFRGKRATMEDFYDVKLTEIDGQAVSLFGVFDGHGGSRAAEYLKEHLFENLMKHPKFLTDTKLAISETYQKTDADFLESESNAFRDDGSTASTAVLVGGHLYVANVGDSRAVVLKAGKAMALSVDHKPNRTDERKRIENAGGVVIWAGTWRVGGVLAMSRAFGNRLLKPFVVAEPEIQEQVFDGELESLVLASDGLWDAVENEEAVSLAKTEDVPESAA…
>Asa_chr6Ag00568
MGCSPSKCCSCSHFKGCLRSHGCLEQTADSPRESRGKSSRGRGKTDSSASDGSSDDLEGDGDGLNQMNITRESNVGINRLSRVSSQFLPPEGSRKVRVPLGNYDLRYSYLSQRGYYPESLDKPNQDSFCIHTPFGTSPDDHFFGVFDGHGEYGAQCSQFVKRRLCENLLRDGQFRTNAVQALHSAFLATNSQLHADSLDDSMSGTTAITILVRGKTLYIANTGDSRALIAEKRGEDIVAVDLSIDQTPYRTDEVERVKECGARVLTLDQIEGLKNPDVQCWGTEESDDGDPPRLWVENGMYPGTAFTRSIGDSVAESIGVVANPEIFILELSASHPFFVIASDGVFEFLSSQTVVDMIAKYKDPRDACAAIVAESYRLWLQYETRTDDITIILVHINGL…
>Asa_chr6Ag00620
TPLFSCVKNGRQATHLSSVVGGTRENRSAEEGTAFGARRRCMVEAAAGRRSGTSRRRPSGGREQQRLVAVALAARVVMVTSASPAGSGDGGGDGGTGRGLCIEDLLYCLFGVLRALGIPWAARPQGQPSTLLPRCAIPAAADSRSLAAELRQIPGRIAGNGACAVASLYTMQGKKGVNQDAMIVWENFCSRDDTIFCGVFDGHGPYGHLVAKRVRDLLPVKLGADLEKDKGRETHTSNMKNNTNEVSLPLNPETTETTTSARAEQNAEHPEIFTTFRTSFLRAFHIMDKDLKLHKNIDCFFSGTTAVAVLKQGHNLIIGNLGDSRAVLCTRNENDQLIAIQLTVDLKPNIPSEAQRIRQRRGRIFALPEEPEVARVWLPKYNSPGLAMARAFGDFCLKE…
>Asa_chr6Ag01153
MGSGASRLLTACACSRPAPASVDAEPCLDDALGHSFCYASAAAYSSSFRHGISGAALSANSSVPVPLYLSSSVAAAAGSMPPNYSSAFHTSSSFSSAPLQLSNLSSGPLFLSGPIDRGAQLSGPLDAAVPFSGPLPNKPTKRASASSRGLSSRFRKPLFGSLRRTVSEKHRPLMVPLPRDDGVQWAHGRAGEDRVHVVVSEDQRWLFVGIYDGFNGPEAPDFLVANLYRFLLRELRGIFYQEADRDSKRLWQFLADGDDDDSELDFSGSGRFALSLAKLKERRFNMWAHAAAVGDDEISRELAPKKLAAAPVVGDHGAVLDALTRALAAAEAAYLDMTDQSMGSHPELAVTGACLLVALVRDDDVYVMNLGDSRAIVAQRTDDDHGCGIGAMRLDDIGV…
>Asa_chr6Ag01607
YSPHVTSPACLPSPHTTSLSPAPPPLPSSPLLSLPPIPKKAPHQYGRDERNWEPRPYSGSARRWWSGRGMSTRSKSVLGSVGGGGSTAGGSAVPLAVLLRREVVSERTAAERPELQHGFFNQAKKGEDFYLVKPDCERLPGVPSSSFSAFGIFDGHNGTGAAIYTKENLLNNILSAVPADLNREDWLAALPRAMVAAFVKTDKDFQTKARSSGTTVTFVIIDGLIVTVASVGDSRCVLEAEGSIYHLSSDHRFDVSKEEVDRVTEAGGDVGRLNVVGGAEIGPLRCWPGGLCLSRSIGDQDVGQFIVPVPLVKQVKLSTAGGRLIIASDGVWDALTAEQALNCSRGLPPEAAAEKVVKETVHSKGLRDDTTCIVVDLGHEKGNSTMPVHKKQPGMGVFK…
>Asa_chr6Ag01950
MCVEGFEEAQIERPADFQMERVGENTVLLDFKQAKMVAAIGETWHNFVPAIRSGDWSDIGGRPYMEDAHVCIPNLAKNFGNNTAGDEIISFYGVFDGHGGKDAALYVRDNLPRVIVEDAAFPLELETVVRRSFVQTDTQFAEKCSVQNGLSSGTTALTAMIFGRSLLVANAGDCRAVLSRRGAAIEMSEDHRTCCLSERKRVESLGGYVDDGYLNGQLAVTRALGDWHLDGLKETGKPGGPLSAEPELKMITLTKDDEFLIIGSDGIWDYFSNQNSVDFARLRLQEHNDLRRCCREIVEEAIRRGATDNLTAVMVSFHQEAPPAKNRAGSRSRMERTISAEGLRSIRVLLEGQ*
>Asa_chr6Ag02260
MGNCVATGDTTVTAAGGDEEAKKRRRRWKAPREDQLGMVPGRIFSNDGRSRTASVFTQQGRKGINQDAMLIWDGFGGEEDGVLCGVFDGHGPHGHLVARRARDSLPLRLMSAARASSKNGIDMPAAAWRKAFVRAYKAMDKDLRSHPALDSFCSGSTAVTVLKLGSDLYMANIGDSRAVLGSRDAAAGGMVAVQLTVDLKPDVPSEAERIKKCRGRVFALQDEPEVPRVWLPFDDAPGLAMARAFGDFCLKDYGVISVPDFFHWSLTEKDQFVILASDGVWDVLSNQEAVDIVSSSPSRSKAARTLVEAANREWKTKYPTSRTDDCAVVVLYLDGKMDHERDSTASMDNISIEDDSFTDPNEAQEQQEPTTLTRNFTVRTVPGSAQEKALAGVDAKMSG…
>Asa_chr6Ag02669
APREPQTLGARTLPWFMGCAQGKCCLPRDGEGGRGAGGGVPGGRGGAALGRAAVPGADLVLEYASLTVDGLYPDSPGRESQDAYLVATRFAGDPDLHLFAVFDGHGASGTACAGFARDALPRLLLAADDDGGRGLAADPAAAFREAMVGVNTEMHAAAAVDDSMSGTTAVAALVAGGALHVANVGDSRAVAGVWREGRVAAEELSWDQTPFRADERARVKACGARVMSVEQVEGVRDPDAEGWLADEGDPPRVWARDGLYPGTAFTRSLGDLAAEGVGVIAEPEVKSVEISPSHLFFVVASDGVFEFLSSQEVVDMVAMHPDPRDACSAIAAESYKLWLEHENRTDDITIIIVHIRDAQNSGPAGSDKVNCSSTGAPIALHKVQSGSPAFVSSETSHLN…
>Asa_chr6Ag02847
MSCAVAPPGSPVFSPSRLLLPGASDHLHGSSPSFLPASPLRLFALRARIRPDPPCAAQTTPATRPAQDPTKTAPKRRRPAPLLVPAVVAVPPPVLLDAAAANGAIMDEVAEQGEGFAAYCRKGKGRKRVEMEDRHVAAVALGGDRARALFGVFDGHGGKGAAEFAAENMPRIMAEELKRGRGAEEAVRRAYLRTDEEFSSDAEASGGACSVTALLREEEGSGRRQLVVSGAGDCRAVLSRGGRAEALTDDHRASRRDERDRIEALRGGLVLNCRGTWRVQGTLAVTRGIGDAHLKPWVVAEPETATVDLDERCELLILASDGLWDKVGNQEAVDAARVAAACTDGLPAACRRLVEMAAARGSTDDISVVIVQLQRQLR*
>Asa_chr6Ag02871
MAGAERERSRLPPALPLATLIGRELRAGGSERPALRYGHAGFAKRGEDYFLVKPDCLRVPGDPSTAFSVFAVFDGHNGVSAAVFSKEHLLEHVMSALPPDIGSRDDWLQVLPRALVAGFVKADIDFQRKGEVSGTTATLVVVDGFTVTVASVGDSRCILDTQGGELQLLTVDHRLEENVEERERVTASGGEVGRLNLFGGQEVGPLRCWPGGLCLSRSIGDMDVGEYIVPIPHVKQVKLSNVGGRLIMASDGIWDALSNEAAAESCRGLPAELAAKLVVKQALKKSGLKDDTTCVVVDIIPSDHRLASPQLSPKRNQNKLKSLLFGRRSHSSIGKFGGKSASIGSVEELFEEGSAVLEERYILVATVMIQQPC*
>Asa_chr5Dg00102
RAPEATGSRPNPNLTTEQIVEKAKPGGGAAAKTASSPRLAMSCTVAIPSSPVFSPSRRPLSCKAASASPESASVSSPAPPASTAGSPLRPFSLLRAQIREEASPTPQKSGSSAAGSVLKRRRPAPLLVPVDGAAVAAAAAAAVAAVESDPRNEVEEQGDEFAAYCRRGRGRRRVEMEDRHVAKVALGGDPELSLFAVFDGHGGQNAAEFAAENMPKYMAGEIKEVDGGDIDQVEEAVEKAYLKTDEEFLKREESGGACCVTALLHKGGLTVSNTGDCRAVLSRAGKAEAITSDHRASRDDERERIESLGGFVVNYRGTWRVQGSLAVSRGIGDAHLKQWVVADPDTRTLLVDPQCEFLLLASDGLWDKVDNQEAVDMARPLCISDDKASRVDACRRLVD…
>Asa_chr5Dg00160
MESDSIEEKLPRALPLATLIGRELRGGGSERPLVRFGHSGFAKRGEDYFLVKPDCLRVPGDPSSAFSVFGVFDGHNGVSAAVFSKEHLLEDVMSAVPQGISREDWLQVLPRALVAGFVKTDIDFQRKGEMSGTTATLVVIDGFTVTVASVGDSRCILDTQGCVVSLLTVDHRLEENAEERERVTASGGEVSRLNLCGGQQVGPLRCWPGGLCLSRSIGDTDVGEFIVPIPHVKQVKLSNSGGRLIIASDGVWDAVSSEIAAQACRGLPAELAAKLVVKQALRTTGLKDDTTCVVVDIIPSDHGSTSAPSSPKHNQNKLRSLLFRRSHSSVGKLGNKKKSASFGFVEELFEEGSALLEERLGRNSPSKANAPPFRCAICQVDQVPFEDLITDTDGGYCSA…
>Asa_chr5Dg00515
MELHMEADGSGVPLAVLLKRELCNQRVEKPDILFGEANKSKKGEDFTLLVAKCHRTPGEGAGDNAGEYDTISVFAIFDGHNGPAAGIYTRENLLNNVLAAIPSNLTSEEWTAALPRALVAGFVKTDKDFQTKAARSGTTVTFVIIDGWVVTVASVGDSRCILESAEGSVYSLSADHRLDANEEEVERVTASGGEVGRINIAGGAGIGPLRCWPGGLCLSRSIGDTDVGEFIVPVPHVKQVKLSNAGGRLVIASDGVWDALGFQEALNYTRGLPAEAAANRIVKEAVSSKGLRDDTTCIVVDILPPEKLSPPLKKHGKGGIIALFRRRPSDELSEEQTDNGCFEPDVVEELYEEGSAMLAQRLNMNYPSGNMFKLHDCAVCQLEMKPGEGVSVHGNMPKH…
>Asa_chr5Dg01008
MDLSTDHKPNLPAEHQRIQDAGGRLTRDVRRFWCAGQPRVEYGSYRVDGFLAMSRAIGDFELKSNGLPATQHKVTCNPDVRTDLITDDTEFLLIASDGIWDILSSQGAVDFVHQKLASGTTDLGTICKGLLSHCFWSKDNSTVILVQFKPAARIPLVLPADAAAVVDPIAPGTSSSRHPDAGAEAKAATKSEIKED*
>Asa_chr5Dg01509
MGICCSREGGRLELEEAEGWFPWKQDDFLQEQLSGAAGVCMHTKQGWKGVNQDAMAVCQDFGGHKGQIFCGVFDGHGPHGREVARHVRDALPAKLSSSLAAPKTEEDAPSSNADLDSSFDKSDDSTTFSDTSDESQLISSWKSLIVKAFEDVDEELRLHSGIDCICSGTTAVTVIRKGDHLIIANLGDSRAVLCARDSKDRPVSVQLTTDLKPDLPGEAERILSCKGRVFAMDDEPDVPRLWLPDQDAPGLAMARAFGDFCLKNHGLICTPEVYYRKLSEKDDFLVLATDGIWDVLSNKEVVKIVSSASDRSKAAKQLVERAVRGWRRKFPTSMVDDCAAVCLFLKPAVSSEEENTMKPPHASVLSFTGSFRKALSGGEAEEGTAVWKALEGVARVNSV…
>Asa_chr5Dg01754
MVLSFWYRMLMLLFEMHSSCISHILHAKSNLSLYTNQIIQSILHKLSFIDTFQVVVANAGDAKAVLARSTSTDGEGAVVDTKSVLKAIVLTREHKAIFPQERLRIQKAGGSVGPNGRLQGRIEVSRALGDRHFKKVGLIATPDVHSFELTKKDHFIILGCDGLWGVFGPSDAVEFVQKQLKETSSATLAVRRLVKEAVRERRCKDNCTAVLIVFKH*
>Asa_chr5Dg02725
MGVHLSTPKTEKCFQDGEGGRVRYGLASMQGWRTTMEDAHAALPELDEHTSFFGVFDGHGGKSVAKFCAKYLHVQVLTYEAKSPGDLATAVKKAYFRIDEMMKGHRGWRELNELGDKGQKFAGMLEGMIWSPKGGDSGRPWDGWSEEGPHSDFEGPTCGSTACVAIIRNDQLVVANAGDSRCVISRKGQAHDLSRDHKPDLATERERIKEAGGFVVAGRVNGSLNLTRAIGDMELKTNEHLPADRQIVSAEPEVKTVQLSDDDEFIVLACDGIWDCMSSQEVVDFVHEKLKTEDSLSAVCEKMLDRCLAPEAGGEGCDNMTVIIVQFKKPTKSAATTSSAEQSASTTEELRPNEPDDPTSSSK*
>Asa_chr5Dg02941
MSCAVAPPGSPVFSPSRLLLPGASDHLHGSSPSFLPASPLRLFALRARIRPDPPCAAQPAPATRPAPDSAKTAAKRRRPAPLLVPAVVAVPPPVLFDAAAANGVMDEVAEQGEGFAAYCRKGKGRKRVEMEDRHVAAVALGGDRAQALFGVFDGHGGKSAAEFTAENMPRIMAEELKRGGRGVEEAVRRAYLRTDEEFSSDAEASGGACSVTALLREEDNGRRQLLVSGAGDCRAVLSRGGRAEPLTDDHRASRRDERDRIEALRGGLVLNCRGTWRVQGTLAVTRGIGDAHLKPWVVAEPETATVDVDERCELLILASDGLWDKVGNQEAVDAARVAAACTNGLPAACRRLVEMAAARGSTDDISVVIVQLQRLLR*
>Asa_chr5Dg02971
MAGAERERSRLPPALPLATLIGRELRAGGSERPALRYGHAGFAKRGEDYFLVKPDCLRVPGDPSTAFSVFAVFDGHNGVSAAVFSKEHLLEHVMSALPPDIGSREDWLQALPRALVAGFVKADIDFQRKGEVSGTTATLVVVDGFTVTVASVGDSRCILDTQGGELQLLTVDHRLEENVEERERVTASGGEVGRLNLFGGQEVGPLRCWPGGLCLSRSIGDMDVGEYIVPIPHVKQVKLSNVGGRLIMASDGIWDVLSNEAAAESCRGLPAELAAKLVVKQALKKCGLKDDTTCVVVDIIPSDHRLTSPQLSPKRNQNKLKSLLFGRRSHSSIGKFGGKSASIGSVEELFEEGSAVLEERLGRNLSLKATLPSSRCAICQVDQEPFEGLMEENGGSHCS…
>Asa_chr5Ag00079
PRTTQPQLLTLPHTTQHTPLLLLLPRLASSRSTIDRPVSPAERAWGGDGGCCRPAAAATSAAAAAAVAWPTTGWCGTSRSRRTRQATTPSPSRRPTRRSRTRRRCSCPPPPRSSASTTATAGPTPPASSTPASSPSSKVSSEENPILFTSTRVQNFSSSLLTQFVAEFASDNGGMSVEVIKKAFGATEEEFMGMVAKSWPTQPRLVSVGSCCLVGAIEDGTLYVANLGDSRAVLGRRAAPGDKAKKRVVAERLSRDHNVADEAVRREMAEAHPDDPHIVTSAHGVWRIKGIIQVSRSIGDAYLKRPDMCSPALMQTICPFPLRRPVMTAVPSVRTRRLRPGDQFLIFASDGLWEQLSDEAAVDVVARSPRKGVAMRLVRAAQLEAARKKDIRYESIAAI…
>Asa_chr5Ag00383
MSEVSCDVPAAAAAEGKKGVVCDAGSRAARRRRMEIRRNRLVAERGAEETSRKRRKVEEEASTDEESSVEIEPARYGVTSVCGRRRDMEDAVSVQPEFIPGHHFFGVFDGHGCSHVATSCGERMHEIVVEEARSTGSDSDDAERWKGVMERSFARMDAEAVGSRASGADPAPTCRCELQLPKCDHVGSTAVVAVVGPRHLVVSNCGDSRAVLCRRGAAIPLSSDHKPDRPDELERIQAAGGRVIFWDGARVFGVLAMSRAIGDSYLKPYVISDPEVRVLERKDGEDEFLILASDGLWDVVSNEVACNVVRACVRGSRKRRGGRASPTSNLSPRQSSGSGSGSGSSSGDEAANDRGGAGAGSESSEEEDSGEVDRACAEASILLTKLAIARQSSDNVSVL…
>Asa_chr5Ag00403
MGNGITKNPCFSGDPYATAVASDPLPEDSHGHSFMYVPTSAAFVKTPESASMSSETSFFSLSGAAISANQATSASMPSFQLLNEMTWPQSSACTFESSRSFAAVPLQSAPKKMAMSGPLQSMSGHFSDTSGTASSISMSGTLDRSFSSSSSFVRPQASVSHLIAERRLARYQGHNERSLVQFLARAASKLRFGTPSLGLVSEEPAEPAKEESLSDGDSGSPPKNNVQWAQGMAGEDRFHVAVSEEHGWVFVGIYDGFNGPDATDYLFANLYVAVHRELKGVLWDDIQGGEPVANADHLRPLDGGNDDDSPELNHKPPKRGRTEPSEMDNAATSGGRGTTPLQRDVLKALARALRKTEEAFFEAAEQRAEESPELGLMGSCVLVMLMKGTDVYVMNVGDS…
>Asa_chr5Ag00498
EPEATGSRPNPNLTTEQIVEKAKPGGGAAAKTASSPRLAMSCTVAIPSSPVFSPSRRPLSCKAASASPESASVSSPAPPASTAGSPLRPFSLLRAQIREEASSTPQKSGSAAAGSVLKRRRPAPLLVPVDGAAVAAAAAAAVAAVESDPRNEVEEQGDDFAAYCRRGRGRRRVEMEDRHVAKVALGGDPEVSLFAVFDGHGGQNAAEFAAENMPKYMAGEIKKVDGGDIDQVEEAVKKAYLKTDEEFLKREESGGACCVTALLHKGGLTVSNTGDCRAVLSRAGKAEAITSDHRASRDDERERIESLGGFVVNYRGTWRVQGSLAVSRGIGDAHLKQWVVADPDTRTLLVDPQCEFLLLASDGLWDKVDNQEAVDIARPLCISDDKASRVDACRRLVDT…
>Asa_chr5Ag00555
MESDSIEEKLPGALPLATLIGRELRGGGSERPLVRFGHSGFAKRGEDYFLVKPDCLRVPGDPSSAFSVFGVFDGHNGVSAAVFSKEHLLEDVMSAVPQGISREDWLQVLPRALVAGFVKTDIDFQRKGEMSGTTATLVVIDGFTVTVASVGDSRCILDTQGGVVSLLTVDHRLEENAEERERVTASGGEVSRLNLCGGQQVGPLRCWPGGLCLSRSIGDTDVGEFIVPIPHVKQVKLSNSGGRLIIASDGVWDAVSSEIAAQACRGLPAELAAKLVVKQALKTTGLKDDTTCVVVDIIPSDHGSTSAPSSPKHNQNKLRSLLFRRSHSSVGKLGNKKKSASFGFVEELFEEGSALLEERLGRNSPLKANVPPFRCAICQVDQVPFEDLITDTDGGYCSA…
>Asa_chr5Ag01410
MDLSTDHKPNLPAEHQRIQDAGGRLTRDVRRFWCAGQPRVEYGSYRVDGFLAMSRAIGDFELKSNGLPATQHKVTCNPDVRTDLITDDTEFLLIASDGIWDILSSQGAVDFVHQKLASGTTDLGTICKGLLSRCFWSKDNSTVILVQFKPAARIPLVLPADAAAVVDPIAPGTSSSRHPDAGAEAKAATKSEIKED*
>Asa_chr5Ag01946
MGICCSREGGRLELEEAEGWFPWKQDDFLQEQLSGAAGVCMHTKQGWKGVNQDAMAVCQDFGGHKGQIFCGVFDGHGPHGREVARHVRDALPAKLSSSLAAPKTEEDAPSSNADLDSSFDKSDDSTTFSDTSDESQLVSSWKSLIVKAFEDVDEELRLHSGIDCICSGTTAVTVVRQGDHLIIANLGDSRAVLCARDSKDRPVSVQLTTDLKPDLPGEAERILSCKGRVFAMDDEPDVPRLWLPDQDAPGLAMARAFGDFCLKNHGLICTPEVYYRKLSEKDDFLVLATDGIWDVLSNKEAVKIVSSASDRSKAAKQLVERAVRGWRRKFPTSMVDDCAAVCLFLKPAVSSEEENTMKPPHASVLSFTGSFRKALSGGEAEEGTAVWKALEGVARVNSV…
>Asa_chr5Ag02223
SHSCDCSPEPRRKRASERRQFQTVPWGGVSLVLMSMAQVCCDSATSAVVVGAEAEARARARAGRRRRAGDSAARWKIAAKAPEGGEEAAEATRKRRAAGGEVVAAKRHGFASVTGRRREMEDAVSVRQAFAAPAPRDFYAVFDGHGCSHVADACRDRMHELVAEELAGGPDPESWSGAMERSFARMDAEVTASGRGDSASCRCESHKCDHVGSTAVVAIVDDQLVVVANCGDSRAVLCRDGKPVPLSSDHKPDRPDELERIEAAGGRVIFWEGARVLGVLAMSRAIGDGYLKPYVTAIPEVTVTEREDGDECLILASDGLWDVVTNETACEVARACLRRGRERWCAEAAAMLTKLALTKSSTDNISVVVVDLRRRNQL*
>Asa_chr5Ag03228
PRSSRPPHPPRPPSAALPAGGSSERGAATMGVHLSTPKTEKCFEDGEGGRVRYGLASMQGWRTTMEDAHAALPELDEHTSFFGVFDGHGGKSVSKFCAKYLHVQVLTYEAKSPGDLATAVKKAYFRIDEMMKGHRGWRELNELGDKGQKFAGMLEGMIWSPKGGDSGRPWDGWSEEGPHSDFEGPTCGSTACVAIIRNDQLVVANAGDSRCVISRKGQAHDLSRDHKPDLATERERIKEAGGFVVAGRVNGSLNLTRAIGDMELKTNEHLPADRQIVSAEPEVKTVQLSDDDEFIVLACDGIWDCMSSQEVVDFVHEKLRTEDSLSAVCEKMLDRCLAPEAGGEGCDNMTVIIVQFKKPTKSAATTSAEQSVHNRRVAAQ*
>Asa_chr7Ag00077
MLSVSAGSSSCDSSNSFSFRTLQPEQYSGPLDYCASSASPSSSGRVVSSASRRGTRTDEQILADLRATRHRRRRQEETSSGSTLLDRLRRAVASALRSGRPCGVPSMKQQREDEPVVTMVARNGGTAATIGGGAIKSNGVNGHASADDGEARVQWARGKAGEDRVHVVVSEERGWMFVGIYDGFNGPDATDYLVANLYASVCRELVIDDDPTVGGGGERRPPSCNGGDVDPRSPAARRRHGEVLDALARALRRTEEGYFAEAEARAASCPEMAMMGSCVLVVLMKGADVYSMNVGDSRAVLAHRAEPDLTSVVMPPRQRHGQEGGSRDIAGVKEEIKRQFDECDMTDLVALQLTMEHSTSAYKEVRRIKSEHLDDPACIVNGRVKGSLKVTRAFGAGYL…
>Asa_chr7Ag00285
MVAEAEVMHQQPAPVLEVQYRRCVAKGVGMSAVAVPEVGVEVEVAVELPRMGLASADGATSVSAETLEFVPNIRSGSFADIGPRRYMEDEHIRIDDLSAHLGSLLVCPLPSAFYGVFDGHGGPDAAAYMKRHAMRFLFEDREFPQALQVDDMFLESVEDCIRSAFLEADLALADSLDISRSSGTTALAALVFGRQLLIANTGDCRAVLCRRGIAMEMSRDHRANHAEECERVAASGGYIEDGYLNGVLSVTRALGDWDMKTPDCSTSPLIAEPEFQQATLTEDDEFLVMGCDGIWDVMTSQHAVSVVRRGLRQHDDPERCARELVMEAKRLETADNLTVIVVCFGSELGSAAAPWQQQEQQTAAAARPRSCKGLSVEALCNLRSWLEADR*
>Asa_chr7Ag00923
MCVDDAERLDFGDAGVEKPAEFPLPHMESVCENTTSADFKPSNFANFLPNVRSGGWSDIGSRQYMEDTHVCIPDLAKNFGSPTVDKEVVSFYGVFDGHGGKDAAHFVRDNLPRVIVEDADFPLELEKVVSRSFVQIDSQFADKCSHHRALSSGTTALTAMIFGRSLLVANAGDCRAVLSRCGIAMEMSMDHRPCSLSEKLRVESLGAYVDDGYLNGLLGVTRALGDWHLEGMKEAGRPGGGPLSAEPEVKMTTLTKDDEFLIIGSDGIWDVFSNQNAVDFARRRLQEHNDVKLCCKEIVEEAIRLGATDNLTAVLVSFHLVAPPQIRVNRPGRVARSISADGLNSLRILLGSQ*
>Asa_chr7Ag01501
MGSCLSTQPGDAPAWWRKRHRCGGEREGVAAAGGTFFSSGVGGGGGGRKLHGSEGEMMTEEELARVAGRTCANGASASAAACLHTQQGRKGTNQDAMVVWESFNSSDSVFCGVFDGHGPYGHFVAKKVRDSLPVKLLSQWKTSANGGTSPHLNGSISGSLNSEETACAVDDEWGESVDVDGSDMLPETFLPLKHSYLKAFKSMDKELKMHPTIDCFCSGSTAVTLVKQGRDLVVGNLGDSRAIMATRDATNNLTAVQLTVDLKPNLPKEAARIQQCRGRVFALQDEPEVSRVWLPNNDSPGLAMARAFGDFCLKDYGLISVPEISYRRLTEKDEFIILATDGVWDVLSNKEAVDIVAAAPSRATAARALIDCAVRSWRLKFPTSKSDDCAAVCLFLDHE…
>Asa_chr7Ag02564
MEDYHVAEYKYENDHELGLFAIYDGHLGDTVSSFLKANLFNNILKEPLFWTNPQEAIKNAYSSTNKYILENSKQLGPGGSTAVTAIVVDGRDMWVANIGDSRAVVCERGTAIQVSVDHEPHTADERKRIEKQGGFVSTFPGDVPRVNGQLAVARAFGDQSLKAHLSSEPDFKHVPINSNIEFVILASDGLWKVVKNQEAVDLVKSIKDPQTAAKRLTSEALDRMTKDDISCIVIRFRC*
>Asa_chr7Ag02906
MTRAAAASLRGLVDIASAGRWQWRVSASVQGRGASPGWHGFRAVAPGSGDRTTPESSSSSSPAPPQPQLRRGAATERTVMRGLISGGFESEDGKLSCGYSSFKGRRPTMEDRYDIKFSQIEGQTVSLFGVFDGHAGALAAEYLKEHLLDNLMKHPQFLGDPKLALSNMFFLLFGYTFLYSKALPSAT*
>Asa_chr3Cg00003
MEDDLHDASVMPRDLTFHFLQHITKKFSNDRIIGHGGYGVVYKGVLDNGREIAVKKLYPKHPEIDDDKQFKNECINLMRVQHQNVVRLLGYCHEISHKIWPYDGKYVLAEVEERALCFEFLPGASLDKHLSDESSGLGWHARYKIIKGISEGLHYLHNGSKDPIYHLDLKPANILLDKSMMAKIGDFGLSRLVDSTKTITTKDIRGTPGYMPPEYIDRYKITAKFDVFSLGVIIIQIMAGREGYSRCGDMSSQEFINLVHHDWLKTRLTTMSSRTTHEVKICIKIALRCVEADRVKRPTIAEIIDELNKIDTVNRSLIDQVTYSRSKQEFDQCTSSGAADTESSAVRDPRIMFGHEGTSMGTKEKEGGTLEQKVVEEGPAECNKTRDPNRRSGGGTLDK…
>Asa_chr3Cg00411
SQRATGGREEIAAAASGAAMAASTASRLSPPRPTASSPYPRPPPRLSRFSSLRAAKLEAVLSIGTHVIPHPRKVETGGEDAFFVGGDGGGVFAIADGVSGWAEKNVNPALFSREVMANSSTFLKDEEASNDPQILLMKAHAATSSIGSATVIIAMLEKTGTLKIASVGDCGLKVIRKGQVMFSTYPQEHYFDCPYQISSEAIGQTYQDALVCTVNLMEGDMIVSGSDGFFDNIFDQEILAVISESPGIDEAAKALAELARKHSVDVRFDSPYSIEARSRGFDVPWWKKLLGAKLTGGKMDDITVIVAQVKTVAVPDDEGRGVEQEKRGEQVTVAATASAEQNG*
>Asa_chr3Cg00676
MPSDGDGSDSEAETAESRSLEPAWGECPQLYLSYGIASLQGTLPELTDALAALPSFTTLSPPFGLDYFGVFDGHFGAAVANHLTERLHGAIAEQIEDELVSPAPRFLHGSRGDVGGWWRTALADAFRAVDEEVLMSGSAAAVVGATALVALVLKEYLVLANCGVSRAVISRGGEAVQLTAEHRPNRPDEKRRVENAGGRVDESTNTVDGVLPTSRAFGSSLYKQYVTAEPEVTAVARDPRDEFLILATAGLWDHVSPAAACRFVERKLRSRSRAVTPWVARLGGRGSPTALAEELAEHAGIPDNVSVIVVLFRNFWDDPVATAAPPQVSPSGRVLRPRRASTKYRPNFWYT*
>Asa_chr3Cg00890
MVPDGSVKDQEVSTSSSTAAAAIARAARPPRPVSFKRFTMWHPMKHRRFRAGGTKKMAVASSSAQVVAGAREVGEATMAAAAMGALKDSERDDEKGQVWGSWKSDDGSMHCGYSSFRGRRASMEDFYDIRSYKTDAKQINIFGVFDGHGGSCAAEYLKEHLFENLLKHPAFITDTKLAISESYKEIDSDFLGAETNIHREGGSTASTAIFVGNHLFVANVGDSRAVISKAGKAIALSDDHKPDRCDERERIENAGGVVTFSGTWRVGGVLAMSRAFGDRLLKQFVVAEPEIQEQEIDDELEFLILASDGLWDVVSNEHAVAFVKEVVGPEAAARKLTEIAFRRGSTDNITCIVVEFHRDNVGNGQS*
>Asa_chr3Cg01238
RWKWNNMGKSTVPLASYPSKPHERKSNATNNQINIPRKRKNHTTSMALLSPRVSRLPLASHSAGAGALRCCGWVAASAMRCQATAAGSLAAASASSSELEAIRWGSAKLQGAREEMEDEVVLRPESLLHGFSFAAVFDGHAGSSTVQFLRDELYKECAAALDGGAVLNTKNLEAITELIRRAFATVDANLSTWLEQMDKEDESGATATALFLRKDVLVVSHIGDSCLQVVSRGGRPQSLTNFHRPYGNNKTSLEEVKRIRAAGGWILDGRICGDISVSRAFGDIRFKTRKNEMLVKGVKEGRWTEKFVSRIKFKGDLVISSPDISLVELGSDVEFVLVATDGLWDYIKSTEAVAFVRDQLRQHGDVQRACEALGEKALDQRSQDNISIVIADLGRTNWK…
>Asa_chr3Cg01294
MEDVAVAALPTAPAPVFSPATAGLTLIAAAAAEPIVAVVAGAMEGVPITLPVPPVRTTTAMEEDGLPTGEEAAGSPCSVNSDCSSVASADFEGVGVGFFGSGVEGGAVVFEDSAASAATVEAESRVAAGGRSVFAVECVPLWGYTSICGRRPEMEDAVVAVPRFFGLPLWMLTGSSMVDGLDPISFRLPAHFFGVYDGHGGAQVADYCRDRLHTALVEELSRIEESVSGANLGAVEFKKQWEKAFVDCFCRVDGEVAGKASSGGGGDVGTSNVAAAADPVAPETVGSTAVVSVICSSHIIVSNCGDSRAVLCRGKQPVPLSVDHKPNREDEYARIEAAGGKVIQWNGYRVFGVLAMSRSIGDRYLKPWIIPVPEVTIVPRAKDDECLILASDGLWDVLS…
>Asa_chr3Cg01596
MVAGPEVMNQVVPMLESSFHRCPLKGVEEVVVGAAVSPPPPVASPNTDSLVDLEVPNLEFKTSLETLSFIPNIRSGSFADIGPRRYMEDEHIRIDDLSGHLGSLLVCPAPNAFYGVFDGHGGSDAAAYMKRHAMRFFFEDSEFPNAIQEDEILSESVENSICRAFLSADLALADDSVISRSSGTTALTALIFGRQLLVANAGDCRAVLCRKGIAVEMSCDHRPTYDAERQRVTDCGGYIEDGYLNGVLSVTRALGDWDMKMPRGSPSPLIAEPEFRQTILTEDDEFLIIGCDGIWDVMTSQHAVTLVRKGLRRHDDPDRCARELAMEAKRLQTFDNLTVIVICFASELSGCLLPPEQAPSGRIGSCKSLSAEALCNLRRLLESDQ*
>Asa_chr3Cg01978
APLGEMSSETSMRGDHERDLLSGEKKLMTVARTARRRRLELRRLGRTASAAAEDEAAKRVRPAPDCSSDSSDSARVALEPAVVLARCPTCVSYGAVSVIGRRREMEDAVAVAPCFLAEKAVVEGGSGDVEHGDGEEGFFAVYDGHGGSRVAEACRERMHVVLAEEVRLRRGDKAGSEDGEDSARWKEAMTACFARVDGEVGVDDDTDTGEQTVGSTAVLAVVGPRRIVVANCGDSRAVLSRGGVPVPLSSDHKPDRPDELERVEAAGGRVINWNGYRILGVLATSRSIGDYYLKPYVIAEPEVTVMDRTDKDEFLILASDGLWDVVSNDVACKIARNCLSGRAASKYPESVSGSTATDAAALLVELAISRGSKDNISVVVVELRRLKSRIGAVIKESRR*
>Asa_chr3Cg02238
PHLLFFSLSPFLPPLIRSQEATARALPGDTAVGGSGASRSGRRCSFGVVNRSEVEMAATVFAGEGATARGGCSAECAGGSERPPDLGSRARPAGDGCTKRSVYLMECVPLWGCAATRGNAAEMEDACAAVPRFADVPVRMLASSRELDGIGVDFDAAELRLPAHLFGVYDGHGGSEVANYCRDKIHVVLRDVLRAGKGLREVGEVDVKDPWEKVFGDCFQKVDDEVSGKASMSSNGFTESRAEPIAADNVGSTAVVVVVCSSHVIIANCGDSRAVLCRGKEPIALSIDHKPDRKDERTRIEAAGGKVIDWNGYRVSGILAMSRSIGDRYLKPFVIPKPEVTVVPRAKDDDCLILASDGLWDVMSNEDACKIARRQILLWYKNKNDGAYSDEGGGEPTMN…
>Asa_chr3Cg02863
MEDAVSVRPDFLTGSSKSHFFGVFDGHGCSHVATTCQDLMHEAVAEEHEKACSGEDVAWKEVMERSFARLDERAANWVTTRSSEEPACRCEQKMPSRCDHVGSTAVVAVVSPTHVVVGNAGDSRAVLSRAGVPVALSVDHKPDRPDELERIQAAGGRVIYWDGARVLGVLAMSRAIGDGYLKPFVTAEPEVTVTERSDEDECLILASDGLWDVVTNEMACDVVRACFRSNGPPEPAAHAEVGTSSPVNGVISKAESDKACSDAAMLLAKLALARRSSDNVSVVVVDLRRGL*
>Asa_chr4Ag00305
MGSCLPADQRPVEVSGKGRGGRRREEEEAPGRIAGIGTGNVACLFTRQGKKGTNQDAMVAWENFNGRPDTVFCGVFDGHGPHGHLVARKVRDTLPSKLCDLIYDDCGESPTSNSDGSILEGTLFAYPDAEDKSPTFAGQKEEHRQFFDSMKESFRKAFRVMDKELKLHRNIDSICSGTTAVTLIKQGQDLIVGNLGDSRAVLGTRDQNGRLVAHQLTVDLKPDHPREARRIKRCNGRVFAHQDEPDVARLWLPNCNSPGLAMARAFGDFCLKDFGLISVPEITYRRIIEKDEFIVLATDGVWDVLSNQEVVEVVASCSGGSAAARAVVDLANQTWKFKYPTSKMDDCAVICLFLSKDVAAGGLSGLSVGSKGIGSSPRMPARLRNPQHSSKRVIPEDAD…
>Asa_chr4Ag00839
LLLPDLDIGIPWPGMLLYTVRFLCSVVAAFNRLLRALRKAMAAVLCSPPVSVPTASSPLSMRRTTTKVHPIVSVAVGGGDDQRACKDHQLFAPAVDAFAPCNGSAAVVVEQVESTKKAARRRPSMLVIPVVPEAGEAPAGWGVVVAEKEAEVEVEGEGFRLASRRGARHPMEDAYCAINHKICAESHLAFYGVYDGHGGRAAVDFVSERLGKSVVAAVLATTTTMEAQESATGSSSSVDATAAAIRSAYLATDIEFLGQVCTTTYVFTRSLLASCRVERVNTASAADSGGAHHCPIRVLFVATIAMLA*
>Asa_chr4Ag01584
MMLRAVARCCGHWPPGAAAADGMLWQTELRPHAAGEFSMAAAQANLVMEDQAQVLASPAATLVGLYDGHGGPETSRFLRSSLFPHVQRFAKEQGGEMSTEVIRRAFGAAEEDFLQQVRQAWPKQPRMAAVGSCCLLGAIAGDTLYVANLGDSRAVLGRRVVGGGMAVAERLSTDHNVSSQEVRNDVAAQNPDDAQIVVHTRGAWRIKGIIQVSRSIGDVYLKKPEYSMDPIFRQIGPVIAMKRPALSAEPQIQVRKLKPTDQFLIFASDGLWEHLSDNDAVQIVFKNPRTGIANRLVRAALKEATKRREVSLNDLKTIERGVRRHFHDDISVVVVYLDRHRGRRQTRVVDSSMNCTSAPVDIYSSSVQSVQARKDYRDSG*
>Asa_chr4Ag01872
NANIRKCRRLPARPHATPPSPAPVRMAISPLAVSGAAVATLAVLGLAVFACRRWRRGAPPAPPPPPASPSAQDNDILRPLISDSLDDYSGPSNNHCSSTAAESGIWKNRSSTSPRTHSHPAESHLSEGEIHVIDVTNGTTEDLHLGSTLKRTAEASVPTSEVKHIRRASAENNNGGIPVKDITVGSHLTLEVIAGPSHGISRYLQSDNTSMLPMTLGRVPQSDLVFKDSEVSGKHAQINWNANALKWELVDMGSLNGTFLNSQSVNHPDVGSRRWSEPAKLEDGDIITLGSSSKVSVQISLQNQQVPVGVGMASDAMIARRTGKKLPMEDVSCYKYPLTGAKQFGLFCIFDGHGGDGAAKAVSRIFPENVANILSQGETIERVLTCGSASDVLKCAFSL…
>Asa_chr4Ag01874
MLAGGGSSRGRSSHLSSSSPPHSDLLGGRGGRSFLFGNTWFMLSAYPARLLHTADRRAPAAAFVAAIHRTPRVVRAHGGTGQSLLQRGIIMAACGYAFGRAELGAAKRQLEKDSSIGNHTSRIVAMGSVGSAARPDVSFKYRGVEYCKKVGATLKCREQWGSSRTFWTNAVGPGRRLSFPVEPWSRDFSTSCVAPYSAGPTERQLTLDEALQDKQMDNSTVAPDEKSPPPQKLKLLSGSCYLPHPAKEATGGEDGHFICIDEQAIGVADGVGGWADHGVDAGLYAKELMSKSIGAIKDEPEGAIDPSRVLEKAFTSTKARGSSTACIITLKEEGLHAVNLGDSGFIVVRDGHTVLRSPSQQHDFNFTYQLESGGGSDLPSSADVFHYPVAHGDVIVAGT…
>Asa_chr4Ag01943
ASVHLPSPTMGNSLACFCCAGGGGLGPRRRHVAPAALPSDPAYDEGLGHSFCYVRPDKLAYYSAAEDDLVADANAAAAAAGEEATTFRAISGAALSANVSTPLSTSALLLLPDDSSATSVTASSGFESSESFAAVPLQPIPRFPSGPISSGGGFLSGPIERGFLSGPLDAVLLSGPLPGLAASGRISGSGPVPALRRSLSHGGRRIRDFTRALLSRADRFQGAGDLGSPDAAAAAISACGGESYGLQWAQGKAGEDRVHVVVSEERGWVFVGIYDGFNGPDATDFLVSNLYAAVHRELRGLLWEQQSQRDQEDQRPGDQTSSAPSTTASDHQDQCTRRRRARRSKPPRGSTDYDDEQRRWRCEWERDCSNLKPPTQHPPRTNGENDHIAVLKALARALR…
>Asa_chr4Ag02029
MLGPLLRFLSACGGAWQTSPAPNAPASPADSSAEGHDGLLWWRDLARCAAGDLSAALVQANQVLEDQCRLHSAPPLGTVLALFDGHAGNRAARFACDHFVPNLRDAASGPRGVTEDAIRGAFAATEGAFIAEVARQFETQPDVATVGSCCLVGVVHDRTLFVANLGDSRAVLGKKVGRGNGQIVAEQLSSEHNANMEDVRQELMAEHPDDPQIVALKHGVWRVKGIIQVSRSLGDAYLKDTKFNTELIKPKFRVSEPFSRPIMSADPSIVSRSLQPSDCFVIFASDGLWEHLSNQEAVEIVHNNQRAA*
>Asa_chr4Ag02434
MSADVIRKAFQATEDGFLSVVTKEWARKPQIAAVGSCCLVGVICAGNLYIANAGDSRAVLGRIVKATGEVVAMQLSAEHNVCYEEVRQELQSSHPDDPQIVVLKHNVWRVKGLIQISRSIGDVYLKKPEYNRTPLHSKFRLRETFKKPILTSEPAIAVHQIQPNDQFVIFASDGLWEHLSNQDAVDLVQSSPRNGIARRLVKAAMQEAAKKREMRYSDLKKIERGVRRHFHDDITVVVVFLDASAVSKPGWSKSPSVSVRGGGVSVPANSLAPFSAPTMLSSTY*
>Asa_chr4Ag03021
MSRAIGEFSSSSRRSLFCPSDPDLTETPYVRAGDGYLKPFVTAEPEVTITERSEEDECLILASDGLWDVVTNEMACDVVRACFRSNGPPEPAHAEVGTSSSANGVIISKAESDKACSDAAMLLAKLALARRSSDNVSVVVVDLRRGL*
>Asa_chr4Ag03809
MVGQTMMRIVRPCFKPSISEAQVVGGGGAGVGTRDGLLWYKDAGRHACGDFSMAVVQANNLLEDGSQVEAGPFVVEGAQGFAGPCGTFVGVYDGHGGPETARFIADNLFHHLKKFATEQQTVSADVIRKTYAATEEGFLNLVRKQWLIKPQIASVGSCCLVGIINEGVLYIANAGDSRAVLGKVERGGKDIKAVQLSSEHNASFQSVRDELRLLHPDDPRIVVLKHNVWRVKGIIQVSRSIGDAYLKSSEFNREPLLARFRIPGPFHKPILCPEPSILEHRLCAEDQFVIFASDGLWEHLSNQEAVDIVNSSPRNGIARRLIKAALREAAKKREMRYSDLKKIDRGVRRHFHDDITVVVLFMDPALIGKRLYGGPLLSLRGGGGTPTLAQKC*
>Asa_chr2Cg00081
MGCAQGKCCLPRDGDGGRAGGGVPGGRGGATLGRAAVPGADLVLEYATLTVDGLYPDSPGRESQDAYLVATRFAGDPDLHLFAVFDGHGASGTACAGFARDALPRLLLAAAAGDDDGGGRGRSLAANPAAAFREAMMGVNTEMHAAAAVDDSMSGTTAVAALVAGGALHVANVGDSRAVAGVWRDGRVAAEELSWDQTPFRADERARVKACGARVMSVEQVEGVRDPDAEGWLADEGDPPRVWARDGLYPGTAFTRSLGDLAAEGVGVIAEPEVKSVEISPSHLFFVVASDGVFEFLSSQEVVDMVAMHPDPRDACSAIAAESYKLWLEHENRTDDITIIIVHIRDAQNGATKQTAAAPGHQ*
>Asa_chr2Cg00539
MGNCVATGDTAVTAAGGDEDGKKRRRRWKAPREDQLGMVPGRIFSNDGRSRTASVFTQQGRKGINQDAMLIWDGFGGEEDGVLCGVFDGHGPHGHLVARRARDSLPLRLMSAARSSSKNGLDMPAAAWRKAFVRAYKAMDKDLRSHPSLDSFCSGSTAVTVLKLGSDLYMANIGDSRAVLGSRDAAAGGMVAVQLTVDLKPDVPSEAERIKKCRGRVFALQDEPEVPRVWLPFDDAPGLAMARAFGDFCLKDYGVISVPDFFHWSLTEKDQFVILASDGVWDVLSNQEAVDIVSSSPSRSKAARTLVEAANREWKTKYPTSRTDDCAVVVLYLDGKMDHERDSTASMDNISIEDDSFTDPSEAQEQQEPALTRNFTVRTVPGSAQEKALAGVHAKMSGA…
>Asa_chr2Cg00742
MAGKEIYNKMKDKVKDAFSSSGPETGKGKTKLSGRRVKHGYHLVKGKSNHPMEDYLVAEYRQVGEHDLGLFAIFDGHLGHTVPDFLREHLFDNILKEPEFLSDTKNAMRKAYLLTDEKILERAAELGRGGSTAVTAILISCDDSVKLVVANVGDSRAVISKNGKAEQLSVDHEPNMEKEIIEEKGGFVSNLPGDVPRVDGQLAVARAFGDRSLKKHLSSEPHVAEEVIDESSDFLILASDGLWKVMTNQEAVDEIKDFKDAQAAAKHLTEQAVNRRSKDDISCVVVKFHC*
>Asa_chr2Cg01607
MVAVAAGRRPVVSRRRSGCGAGQQQPQAQQQRMLAVAVAARVAAAKPATTEAALYGGGGGGDDACCVDFLVCLLRAMGVTPASTGPAQFKWAARPLRRKRSSPRGASAEGRRPEIGDAPARIAGNGACATASLYTMQGKKGVNQDAMVVVQNFGSKDGTIFCGVFDGHGPQGHLVSKRVRDILPMKLSANIGRDEYKEMSNSSVTNGTTEGGTAKPVVEDTDAALGTVENREYPEIFTSLRTSFLRAFYVMDRDLKSHKDIDCLFSGTTAVTVIKQGHDLIIGNLGDSRAILATRNEDNQLVALQLTVDLKPSIPSEAARIRQRSGRVFSLPNEPEVTRVWLPKYNSPGLAMARAFGDFCLKNYGVISVPEVSYHRITEKDEFIVLATDGVWDVLSNAD…
>Asa_chr2Cg01755
MLNEMFYEDNNDHSISSEDEDTLVRSCSNLSVSFGYHCNSYQSFPLENDEHETSPQMRFENNALTKSRNGSFTCLSGAAISANFTLANTNICNGLIGEEILPELDSPNSFRKIVSSPSMSRLDLLSTSQGSPASPESSIFEISKNLWRSSAPTSVSSNFVTGNEVKMAGGAAGEDRVQAVCSEKNGWLICGIYDGFNGRDAADFLAVTLYDNIVYYLYLLECRIKQQDGLYNSSEDSLNGVKSELTLAMRIAENEDVKLSEKFRAGVLNCLTSAVEQAENDFLCMVEQDMDDRPDLVSVGSCVLVVLLQGSDLCILNLGDSRAVLASMPYKENNTVKAIQLTEIHSLENPSEYQKLLADHPNESKVVMGDKVKGKLKVTRAFGVGYLKQKKFNDALMGI…
>Asa_chr2Cg01991
MAAEARTPRQRHGSMTLEDLLRREASAERADAAGGARPLLAAGQAGRARKGEDYAMLKQGLERHPGASFSAFAMFDGHNGSAAAVYAKENLLRNVLGCVPADLTRDDWLAALPRALVAGFVKTDKDFQTRAHSSGTTVTLVIIDGSVVTAASVGDSRCVLEAEGSIYYLSADHRFDACGEEVGRVTECGGEVGRLNVIGGAEIGPLRCWPGGLCLSRSIGDQDVGEFIIAVPFVKQIKLSSAGGRLVISSDGVWDALTAEMAFSCARGLSPEAAAEQIVKEAVESKGLRDDTTCIVIDMMPPEKPKSSIHSRKKARNGFSLIKNIFFKKRTSDSLSQADTEQTSEPDLVEEVFEDGCPSLLRWYVPFAPSFQWMHNSANIIIL*
>Asa_chr2Cg02011
VPTRKPDGRKKYPKTERATQLLRCDRSKLCPSSSVIFFPAIFLRVLRLLDRPGTDFHERGAALGPKPILLVSRGGSRWPREPLIFFLCLRSFYLVLVPGLELRVNLEDMTRFCCFGSEAAGRASASSGKGKGCQGQVKVSYGFSLVRGKTNHPMEDFHVAELAEVKGNELGLFAIYDGHLGDTVPAYLQKNLFPNILNEEEFWTHPDRALTKAYEKTDQAILSHTPDLGPGGSTAVTAILINGRKLWVANVGDSRAVLLKGGEAIQMSIDHDPNVERGAIENRGGFVSNMPGDVPRVCGQLAVSRAFGDRNLKSLLKSEPDVTVEDIDHTAELVVLASDGVWKVMNNREAVDVVKRFKDPHTAAKQLIAEAVKRDSKDDISCVVVRFKM*
>Asa_chr2Cg02717
MEDYHVAEYKCEKNHELGLFAIFDGHLGDRVPSYLRANLFCNILKEPLFWTNPDEAIKNAYGSTNKYILENAKQLGPGGSTAVTAIVVDGKDMWIANVGDSRAVLCERGAANQITVDHEPHTTNERQRIEQQGGFVTTFPGDVPRVNGQLAVARAFGDHSLKTHLSSEPDVRHVPINSSIEFVILASDGLWKVMKNQEAVDLVKSTKDPQAAAKRLTTEALARKSKDDISCIVIRFRC*
>Asa_chr2Cg03006
MEDFYETRIESVDGQLIGLFGVFDGHGGAKVAEYVKENLFSHLLRHPKFMSETKVAIDDSYKSTDSDFLESDSTQNQCGSTASTAVLVGNRLFVANVGDSRAIICRGGDAVPVSKDHKPDQTDERQRIEEAGGFVMWAGTWRVGGVLAVSRAFGDKLLKQYVVVDPEIREEIVDDSLEFLILASDGLWDVVSNEEAVDMTRSIQDPEEAAKRLLQEAYVRESSDNITCVVVRFFHGQGSSGPA*
>Asa_chr6Cg00078
MIVTLMNLLRACWRPSSNRHARTGSDATGRQDGLLWYKDTGQHVNGDFSMAVVQANNLLEDQCQIESGPLSFLDSGPYGTFVGVYDGHGGPETACYINDNLFNHLKRFASEQNSMSADVLKKAYEATEDGFFSIVTKQWPVKPQIAAVGSCCLVGVICGGMLYVANVGDSRAVLGKHVKATGEVLAVQLSAEHNVSIESVRKELQSVHPEDRHVVVLKHNVWRVKGLIQVCRSIGDAYLKKQEFNREPLYAKFRLREPFSKPILSSEPSICVQPIQPHDQFLIFASDGLWEHLTNQEAVDIVQNNPRSGSARRLIKSALLGAAKKREMRYSDLKKIDRGVRRHFHDDITVIILFLDSSLVSKASTYRGPAVSLKGAGVSLRSSTLAPYGSQM*
>Asa_chr6Cg00175
MGRVNGTINLSRAIGDMEFKQNKFLTPDKQMLTANPDINTVELCDDDDFLVLACDGIWDCMSSQQLVDFIHEHINTESSLSAVCEKVLDRCLAPSTLGGEGCDNMTMILVQFKKPIYHGNDASSGEQSAVEDKNANAGEQSAAEDKNASAGRQSPGVIEGL*
>Asa_chr6Cg00440
MAPSGDSKQPVSGGGFSETGKFSYGYASCLGKRSSMEDFHETRIDGVDGETVGLFGVFDGHGGARAAEFVKENLFSNLIKHPKFFTDTKSAIAETFTHTDSELLKADTTHNRDAGSTASTAILVGDRLVVANVGDSRAVICRGGDAIAVSRDHKPNETDERQRIEDAGGFVMWAGTWRVGGVLAVSRAFGDKLLKQYVVADPEIKEEVVDSSLEFLILASDGLWDVVTNEEAVAMVKPIVDSQEAAKKLLVEATKRGSADNITCVVVRFLDQEPNPATATTTKDQPS*
>Asa_chr6Cg00605
MVAAFVKTDKDFQTKARSSGTTVTFVIIDGLIVTVASVGDSRCVLEAEGSIYHLSSDHRFDVSKEEVDRVTEAGGDVGRLNVVGGAEIGPLRCWPGGLCLSRSIGDQDVGQFIVPVPLVKQVKLSTAGGRLIIASDGVWDALTAEQALNCSRGLPPEAAAEKVVKETVHSKGLRDDTTCIVVDLGYEKGNSTMPAHKKQPGKGVFKHIFRKKTPSDPSSHTDREHMDPDVVEEIFEDECAFLSRSTKLSCLENLDLTFHSIACKALKELLIQFPLCKKQICSILLPH*
>Asa_chr6Cg00947
MAEFMLCPIVLDLSCYICSPYCFVRLVSYLISCLSSYMQMERVGENTVLLDFRQATTMVAAIGESWHNFVPAIRSGDWSDIGGRPYMEDTHVCIPNLAKSFGYNTAGDEIISFYGVFDGHGGKDAAQYVRDNLPRVIVEDAAFPLELETVVRRSFVQTDTQFAEKCSIHSGLSSGTTALTAMIFGRYYSIPVTSYPGSLGWFSMHCHFVDGRNPN*
>Asa_chr6Cg01675
PPIPISLCPLMHERSSGPSLAAARFSSFYLPLLLLLLSLLPELSYCWWCREEDDACFLPMGFRSDGSPATGGGISEKGKFSYGFASCPGKRASMEDFYETRVDDVDGETVGLFGVFDGHGGARAAEYVKKHLFSNLIKHPKFMIDTKSAIAETFNHTDSEFLKADSSHSRDAGSTASTAILVGGRLVVANVGDSRAVVSKGGKAIAVSRDHKPDQTDERQRIEEAGGFVMWAGTWRVGGVLAVSRAFGDKLLKQYVVADPEIKEEVVDGSLEFLILASDGLWDVVSNDEAVAMVKPIEDPEQAAKRLLQEASQRGSADNITVVIVRFLDGTTTTEGGPSEEVAKDQSS*
>Asa_chr6Cg01924
MQLLCHYLFCMPSLVLGLLSPFTSIILYQGPHSDFDGPTCGSTACVALVRNNQLVVANAGDSRCVISRGGQAYNLSRDHKPELVSERERILKAGGFIRMGRINGSLNLSRAIGDMEFKQNKFLSPEKQIVTSNPDINVVELCDDDDFLVVACDGIWDCTSSQQLVDFIHEHMRTESSLSAVCERVLDRCLAPSTIGGDGCDNMTMILVQFKNRGSEKKKADLAERSGKGEEESEVR*
>Asa_chr6Cg02197
MGICASTERLEQGQETDENIVYLMDEQGLGGAGGGDARKVASLFSQKGKKGPNQDSVILCQGFGMEDGVFCGVFDGHGRNGHLISKLVRDYLPFMVLSHRNALFLADADAEDNAFSDASPSSSTDSSGNSSPQPSQMLDEWREACTNAFKAMDNELKVQPNMDCSFSGTTAVCAIKQGKDIIIANLGDSRAVLATMSNAGYLKAVQLTTDQKPCLPEEAARIKSCEGRVFALKEEPSVMRVWLPGENCPGLAMARALGDSRLKHHGVISTPQVTAHRITGADLFIILASDGVWDVLSNEEVVSIVCTTPRKQHASKAVVEAAVQRWKTKYPSSRVDDCTAVCLFLQDQLTWSSAAAAANKKV*
>Asa_chr6Cg02302
GRGPYRRGICHRPPSTPFPAPAASSSPSAPFAPDPRPLNRAPVDLSSGSGIDIGAEREPASHEMVCIGSLRALVLRAAAGAGRRRGGRVLCGRAVDACVTPRARGFRAVAGARAKMMLDSSSDSDSAAPAGQLQLQRRAVTAGAQPQDGGYASGGWQREDGKLKCGYSSFRGKRATMEDFYDVKLTEIDGQAVSLFGVFDGHGGSRAAEYLKEHLFENLMKHPKFLTDTKLAISNFSLGIYLRNISENRCRFLRIRIQCLQG*
>Asa_chr6Cg02400
MGCSPSKCCSCSHFKGCLRSHGCLEQTADSPRESRGKSNRERGNTDSSASDGSSDDLEGDDDGLNQMNITRESNVGIDRLSRVSSQFLPPEGSRKVRVPLGNYDLRYSYLSQRGYYPESLDKPNQDSFCIHTPFGTSPDDHFFGVFDGHGEYGAQCSQFVKRRLCENLLRDGQFRTNAVQALHTAFLATNSQLHADSLDDSMSGTTAITILVRGKTLYIANTGDSRALIAEKRGEDIVAVDLSIDQTPCRTDEVERVKECGARVLTLDQIEGLKNPDVQCWGTEESDDGDPPRLWVENGMYPGTAFTRSIGDSVAESIGVVANPEIFILELSARHPFFVIASDGVFEFLSSQTVVDMIAKYKDPRDACAAIVAESYRLWLQYETRTDDITIILVHINGL…
>Asa_chr6Cg02428
PNPSLLLCQERQAGYSLVVGRRGDARKSFSGGGGPGTAFGARRRCMVEAAAGRRSGTSRRRPSGGGEQQRLVAVAVALAARVVMVTSASPGGSVDGGGDGGAGRRRCIEDLLDCLLGVLRALGIPWAARPQGQPRTLPPRCAIPAAEDGRSLAAELRQIPGRIAGNGACAVASLYTMQGKKGVNQDAMIVWENFCSRDDTIFCGVFDGHGPYGHLVAKRVRDLLPVKLGADLEKDEGRETHTSNMKNNKNEVSFPLNPETTETTTSARAEQNAEHPEIFTTFRTSFLRAFHIMDRDLKLHKNIDCFFSGTTAVAVLKQGHNLIIGNLGDSRAVLCTRNENDQLIAVQLTVDLKPNIPSEAQRIRQRRGRIFALPEEPEVARVWLPKYNSPGLAMARAFG…
>Asa_chr6Cg03142
MGSGASRLLTACACSRPAPASVDAEPCLDDALGHSFCYASAAAYSSSFRHGISGAALSANSSVPVPLYLSSSTAAAAGSMPPNYSSAFHTSSSFSSAPLQLSNLSSGPLFLSGPIDRGAQLSGPLDAAVPFSGPLPTKPTKRASSSSRGLSSRFRKPLFGSLRRTVSEKHRPLMVPLPRDDGVQWAHGRAGEDRVHVVVSEDQRWLFVGIYDGFNGPEAPDFLVANLYRFLLRELRGIFYQEADRDSKRLWQFLADGDDDDSELDFSGSGRFALSLAKLKERRFNMWAHAAAVGDDEISRECAPKKLAAAPVVRDHGPVLGALTRALAAAEAAYLDMTDQSMGSHPELAVTGACLLVTLVRDDDVYVMNLGDSRAIVAQRTDDDHGCAIGAMRMDDIGV…
>Asa_chr2Dg00854
TPPHPLPPLSAPPIPISLCPLMHERSSGPSLAAARFPSSLYLPLLLLSLSLLPRPSNCWWCRVEDDACSLPMGFRGDGSPATGGGISEKGKFSYGYASCPGKRASMEDFYETRVDDVDGETVGLFGVFDGHGGARAAEYVKKHLFSNLIKHPKFMIDTKSAIAETFNHTDSEFLKADSSHSRDAGSTASTAILVGGRLVVANVGDSRAVVSKGGKAIAVSRDHKPDQTDERQRIEEAGGFVMWAGTWRVGGVLAVSRAFGDKLLKQYVVADPEIKEEVVDGSLEFLILASDGLWDVVSNDEAVAMVKPIDDPEQAAKRLLQEASQRGSADNITVVVVRFLDGTTTTEGGPSEEVAKDQSS*
>Asa_chr2Dg01079
MGVYLSTPKTDKLSEDGENDKIKFGLSSMQGWRATMEDAHSALLDLDNETAFFGVFDGHGGRVVAKFCAKYLHSQVLRSEAYSSGDLGTAVHRAFFRMDEMMRGQRGWRELSALGDKMNKFGGMIEGLIWSPRGSDSKNGDDDWALEEGPHSDFDGPTCGSTACVALVRNNQLVVANAGDSRCVISRGGQAYNLSRDHKPELVAERERILKAGGFIRMGRINGSLNLSRAIGDMEFKQNKFLSPEKQIVTSNPDINVVELCDDDDFLVVACDGIWDCMSSQQLVDFIHEHIHTESSLSAVCERVLDRCLAPSTIGGDGCDNMTMILVQFKNRGSEKKKADLAEQSGKSEQESEVQ*
>Asa_chr2Dg01175
MLYHTAPSTHSSGTTVTLVIIDGSVVTTASVGDSRCVLEADGSIYYLSADHRFDACGEEVGRVTGCGGEVGRLNVIGGAEIGPLRCWPGGLCLSRSIGDQDVGEFIIAVPFVKQIKLSSAGGRLIISSDGVWDALTAEMAFSCARGLSPEAAADQIVKEAVESKGLRDDTTCIVVDMMPPEKPKSSIHSRKKARNGFSLIKNIFFKKRTSDSLSQADTEQTSEPDLVEEVFEDGCPSLLRWLDSEYPVRNMFKLFVCAICQVELESGQGISIHEGLSKPGKASPWDGPFLCQSCQEKKEAMEGKRPSRDSSSRNSGSSE*
>Asa_chr2Dg01191
MAKFCCFGSEAAGRASASSGKGKGCQGQVKVSYGFSLVRGKTNHPMEDFHVAELAEVKGNELGLFAIYDGHLGDTVPAYLQKNLFPNILNEEEFWTHPDRALTKAYEKTDQAILSHTPDLGPGGSTAVTAILINGRKLWVANVGDSRAVLLKGGEAIQMSIDHDPNVERGAIENRGGFVSNMPGGSLIHRFSKLHMLIEIEAHMKIRCKVSVLRL*
>Asa_chr2Dg01955
MVGRMERQTVSTSSASCSPSAAASSSSSSSCGGRKRPDILNMIRSATCLHSSSTDTGKGRSKLSSNKVTHGFHLVEGKSGHDMEDYHVAEYKCEKNHELGLFAIFDGHLGDRVPSYLRANLFCNILKEPLFWTNPDEAIKNAYGSTNKYILENAKQLGPGGSTAVTAIVVDGKDMWIANVGDSRAVLCERGAANQITVDHEPHTTNERQRIEQQGGFVTTFPGDVPRVNGQLAVARAFGDHSLKTHLSSEPDVRHVPINSSIEFVILASDGLWKVCTITACQTLPAVISFSFFKSWSKNSERCLRIHLMNVTSLFSLFCGSMHFLSFALFSEKKKIIWL*
>Asa_chr2Dg02228
MGYLSTVIGHPTDGSPVSGGGLSQNGKFSYGYASSLGKRASMEDFYETRIESVDGQLIGLFAVFDGHGGAKVAEYVKENLFSHLLRHPKFMSETKVAIDDSYKSTDNDFLESDSTQNQCGSTASTAVLVGNRLFVANVGDSRAIICRGGDAVPVSKDHKPDQTDERQRIEEAGGFVMWAGTWRVGGVLAVSRAFGDKLLKQYVVVDPEIREEIVDDSLEFLILASDGLWDVVSNEEAVDMTRSIQDPEEAAKRLLQEAYVRESSDNITCVVVRFFHGQGSSGPA*
>Asa_chr2Dg02512
MGNCVATGDTTVTAAGGDEEAKKRRRRWKAPREDQLGTVPGRIFSNDGRSRTASVFTQQGRKGINQDAMLIWDGFGGEEDGVLCGVFDGHGPHGHLVARRARDSLPLRLMSAARASSKNGLDMPAAAWRKAFVRAYKAMDKDLRSHPALDSFCSGSTAVTVLKLGSDLYMANIGDSRAVLGSRDAAAGGMVSVQLTVDLKPDVPSEAERIKKCRGRVFALQDEPEVPRVWLPFDDAPGLAMARAFGDFCLKDYGVISVPDFFHWSLTEKDQFVILASDGVWDVLSNQEAVDIVSSSPSRSKAARTLVEAANREWKTKYPTSRIDDCAVVVLYLDGKMDHERDSTASMDNISIEDDSFTDPNEAQEQQEPTTLTRNFTVRTVPGSAQEKALAGVDAKMSG…
>Asa_chr2Dg02704
MEDYLVAEYRQVGDHDLGLFAIFDGHLGHTVPDFLREHLFDNILKEPEFLSDTKNAMRKAYLLTDEKILERAAELGRGGSTAVTAILISCDDSVKLVVANVGDSRAVISKNGKAEQLSVDHEPNMEKEIIEEKGGFVSNLPGDVPRVDGQLAVARAFGDRSLKKHLSSDPHVAEEVIDESSDFLILASDGLWKVMTNQEAVDEIKDFKDAQAAAKHLTEQAVNRRSKDDISCVVVKFHC*
>Asa_chr2Dg03462
MVAVAAGRRPVVSRRRSGCGAGQQQPQAQQQRMLAVAVAARVAAAKPATTEAALYGGGDDPCCVDFLVCLLRAMGVTPASTGPAQFKWAARPLRRKRSSPRGASAEGRRPEIGDAPARIAGNGACATASLYTMQGKKGVNQDAMVVVQNFGSKDGTIFCGVFDGHGPQGHLVSKRVRDILPMKLSANIGRDEYKEMSNSSVTNGTTEGGTAKPVVEDTGASLETVENGGYPEIFTSLRTSFLRAFYVMDRDLKSHKDIDCLFSGTTAVTVIKQGHDLIIGNLGDSRAILATRNEDNQLVAHQLTVDLKPSIPSEAARIRQRSGRVFSLPNEPEVTRVWLPKYNSPGLAMARAFGDFCLKNYGVISVPEVSYHRITEKDEFIVLATDGIWDVLTNADVVN…
>Asa_chr2Dg03595
MLNEMFYEDNNDHSISSEDEDTLVRSCSNLSVSFGYHCNSYQSFPLENDEHETSPQMRFENNAMTKSRNGSFTCLSGAAISANFTLANTNICNGLIGGEILPELDSPNSFRKIVSSPSMSRLDLLSTSQGSPASPESSIFEISKNLWRSSAPTSVSSNFVTGNEIKMAGGAAGEDRVQAVCSEKNGWLICGIYDGFNGRDAADFLAVTLYDNIVYYLYLLECRIKQQDGLYNSPEDSLNGVKSELTLAMRIAENEDVKLSEKFRAGVLNCLTSAVEQAENDFLCMVEHDMDDRPDLVSVGSCVLVVLLQGTDLCILNLGDSRAVLASMPYAETDTVKAIQLTEIHSLENPSEYQKLLADHPNESKVVMGDKVKGKLKVTRAFGVGYLKQKKFNDALMGI…
>Asa_chr4Cg00342
MAGAERERSRLPPALPLATLIGRELRAGGSERPALRYGHAGFAKRGEDYFLVKPDCLRVPGDPSTAFSVFAVFDGHNGVSAAVFSKEHLLEHVMSALPPDIGSRDDWLQALPRALVAGFVKADIDFQRKGEVSGTTATLVVVDGFTVTVASVGDSRCILDTQGGELQLLTVDHRLEENVEERERVTASGGEVGRLNLFGGQEVGPLRCWPGGLCLSRSIGDMDVGEYIVPIPHVKQVKLSNVGGRLIMASDGIWDALSNEAAADSCRGLPAELAAKLVVKQALKKSGLKDDTTCVVVDIIPSDHRLASPQLSPKRNQNKLKSLLFGRRSHSSIGKFGGKSASIGSVEELFEEGSAVLEERLGRNLSLKATLPSSRCAICQVDQEPFEGLMEENGGSHCS…
>Asa_chr4Cg00365
MSCAVAPPGSPVFSPSRLLLPGASDHLHGSSPSFLPASPLRLFALRARIRPDPPCAAQTTPAARPAPESAKTAAKRRRPAPLLVPAVVAVPPPVPLDAAAANGAIMDEVAEQGEGFAAYCRKGKGRKRVEMEDRHVAAVALGGDRARALFGVFDGHGGKGAAEFAAENMPRIMAEELRRGRGAEEAVRRAYLRTDEEFSSDAEASGGACSVTALLREEEGSGRRQLVVSGAGDCRAVLSRGGMAEALTDDHRASRRDERDRIEALRGGLVLNCRGTWRVQGTLAVTRGIGDAHLKPWVVAEPETATVDLDERCELLILASDGLWDKVGNQEAVDAARVAAACTNGLPAACRRLVEMAAARGSTDDISVVIVQLQRQLR*
>Asa_chr4Cg00529
KLRLNHSIRSNLLLLLPLPFQFPRLPSPLVEHHAPREPQTLGARTLPWFMGCAQGKCCLPRDGEGGRGAGGGVPGGRGGAALGRAAVPGADLVLEYATLTVDGLYPDSPGRESQDAYLVGTRFAGNPDLHLFAVFDGHGASGTACAGFARDALPRLLLAADDDGGRGLAADPEAAFREAMVGVNTEMHAAAAVDDSMSGTTAVAALVAGGALHVANVGDSRAVAGVWREGRVAAEELSWDQTPFRADERARVKACGARVMSVEQVEGVRDPDAEGWLADEGDPPRVWARDGLYPGTAFTRSLGDLAAEGVGVIAEPEVKSVEISPSHLFFVVASDGVFEFLSSQEVVDMVAMHPDPRDACSAIAAESYKLWLEHENRTDDITIIIVHIRDAQNSGPAGS…
>Asa_chr4Cg01077
MSAVMDYFRSCWGARSRAGRRGKKGSDSAGRQDGLLWYKDAGQMATGEFSMAVVQANNLLEDQSQLESGSLSMADPGPQGTFVGVYDGHGGPETSRFINDNMFHHLKRFATEHKCMSADVIRKAFQATEDGFLSVVTREWARKPQIAAVGSCCLVGVICAGNLYIANAGDSRAVLGRIVKATGEVVAMQLSAEHNVCYEEVRQELQSSHPDDPQIVVLKHNVWRVKGLIQISRSIGDVYLKKPEYNRTPLHSKFRLRETFKKPILTSEPAIAVHQIQPNDQFVIFASDGLWEHLSNQDAVDLVQSSPRNGTARRLVKAAMQEAAKKREMRYSDLKKIERGVRRHFHDDITVVVVFLDANAVSKPGWSKTPSVSVRGGGMSVPANSLAPFSAPTMLGSRY*
>Asa_chr4Cg01372
MAEVPAATGVLGSRPCEVVDAPARAPAPPRAAREFCPAAESEKELPGGSEDADAVAVEVPEGRAGSREASEGLAVDEQKLGSGSSGSDQAADATSHISSLVKSSPSGASSNPTTGAIGGEGSMAGASDSRGQAREAHEQPTGFSDEHDLGSEGKGDLDGRNGLIQGELEPELRASGGAVDGDAEITGVSCDEGAETTEFEASTARVQEGVDRMETSLDDSEVSDSSTTQEDSDTDVETESSSSSIEEQDTGYGVHVPPMEEVTCEVDRENNTSEVKSSDRMASVAVSKLVLASGAAMLPHPSKVLTGGEDAFFIARDGWFGVADGVGQWSFEGINAGLYARELMDSSKKIVTENQGAPGMRTEQVLAMAADEARSPGSSTVLVAHFDGQVLHVSNIGDS…
>Asa_chr4Cg01524
MSRDHKPSCNREKMRIEASGGYVDDGYLNGLLNVARAIGDWHMEGLKACDGLGPLSAEPEVMVRNLTEEDEFMIIGCDGIWDVFRSQNAVDFARRRLQEHNDPVACCKDLVDEAIKRKSGDNLSVVVVCFNSRAPPVLTVPRPRVQRSISAEGLKELQGFLDSLAEAN*
>Asa_chr4Cg02063
MEDYHVAEYKYENDHELGLFAIYDGHLGDTVSSFLKANLFNNILKEPLFWTNPQEAIKNAYSSTNKYILENSKQLGPGGSTAVTAIVVDGRDMWVANIGDSRAVVCERGTAIQVSVDHEPHTADERKRIEKQGGFVSTFPGDVPRVNGQLAVARAFGDQSLKAHLSSEPDFKHVPINSNIEFVILASDGLWKVVKNQEAVDLVKSIKDPQTAAKRLTSEALDRMTKDDISCIVIRFRC*
>Asa_chr4Cg02194
MFLPLAGHRILLLLLLVELRAPLRCGGESATCLAVYRERGAAAVYQSAHCPRWTILPGGEGDGDHSFSSPPPRRCHVAARRGRRRSQEDRAVCALGIRIPFIDQMRIKEVDVGVMAIFDGHNGAEASEMASKLLLEYLLLHVYFLLDGIYSIMFRNSTGKLTYKEVTILNNVLNLYRADKSDHRERSCWISPAILDRSFHMEILKESLLRAVQDIDLTFSKEALRKNFESGSTATVVLIADGQIITANVGDSKAFLCSESHVPYRQKRKGRRKRDSSNHEDFALANYDGPLYSVKELTKDHHPDREDERRRVEAAGGYVLEWAGVYRVNGELALSRAIGDVPFKRYGVISTPELTGWQLLSANDSFLIALSDGVFEKMTMQDVCDMMLHAKLGVNQDFE…
>Asa_chr4Cg02425
MGSCLPADQRPVEVSGKGRGGRRREEEAPGRIAGIGTGNVACLFTRQGKKGTNQDAMVAWENFNGRSDTVFCGVFDGHGPHGHLVARKVRDTLPSKLCDLIYDDCGESPTSNSDGSILEETLFAYPDAEDKSPTFAGQKEHRQFFDSMKESFRKAFRVMDKELKLHRNIDSICSGTTAVTLIKQGQDLIVGNLGDSRAVLGTRDQNGRLVAHQLTVDLKPDHPREARRIKRCNGRVFAHHDEPDVARLWLPNCNSPGLAMARAFGDFCLKDFGLISVPEMTYRRIIEKDEFIVLATDGVWDVLSNQEVVEVVASCSGGSAAARAVVDLANQTWKFKYPTSKTDDCAVICLFLSKDVAAGGLSGLSVGSKGIGSSPGMPARLRNPQHSSKRVIPEDADDE…
>Asa_chr4Cg02719
MELHTEADGSGVPLAVLLKRELCNQRVEKPDILFGEANKSKKGEDFTLLVAKCHRTPGEGACDNAGDDDTISVFAIFDGHNGAAAAIYTRENLSNNVLAAIPSNLTSEEWTAALPRALVAGFVKTDKDFQTKAARSGTTVTFVIIDGWVVTVASVGDSRCILESAEGSVYSLSADHRLDANEEEVERVTASGGEVGRINIAGGAGIGPLRCWPGGLCLSRSIGDTDVGEFIVPVPHVKQVKLSNAGGRLVIASDGVWDALGFQEALNYTRGLPAEAAANRIVKEAVSSKGLRDDTTCIVVDILPPEKLSPPLKKHGKGGIIALFRRRPSDELSEEQTDNGCFEPDVVEELYEEGSAMLAQRLNMNYPSGNMFKLHDCAVCQLEMKPGEGVSVHGNMPKH…
>Asa_chr4Cg03208
MESDSIEEKLPRALPLATLIGRELRGGGSERPLVRFGHSGFAKRGEDYFLVKPDCFRVPGDPSSAFSVFAVFDGHNGVSAAVFSKEHLLEDVMSAVPQGISREDWLQVLPRALVAGFVKTDIDFQRKGEMSGTTATLVVIDGFTVTVASVGDSRCILDTQGGVVSLLTVDHRLEENAEERERVTASGGEVSRLNLCGGQQVGPLRCWPGGLCLSRSIGDTDVGEFIVPIPHVKQVKLSNSGGRLIIASDGVWDAVSSEIAAQACRGLPAELAAKLVVKQALKTTGLKDDTTCVVVDIIPSDHGSTSAPSSPKHNQNKLRSLLFRRSHSSVGKLGNKKKSASFGFVEELFEEGSAMLEERLGRNSPSKANVPPFRCAICQVDQVPFENLITDNDGGYCSA…
>Asa_chr4Cg03270
MSCTVAIPSSPVFSPSRRPLSCKATSASPESVSVSSPAPPASTAGSPLRPFSLLRAQIREEASPTPQKSGSAAAGSVLKRRRPAPLLVPVDGAAVAAAAAAAVAAVESDPRNEVEEQGDEFAAYCRRGRGRRRVEMEDRHVAKVALGGDPEVSLFAVFDGHGGKNAAEFAAENMPNYMAGEIEKVDGGDIDQIEGAVKKSYLKTDEEFLKREESGGACCVTALLHKGGLTVSNTGDCRAVLSRAGKAEAITSDHRASRDDERERIESLGGFVVNYRGTWRVQGSLAVSRSIGDAHLKQWVVADPDTRTLLVDPQCEFLLLASDGLWDKVDNQEAVDIARPLCISDDKASRVDACRRLVDTAVARGSTDDISVLIIQLQKFTGSS*
>Asa_chr4Cg03395
TQENKMGNGITKNPCFSGDPYATAVASDPLPDDSHGHSFMYVPTTTAAFVKAAATSSMSSETSFFSLSGAAISANQATAASMPSFQLLNEMTWPQSSACTFESSRSFAAVPLQSAPNKMAMSGPLQSMSGHFSDTSGTAASISMSGTLDRSFSSSSSFVRPQASVAHLIAERRLARSQGQGHNERSLVQLLARAASKLRFGTPSLGLLSEEPAEPATAESLSDGDSRSPPKNNVQWAQGMAGEDRFHVAVSEEHGWVFVGIYDGFNGPDATDYLFANLYVAVHRELKGVLWDDIQGGEPVGNADHLRSLDGGDDSPEIYHKPPKRGRTEPSEMDNAATSVGRGTTTVHRDVLKALARALRKTEEAFFEAAEQRAEESPELGLMGSCVLVMLMKGTDVYV…
>Asa_chr4Cg03422
MSEISCDVPAAAEGKKGAECDAGSRAARRRRMEIRRHRLVAERGAEETSRKRRKLEEEASTDEESSMEIEPARYGVTSVCGRRRDMEDAVSVQPEFLPGHHFFGVFDGHGCSHVATSCGERMHEIVVEEARSSGSDDAERWKGVMERSFARMDAEAVGSRASGAGPAPTCRCELQLPKCDHVGSTAVVAVVGPRHLVVSNCGDSRAVLCRRGAAIPLSSDHKPDRPDELERIQAAGGRVIFWDGARVFGVLAMSRAIGDSYLKPYVISDPEVRVLERKDGEDEFLILASDGLWDVVSNEVACNVVRACVRGSRKRRGGRSSPTSNLSPRQSSGSGSGSSSGDEAGNDRGAVGAGSESSDDDDSGEVDRACAEASILLTKLAIARQSSDNVSVVVVNLRR…
>Asa_chr4Cg03743
GMSVEVIKKAFGATEEEFMGMVAKSWPSQPRLVSVGSCCLVGAIEDGTLYVANLGDSRAVLGRRTAPGDKSKKRVVAERLSRDHNVADEAVRREMAEAHPDDPHIVTSAHGVWRIKGIIQVSRSIGDAYLKRPDMCSPALMQTICPFPLRRAVGQDPQAAAGGPVPHLRVGRAVGAAQRRGGRGRGGPQPEEGRGHAPGQGRAAGGGQEEGHQVREHRGHREGPEEEIPRRHHRRGPLPRQQALLAAVRRRGRRDRRHLRPRRRVLAQLRRPGRRPGQTRAPLIGSPIVRPVSDDVGTFTERIRSVVLVVAFVISARLLLCKLKLRKQMRSLVS*
>Asa_chr3Ag00479
PDSTIHCEQRLHSQRATGGREEIAAAASGAAMAASTASRLSPPRPTASSPYPRPPPRLSRFSSLRAAKMEAVLSIGTHVIPHPRKVETGGEDAFFVGGDGGGVFAIADGVSGWAEKNVNPALFSREVMANSSTFIKDEEASNDPQILLMKAHAATSSIGSATVIIAMLEKTGTLKIASVGDCGLKVIRKGQVMFSTYPQEHYFDCPYQISSEAIGQTYQDALVCTVNLMEGDMIVSGSDGFFDNIFDQEILAVISESPGIDEAAKALAELARKHSVDVRFDSPYSIEARSRGFDVPWWKKLLGAKLTGGKMDDITVIVAQVKTVAVPDDEGSGVEQEKGGEQVTVAATASAEQNE*
>Asa_chr3Ag01235
MPQGLLRDEWLHALPRALVAGFVKTDKEFQTKGQASGTTATFVIIDGWTITVASVGDSRCILDSEGGAVSLLTVDHRLEENVEERERVTASGGEVGRLSVVGGAEIGPLRCWPGGLCLSRSIGDIDVGEFIVPVPYVKQVKLSNTGGRLIIASDGIWDALSSEAAAKCCRGLPAELAAKQVVKEALRIRGLKDDTTCVIVDVIPPDQTIRPPSPPKKMNKLKSLIFRRKVKDPSNKLTKQLSAVGMVEEIFEEGSAMLSERHGLHEKRWKLLDLDR*
>Asa_chr3Ag01246
MKLSSFICIITVTERMPDFRNIFDGHSGTDVAAYLRNHLFDSILGEPDFWEDTMGAIRRAYHRTDREVLRKKKAIVDGKERPRRGGSTAVTVILLNGETLVVANVGDSHAVVCEDGRARQLSVDHERDAIESRGGFVTQMHGTENSTCRATYHGVHGPRWSSCCCVLCGYIGRSGDVPSLFCENFGLS*
>Asa_chr3Ag01415
TTSMALLSPRVSRLPLASHSAGAGALRYCGWVAASATRCQATAAGSVAAGSASSSELEAIRWGSAKLQGAREEMEDEVVLRPESLLHGFSFAAVFDGHAGFSTVQFLRDELYKECAAALDGGAVLNTKNLEAITESIRRAFATVDANLSTWLEKMDKEDESGATATALFLRKDVLVVSHIGDSCLQVVSRGGRPQSLTNFHRPYGNNKTSLEEVKRIRAAGGWILDGRICGDISVSRAFGDIRFKTRKNEMLVKGVKEGRWTEKFVSRIKFKGDLIISSPDVSLVELGPDVEFVLVATDGLWDYIKSTEAVAFVRDQLRQHGDVQRACEALGEKALDQRSQDNISIVIADLGRTNWKELPVPRPNVFLELSQAVATVGAVSLGIWISSLLTLQ*
>Asa_chr3Ag01451
MEDVAVAALPTAPAPVFSPATAGLTLIAAAATEPIVAVVAGAMEGVPITLSVPPVRTTTAMEEEGLPTGDEAAGSPCSVNSDCSSVASADFEGVGLGFFGSGVEGAAVVFEDSAASAATVEAEARVAAGGKSVFAVECVPLWGYTSICGRRPEMEDAVVAVPRFFGLPLWMLTGSNMVDGLDPISFRLPAHFFGVYDGHGGAQVADYCRDRLHLTLVEELSRIEGSVSGANFGAVEFKKQWEKAFVDCFCRVDDEVAGKASSAGGTDVGTSNVAAAADPVAPETVGSTAVVSVICSSHIIVSNCGDSRAVLCRGKQPVPLSVDHKPNREDEYARIEAAGGKVIQWNGYRVFGVLAMSRSIGDRYLKPWIIPVPEVTIVPRAKDDECLILASDGLWDVLS…
>Asa_chr3Ag01606
MVPDGSVKDQEVSTSSSTAAAAIARAARPPRPVSFKRFAMWHPMKHRRFRAGGTKKMAVASTSAQVVAGAREVGEATTAAAAMGVLKDSERDDEKGQVWGSWKSDDGSMHCGYSSFRGRRASMEDFYDIRSYKTDAKQINIFGVFDGHGGSCAAEYLKEHLFENLLKHPAFITDTKLAISESYKETDSDFLGAETNIHKEGGSTASTAIFVGNHLFVANVGDSRAVISKAGKAIALSDDHKPNRSDERERIENAGGVVTFSGTWRVGGVLAMSRAFGDRLLKQFVVAEPEIQEQEIDDELEFLILASDGLWDVVSNEHAVAFVKEVVGPEAAARKLTEIAFRRGSTDNITCIVVEFHRDNVGNGSSASNGQS*
>Asa_chr3Ag01749
SLRPLGEMSSETSMRGDHVRDLLAGEKKLMTVARTARRRRLELRRLGRTASAAAEDEAAKRVRAAPDSSSDSCDSSARVAPENAVVLARCPTCVSYGAVSVIGRRREMEDAVAVAPCFLAEKAVVEGGSGGDAEHGDGEEEGFFAVYDGHGGSRVAEACRERMHVVLAEEVRLRRRGDDKAGTEDSARWKEAITACFARVDGEVGVDDETDTGEQTVGSTAVLAVVGPLRIVVANCGDSRAVLSRGGVPVPLSSDHKPDRPDELERVEAAGGRVINWNGYRILGVLATSRSIGDYYLKPYVIAEPEVTVMDRTDKDEFLILASDGLWDVVSNDVACKIARNCLSGRAASKYPESVSGSTATDAAALLVELAISRGSKDNISVVVVELRRLKSRTAAVIK…
>Asa_chr3Ag01998
MAATVFAGEGATARGGCSAECAGGSERPPDLGIRARPAGDGCAKRSVYLMECVPLWGCAATRGHAAEMEDACAAVPRFADVPVRMLASSRELDGIGVDFDAAELRLPAHLFGVYDGHGGSEVANYCRDKIHVVLRDVLRAGKGLREVGEVDVKEPWEKVFGDCFQKVDDEVSGKSSMSSNGFTAEPIAADNVGSTAVVVVVCSSHVITANCGDSRAVLCRGKEPIALSIDHKPDRKDERTRIEAAGGKVIDWNGYRVSGILAMSRSTGDRYLKPFVIPKPEVTVVPRAKDDDCLILASDGLWDVMSNEDACKIARRQILLWYKNKNDGAYSDEGGGEPTMNPAAKAAADCLVSLALMKGSNDNISVIVIDLKSRKKPKGKS*
>Asa_ChrUng00420
MAEVPAATGVLGSRPCEVVDAPARAPAPREFCPAAEGEKELPGGSEDAGTVAVEAPEGRAGSREASEGLGVHEQKLGSGSSGSDQAAGAISDISSLVKSSPSGASSNPDTTSSPAEGSMADASDSPDQAREARKEPTGFSDEHAHRDLGKGDLDGRNGLIQGELEPELRASGGGPVDDDAEITGVSCDGGAETTTEVEASDGSTARVQEGVDRMETSLDDSEASDCSTTQEDSDTDVETESSSSSIEEQDTGYGVHVPPMEEVTCEVDRENNTSEVKSSDRMASVAVSKLVLASGAAMLPHPSKVLTGGEDAYFIARDGWFGVADGVGQWSFEGINAGLYARELMDSSKKIVTENQGAPGMRTEEVLAMAAEEARSPGSSTVLVAHFDGQVLHVSNIGD…
>Asa_chr6Dg00133
MGTCASTERLEQGQETDENIVYLMDEQGGGGAAGRGGDARRVASLFSQKGKKGPNQDSVILCQGFGMEDGVFCGVFDGHGRNGHLISKLVRDYLPFMVLSHRNALFLADADAEDNAFSDASPSSSTDSSGNSSPQPSQMLDEWREACTNAFKAMDNELKVQPNMDCSFSGTTAVCAIKQGKDLIIANLGDSRAVLATMSNAGYLKAVQLTTDQKPCLPEEAARIKSCEGRVFALKEEPSVMRVWLPGENCPGLAMARALGDSRLKHHGVISTPQVTVHRITGADLFIILASDGVWDVLSNEEVVSIVCATPRKQHASKAVVEAAVQRWRTKYPSSRVDDCTAVCLFLQDQLTWSRAAAAANKV*
>Asa_chr6Dg00208
MADPYAKRSSREENERIEYAAPCIQGPHVGMEDYHTAILELDGSDSTSFFGVFDGHGGAEIASYCSKRYSGEENDRIKYNASCMKGCRDAMQDDHATILELDGSDSTSLFGDFDGHLDGGDKVALYCSKQFHAELVKAPDHDDNLPTTMQNFYLRTDQALERSEKRKKSDSSPDPVKGNLLSGHKTGVRDVSGVLKNYKALQNNGSTARVALIRGNQTTVGNAGDSFCVLSRNGQEIDLSTDHKPNYPGKRDRIEAAGGKEPLKEIPKFESEPFFMTLPHMQRITKMSSWKYMTYKTRAETGGGSPKAPPAPSSNFCTKRKLGGSFYGFRHSYSSCHWNTTKNNKRSFGTQASFKEERRSEMNDENAPSDEEFERLRNTVTLCLDGTDEEVLQSYLAAL…
>Asa_chr6Dg00217
MFVFVAMALSVDHKPNRTDERKRIENAGGVVIWAGTWRVGGVLAMSRAFGNRLLKPFVVAEPEIQEQVFDGELESLVLASDGLWDAVENEEAVSLAKTEDVPESAARKLTEIAYSRGSADNITCIVVQFHHDKTGG*
>Asa_chr6Dg00303
MGCSPSKCCSCSHFKGCLRSHGCLEQTADSPRESRGKSSRGRGKTDSSASDGSSDDLEGDGDGLNQMNITRESNVGINRLSRVSSQFLPPEGSRKVRVPLGNYDLRYSYLSQRGYYPESLDKPNQDSFCIHTPFGTSPDDHFFGVFDGHGEYGAQCSQFVKRRLCENLLRDGQFRTNAVQALHSAFLATNSQLHADSLDDSMSGTTAITILVRGKTLYIANTGDSRALIAEKRGEDIVAVDLSIDQTPYRTDEVERVKECGARVLTLDQIEGLKNPDVQCWGTEESDDGDPPRLWVENGMYPGTAFTRSIGDSVAESIGVVANPEIFILELSASHPFFVIASDGVFEFLSSQTVVDMIAKYKDPRDACAAIVAESYRLWLQYETRTDDITIILVHINGL…
>Asa_chr6Dg00342
PVQCIGSSCLPVPNSPLVKKKKIPTPLFSCVKNGRQATHLSSVVGGTRENRSAEEGTTFGARRRCMVEAAAGRRSGTSRRRPSGGREQQRLVAVALAARVVMVTSASPAGSGDGGGDGGTGRGLCIEDLLDCLFGVLRALGIPWAARPQGQPSTLLPRCAIPAAADGRSLAAELRQIPGRIAGNGACAVASLYTMQGKKGVNQDAMIVWENFCSRDDTIFCGVFDGHGPYGHLVAKRVRDLLPVKLGADLEKDKGRETHTSNMKNNTNEVSLPLNPETTETTTSARAEQNAEHPEIFTTFRTSFLRAFHIMDKDLKLHKNIDCFFSGTTAVAVLKQGHNLIIGNLGDSRAVLCTRNENDQLIAIQLTVDLKPNIPSEAQRIRQRRGRIFALPEEPEVAR…
>Asa_chr6Dg00834
MGSGASRLLTACACSRPAPASVDAEPCLDDALGHSFCYASAAAYSSSFRHGISGAALSANSSVPVPLYLSSSAAAAAGSMPPNYSSAFHTSSSFSSAPLQLSNLSSGPLFLSGPIDRGAQLSGPLDAAVPFSGPLPNKPTKRASASSRGLSSRFRKPLFGSLRRTVSEKHRPLMVPLPRDDGVQWAHGRAGEDRVHVVVSEDQRWLFVGIYDGFNGPEAPDFLVANLYRFLLRELRGIFYQEADRDSKRLWQFLADGDDDDSELDFSGSGRFALSLAKLKERRFNMWAHAAAVGDDEISRELAPKKLAAAPVVGDHGAVLDALTRALAAAEAAYLDMTDQSMGSHPELAVTGACLLVALVRDDDVYVMNLGDSRAIVAQRTDDDHGCGIGAMRLDDIGV…
>Asa_chr6Dg01294
MSTRSKSVLGSVGGGGGSTAGGSAVPLAVLLRREVVSERTAAERPELQHGFFNQAKKGEDFYLVKPDCERLPGVPSCSFSAFGIFDGHNGTGAAIYTKENLLNNILSAVPADLNREDWLAALPRAMVAAFVKTDKDFQTKARSSGTTVTFVIIDGLIVTVASVGDSRCVLEAEGSIYHLSSDHRFDVSKEEVDRVTEAGGDVGRLNVVGGAEIGPLRCWPGGLCLSRSIGDQDVGQFIVPVPLVKQVKLSTAGGRLIIASDGVWDALTAEQALNCSRGLPPEAAAEKVVKETVHSKGLRDDTTCIVVDLGHEKGNSTMPVHKKQPGMGVFKHMFRKKTPSDPSSHSDREYMDPDIVEEIFEEECAFLSRRLDSEYPVRNMFKLFICAICQVELKPNQGI…
>Asa_chr6Dg01624
MCVEGFEDAQIERPADFQMERVAENTVLLDFKQAKMVAAIGETWHNFVPAIRSGDWSDIGGRPYMEDAHVCIPNLAKNFGYNMAGDEIISFYGVFDGHGGKDAALYVRDNLPRVIVEDAAFPLELEAVVRRSFVQTDTQFAEKCSVQNGLSSGTTALTAMIFGRSLLVANAGDCRAVLSRRGAAIEMSEDHRTCCLSERKRVESLGGYVDDGYLNGQLAVTRALGDWHLDGLKETGKPGGPLSAEPELKMITLTKDDEFLIIGSDGIWDYFSNQNSVDFARLRLQEHNDLRRCCREIVEEAIRRGATDNLTAVMVSFHQEAPPAKNRAGSRSRVERTISAEGLRSIRVLLEGQ*
>Asa_chr7Cg00222
ASHQTHASSLPPSSFPTRRPFSIHLFPPIPPFLVRSRLRPIPLHPHPRAFPPPPPPPRGRPGRRCGAAMLGPLLRFLSACGGAWQTSPTPHAPASPADSSAEGRDGLLWWRDIARCAAGDLSAALVQANQVLEDQCRLHSAPPLGTVLGLFDGHAGHRASRFACDHFVTHLRDAASGPQGVTEDAIRNAFAATEGAFIAEVSRQFETQPDVATVGACCLVGVVHDRTLFVANLGDSRAVLGKKVGRGNGQIVAEQLSSEHNANMEDVRQELMAEHPDDPQIVALKHGVWRVKGIIQVSRSLGDAYLKDSKFNTELIKPKFRVSEPFSRPIMSADPSIVSRSLQPSDCFIIFASDGLWEHLSNQEAVEIVHSNQRAGSAKRLIKAALQEAARKREMRYSD…
>Asa_chr7Cg00321
PPSPLPSPTMGNSLACFCCAGGGGVGPRRRHVAPAALPSDPAYDEGLGHSFCYVRPDKLAYYSAAEDDLVADANAAAAAAGEEATTFRAISGAALSANVSTPLSTSALLLLPDDSSATSITASSGFESSESFAAVPLQPIPRFPSGPISSGGGFLSGPIERGFLSGPLDAALLSGPLPGPATSARMGLGGGSGAVPALRRSLSHGGRRIRDFTRALISRADRFQGAADLGSPDAAAAAIAACGGESYGLQWAQGKAGEDRVHVVVSEERGWVFVGIYDGFNGPDATDFLVSNLYAAVHRELRGLLWEQQSQRDPEEHPTSAPSTTASDHQDQCTRRRRARRSKPPRGSTDYDDEQRRWRCEWERDCSNLKPPTQHPPRTNGENDHIAVLKALARALRKT…
>Asa_chr7Cg00407
MLAGGGSSHLSSSSPHSDPLGGRGGRSFLFGNTWFMLSAYPARLLHTADRRAPAAAFVAAIHRTPRVVRAHGGTGQSLLQRGIIMAACGYAFGRAELGAAKRQLEKDSSLGNHTSRIVAMGSVGSAARPDVSFKYRGVEYCRRVGATLKCREQWGSSRTFWTNAVGPGRRLSFPVEPWSRDFSTSCVAPYSAGPTERQLTLDEALQDKQTTVVSDEYSPPPQKLKLLSGSCYLPHPAKEATGGEDGHFICIDEQAIGVADGVGGWADHGVDAGLYAKELMSKSIGAIKDEPEGAIDPSRVLEKAFTSTKARGSSTACIITLKEQGLHAVNLGDSGFIVVRDGHTVLRSPSQQHDFNFTYQLESGGGSDLPSSADVFHYPVAHGDVIVAGTDGLFDNLFN…
>Asa_chr7Cg00710
IPFPFPPFPVSVSHFHFPVSESSERRRRRRTESGSRMMLRAVARCCGHWPPGAAAADGMLWQTELRPHAAGEFSMAAAQANLVMEDQAQVLASPAATLVGVYDGHGGPDASRFLRSSLFPHVQRFAKEQGGEMSTEVIRRAFGAAEEDFLQEVRQAWPRLPRMAAVGSCCLLGAIAGDTLYVANLGDSRAVLGRRVVGGGMPVAERLSTDHNVSSEEVRHDVAAQNPDDAQIVVHTRGAWRIKGIIQVSRSIGDVYLKKPEYSMDPIFRQIGPVISMKRPALSAEPQIQVRKLKPTDQFLIFASDGLWEHLSDNDAVQIVFKNPRTGIANRLVRAALKEATKRREVSLNDLKTIERGVRRHFHDDISVVVVYLDRHRGRRQTRVVDSSMNCTSAPVDIY…
>Asa_chr5Cg00014
MGSCLSTQPGDAPAWWRKRHRCGGERETAAAAGGTFFSSRVGGGGGGGRKRPGSEGEMMTEEELARVAGRTCANGASASAAACLHTQQGRKGTNQDAMVVWESFNTSDSVFCGVFDGHGPYGHFVAKKVRDSLPVKLLSQWKTSVNGGTSPHLKGSISGSLTSEETACAVDDEWGESVDVDGSDRLPETFLPLKHSYLKAFKSMDKELKMHPTIDCFCSGSTAVTLVKQGRDLVVGNLGDSRAIMATRDATNNLTAVQLTVDLKPNLPKEAARIQQCRGRVFALQDEPDVSRVWLPNNDSPGLAMARAFGDFCLKDYGLISVPEISYRRLTEKDEFIILATDGVWDVLSNKEAVDIVAAAPSRATSARALIDCAVRSWRLKFPTSKSDDCAAVCLFLDH…
>Asa_chr5Cg01476
MGICCSREGGRLELEEAEGWFPWKQDDFLQEQLSGAAGVSMHTKQGWKGVNQDAMAVCQDFAGHKGQIFCGVFDGHGPHGREVARHVRDALPAKLSSSLAAPKTEEDAPSSNADLDSSFDKSDDSTTFSDASDESQLISSWKSLIVKAFEDVDEELRLHSGIDCICSGTTAVTVVRQGDHLIISNLGDSRAVLCARNSKDRPVSVQLTTDLKPDLPGEAERILSCKGRVFAMDDEPDVPRLWLPDQDAPGLAMARAFGDFCLKNHGLICTPEVYYRKLSEKDDFLVLATDGIWDVLSNKEVVKIVSSASDRSKAAKQLVERAVRAWRRKFPTSMVDDCAAVCLFLKPAVPSEEENTMKPPHASVLSFTGSFRKALSGGGEAEEGTAVWKALEGVARVNS…
>Asa_chr5Cg01793
MMGMVAAWPRSMHGNIYTSKLSLQDYHMNVKVAKKAIIEGFHRTDESLLQESTKGNWQDGATAVCVWVLGQMVVVANAGDAKAVLARSTSTDGEGAVADTKSVLKAIVLTREHKAIFPQERSRIQKAGGSVGPNGRLQGRIEVSRALGDRHFKKV*
>Asa_chr5Cg02794
YANLPRIPHLHLALFLLPPSAARPGQATSLQIHARHPSPLLSPAPPAHRIRLDLLRRPPRRWSLPERGAASMGVHLSTPKTEKYSQDGEGGRVRYGLASMQGWRTTMEDAHAALPELDECTSFFGVFDGHGGKSVAKFCAKYLHVQVLQYEAKSSGDLATAVKKAYFRIDEMMKGHRGWRELNELGDKGQKFAGMLEGMIWSPKVGDSGRPWDGWSEEGPHSDFEGPTCGSTACVAIIRNDQLVVANAGDSRCVISRKGQAHDLSRDHKPDLATERERIKDAGGFVVAGRVNGSLNLTRAIGDMELKTNDRLPADRQIVSAEPEVKIVSSLASFLSVFFYHDFLNSSLDCCYSGSTF*
>Asa_chr5Cg03026
MKHYHFNKSSSQTGASSFEWILSCYFTSHYRVSVIYFVFLMLCTNPFLNLQMESVCENTTTSDFKQSNFANFLPNVRSGGWSDIGSRQYMEDTHVCIADLAKNFGCPTVDKEIVSFYGVFDGHGGKDAAHFVRDNLPRVIVEDADFPLELEKVVSRSFVQIDSQFADKCSHHRALSSGTTALTAMIFGRSLLVANAGDCRAVLSRCDIAMEMSMDHRPCSVSEKLRVESLGAYVDDGYLNGLLGVTRALGDWHLEGMKEAGRPGGDPLSAEPEVKMTTLTKDDEFLVIGSDGIWDVFSNQNAVDFARRRLQEHNDVKLCCKEIVEEAIRRGATDNLTAVLVSFHLVAPPQIRVNRPGRVARSISADGLNSLRILLGSQ*
