# Supplementary material for: Genome-Wide Identification of PP2C Gene Family in Oat (Avena sativa L.) and Its Functional Analyses in Response to ABA and Abiotic Stresses
Source: Plants (Basel). 2025 Jul 5;14(13):2062. doi: 10.3390/plants14132062 (PMC12251716; doi:10.3390/plants14132062)
Supplement: Supplementary file 1 [file plants-14-02062-s001.zip › Table S3.xlsx]

## Sheet: Sheet1
Primer	Sequences
Asa_chr5Ag00079	F：CTGCTGCTGCTGCGACTTC
	R：GCGACGGCGACGGAGTAG
Asa_chr6Dg00217	F：ATGCTGGAGGTGTTGTCATTTGG
	R：TTCAGTAGACGATTGCCGAATGC
Asa_chr4Cg03270	F:AGTGTCGCTGTTTGCTGTCTTC
	R:TGTCACCGCCATCCACCTTC
Asa_chr6Cg02197	F:AGGAAGAGCCGAGCGTGATG
	R:TGGTGCTTCAGCCTGGAGTC
Asa_chr6Ag01950	F:AGAACCTGCTGCCTGAGTGAG
	R:AGTCGCCCAGTGCTCTTGTG
Asa_chr7Dg02992	F:GATTCCCGCTGTGTTATCTCAAGG
	R:CTCTCCGCTTCAAGTTCTGGTTTG
Asa_chr3ag01998	F:CGTGCCTTCTTCTTCCTCTGTG
	R:GCCGTGCTCCTCCGTTCC
GAPDH	F:GAGCGGGAAATTGTGAGGGA
	R:GAAGAGGACCTCAGGGCAAC
