# Supplementary material for: Genome-Wide Identification of PP2C Gene Family in Oat (Avena sativa L.) and Its Functional Analyses in Response to ABA and Abiotic Stresses
Source: Plants (Basel). 2025 Jul 5;14(13):2062. doi: 10.3390/plants14132062 (PMC12251716; doi:10.3390/plants14132062)
Supplement: Supplementary file 1 [file plants-14-02062-s001.zip › Table S4.xlsx]

## Sheet: Table S4
Table S4. Basic information of 194 AsaPP2Cs identified in this study
	Gene ID	Gene name	Protein	Moleculer	PI		Gene ID	Gene name	Protein	Moleculer	PI		Gene ID	Gene name	Protein	Moleculer	PI
A			length/aa	mass/kDa					length/aa	mass/kDa					length/aa	mass/kDa
	AVESA.00001b.r3.3Cg01978	Asa_chr3Cg01978	399	42.744	5.46	E	AVESA.00001b.r3.6Cg02197	Asa_chr6Cg02197	362	38.88	5.46	H	AVESA.00001b.r3.4Ag01872	Asa_chr4Ag01872	591	63.567	6.71
	AVESA.00001b.r3.3Ag01749	Asa_chr3Ag01749	403	43.17	5.66		AVESA.00001b.r3.6Dg00133	Asa_chr6Dg00133	363	39.034	5.58		AVESA.00001b.r3.4Dg02224	Asa_chr4Dg02224	576	61.646	6.04
	AVESA.00001b.r3.3Dg01301	Asa_chr3Dg01301	405	43.545	5.47		AVESA.00001b.r3.6Ag00414	Asa_chr6Ag00414	364	39.063	5.58		AVESA.00001b.r3.3Cg01238	Asa_chr3Cg01238	435	47.505	8.89
	AVESA.00001b.r3.5Ag02223	Asa_chr5Ag02223	378	40.705	6.71		AVESA.00001b.r3.1Ag02850	Asa_chr1Ag02850	348	37.849	6.26		AVESA.00001b.r3.3Ag01415	Asa_chr3Ag01415	393	42.611	6.34
	AVESA.00001b.r3.3Cg02863	Asa_chr3Cg02863	291	31.133	5.03		AVESA.00001b.r3.1Ag01337	Asa_chr1Ag01337	286	30.925	6.45		AVESA.00001b.r3.3Dg00968	Asa_chr3Dg00968	393	42.521	6.23
	AVESA.00001b.r3.4Ag03021	Asa_chr4Ag03021	147	15.713	4.64		AVESA.00001b.r3.1Dg01349	Asa_chr1Dg01349	342	37.388	7.98		AVESA.00001b.r3.4Cg02719	Asa_chr4Cg02719	450	48.367	5.07
	AVESA.00001b.r3.4Dg02581	Asa_chr4Dg02581	310	33.44	5.54		AVESA.00001b.r3.1Ag02848	Asa_chr1Ag02848	344	37.851	6.27		AVESA.00001b.r3.5Dg00515	Asa_chr5Dg00515	439	46.993	5.35
	AVESA.00001b.r3.4Cg03422	Asa_chr4Cg03422	403	43.371	6.07		AVESA.00001b.r3.1Ag01335	Asa_chr1Ag01335	340	37.403	6.55		AVESA.00001b.r3.2Dg01175	Asa_chr2Dg01175	319	34.266	5.14
	AVESA.00001b.r3.5Ag00383	Asa_chr5Ag00383	409	43.859	5.89		AVESA.00001b.r3.1Dg01347	Asa_chr1Dg01347	340	37.521	6.99		AVESA.00001b.r3.2Cg01991	Asa_chr2Cg01991	383	41.136	5.63
	AVESA.00001b.r3.1Dg02776	Asa_chr1Dg02776	411	44.012	5.96		AVESA.00001b.r3.1Ag01336	Asa_chr1Ag01336	340	37.369	6.04		AVESA.00001b.r3.6Cg00605	Asa_chr6Cg00605	287	31.115	6
	AVESA.00001b.r3.1Ag03726	Asa_chr1Ag03726	428	44.725	5.08		AVESA.00001b.r3.1Dg01348	Asa_chr1Dg01348	340	37.299	6.04		AVESA.00001b.r3.3Cg01294	Asa_chr3Cg01294	473	49.439	4.95
	AVESA.00001b.r3.4Dg02224	Asa_chr4Dg02224	576	61.646	6.04		AVESA.00001b.r3.2Cg00539	Asa_chr2Cg00539	430	46.698	5.72		AVESA.00001b.r3.6Ag01607	Asa_chr6Ag01607	516	55.978	6.72
	AVESA.00001b.r3.3Cg01294	Asa_chr3Cg01294	473	49.439	4.95		AVESA.00001b.r3.2Dg02512	Asa_chr2Dg02512	432	46.97	5.54		AVESA.00001b.r3.3Ag01235	Asa_chr3Ag01235	276	30.001	7.6
	AVESA.00001b.r3.3Ag01451	Asa_chr3Ag01451	473	49.431	4.9		AVESA.00001b.r3.6Ag02260	Asa_chr6Ag02260	432	46.972	5.54		AVESA.00001b.r3.3Dg00816	Asa_chr3Dg00816	497	53.337	8.72
	AVESA.00001b.r3.3Dg01013	Asa_chr3Dg01013	485	50.808	5.01		AVESA.00001b.r3.5Ag01946	Asa_chr5Ag01946	435	47.575	5.19		AVESA.00001b.r3.4Cg03208	Asa_chr4Cg03208	432	46.251	6.72
	AVESA.00001b.r3.3Cg02238	Asa_chr3Cg02238	439	46.716	6.41		AVESA.00001b.r3.5Cg01476	Asa_chr5Cg01476	451	49.27	5.25		AVESA.00001b.r3.5Ag00555	Asa_chr5Ag00555	432	46.115	6.29
	AVESA.00001b.r3.3Ag01998	Asa_chr3Ag01998	381	40.573	5.96		AVESA.00001b.r3.5Dg01509	Asa_chr5Dg01509	435	47.632	5.25		AVESA.00001b.r3.5Dg00160	Asa_chr5Dg00160	432	46.218	6.48
	AVESA.00001b.r3.3Dg01549	Asa_chr3Dg01549	284	30.019	5.92		AVESA.00001b.r3.5Cg00014	Asa_chr5Cg00014	529	57.206	5.49		AVESA.00001b.r3.5Dg02971	Asa_chr5Dg02971	433	46.509	6.53
	AVESA.00001b.r3.1Ag03384	Asa_chr1Ag03384	382	40.94	5.65		AVESA.00001b.r3.7Ag01501	Asa_chr7Ag01501	529	57.12	5.35		AVESA.00001b.r3.4Cg00342	Asa_chr4Cg00342	433	46.421	6.53
	AVESA.00001b.r3.1Ag01870	Asa_chr1Ag01870	382	40.96	5.65		AVESA.00001b.r3.7Dg00474	Asa_chr7Dg00474	529	57.106	5.35		AVESA.00001b.r3.6Ag02871	Asa_chr6Ag02871	373	40.017	6.11
	AVESA.00001b.r3.1Dg01884	Asa_chr1Dg01884	382	40.96	5.65		AVESA.00001b.r3.4Cg02425	Asa_chr4Cg02425	434	47.275	6.39
							AVESA.00001b.r3.4Ag00305	Asa_chr4Ag00305	436	47.574	6.34
							AVESA.00001b.r3.4Dg00666	Asa_chr4Dg00666	175	18.895	5.08
							AVESA.00001b.r3.6Cg02428	Asa_chr6Cg02428	565	61.119	8.98
							AVESA.00001b.r3.4Cg00342	Asa_chr4Cg00342	433	46.421	6.53
							AVESA.00001b.r3.6Ag00620	Asa_chr6Ag00620	559	60.374	8.79
							AVESA.00001b.r3.6Ag01607	Asa_chr6Ag01607	516	55.978	6.72
B	AVESA.00001b.r3.4Ag00839	Asa_chr4Ag00839	308	32.425	7.2		AVESA.00001b.r3.2Dg03462	Asa_chr2Dg03462	513	54.844	8.53
	AVESA.00001b.r3.4Cg03270	Asa_chr4Cg03270	384	40.76	5.6		AVESA.00001b.r3.2Ag00897	Asa_chr2Ag00897	513	54.824	8.56
	AVESA.00001b.r3.6Ag00498	Asa_chr6Ag00498	429	45.809	8.22							I	AVESA.00001b.r3.6Dg00208	Asa_chr6Dg00208	424	47.261	5.95
	AVESA.00001b.r3.5Dg00102	Asa_chr5Dg00102	424	44.76	5.64	F1	AVESA.00001b.r3.3Ag01246	Asa_chr3Ag01246	188	20.837	6.7		AVESA.00001b.r3.7Dg02690	Asa_chr7Dg02690	158	17.338	4.66
	AVESA.00001b.r3.5Dg02941	Asa_chr5Dg02941	385	40.774	8.06		AVESA.00001b.r3.2Cg00742	Asa_chr2Cg00742	290	32.026	5.97		AVESA.00001b.r3.5Ag01410	Asa_chr5Ag01410	196	21.232	5.71
	AVESA.00001b.r3.4Cg00365	Asa_chr4Cg00365	378	39.948	8.1		AVESA.00001b.r3.2Dg02704	Asa_chr2Dg02704	239	26.402	4.93		AVESA.00001b.r3.5Dg01008	Asa_chr5Dg01008	196	21.213	5.64
	AVESA.00001b.r3.6Ag02847	Asa_chr6Ag02847	378	40.076	8.09		AVESA.00001b.r3.2Ag00137	Asa_chr2Ag00137	290	32.026	5.96		AVESA.00001b.r3.5Cg02794	Asa_chr5Cg02794	357	39.235	8.43
							AVESA.00001b.r3.2Cg02011	Asa_chr2Cg02011	389	42.864	8.92		AVESA.00001b.r3.5Ag03228	Asa_chr5Ag03228	380	41.263	5.76
							AVESA.00001b.r3.2Dg01191	Asa_chr2Dg01191	215	23.317	7.75		AVESA.00001b.r3.5Dg02725	Asa_chr5Dg02725	363	39.572	5.14
							AVESA.00001b.r3.2Ag01280	Asa_chr2Ag01280	223	24.073	7.15		AVESA.00001b.r3.2Dg01079	Asa_chr2Dg01079	355	39.078	5.09
							AVESA.00001b.r3.4Cg02063	Asa_chr4Cg02063	238	26.423	5.66		AVESA.00001b.r3.6Cg01924	Asa_chr6Cg01924	236	25.994	5.29
							AVESA.00001b.r3.7Ag02564	Asa_chr7Ag02564	238	26.423	5.66		AVESA.00001b.r3.6Ag00176	Asa_chr6Ag00176	355	39.174	5.17
C	AVESA.00001b.r3.2Cg01755	Asa_chr2Cg01755	519	57.267	4.96		AVESA.00001b.r3.2Dg01955	Asa_chr2Dg01955	339	37.162	8.49		AVESA.00001b.r3.6Cg00175	Asa_chr6Cg00175	161	17.37	4.36
	AVESA.00001b.r3.2Dg03595	Asa_chr2Dg03595	519	57.205	4.95		AVESA.00001b.r3.2Cg02717	Asa_chr2Cg02717	238	26.362	6.24		AVESA.00001b.r3.7Dg02992	Asa_chr7Dg02992	378	41.42	4.91
	AVESA.00001b.r3.2Ag01029	Asa_chr2Ag01029	413	45.463	4.75		AVESA.00001b.r3.2Ag02030	Asa_chr2Ag02030	397	43.037	9.21		AVESA.00001b.r3.7Dg02622	Asa_chr7Dg02622	253	28.226	5.4
	AVESA.00001b.r3.6Cg03142	Asa_chr6Cg03142	589	64.234	5.6
	AVESA.00001b.r3.6Ag01153	Asa_chr6Ag01153	589	64.052	5.48	F2	AVESA.00001b.r3.2Cg03006	Asa_chr2Cg03006	243	26.745	4.6
	AVESA.00001b.r3.6Dg00834	Asa_chr6Dg00834	589	64.024	5.48		AVESA.00001b.r3.2Dg02228	Asa_chr2Dg02228	284	30.86	4.76
	AVESA.00001b.r3.7Cg00321	Asa_chr7Cg00321	648	69.714	5.47		AVESA.00001b.r3.2Ag02306	Asa_chr2Ag02306	284	30.86	4.76
	AVESA.00001b.r3.4Ag01943	Asa_chr4Ag01943	650	70.11	5.47		AVESA.00001b.r3.6Cg01675	Asa_chr6Cg01675	348	37.513	4.97
	AVESA.00001b.r3.4Dg02305	Asa_chr4Dg02305	607	65.069	5.42		AVESA.00001b.r3.2Dg00854	Asa_chr2Dg00854	360	38.488	5.2
	AVESA.00001b.r3.4Cg03395	Asa_chr4Cg03395	606	66.333	6.47		AVESA.00001b.r3.1Ag02281	Asa_chr1Ag02281	350	37.614	5.15
	AVESA.00001b.r3.5Ag00403	Asa_chr5Ag00403	613	67.191	6.39		AVESA.00001b.r3.6Cg00440	Asa_chr6Cg00440	287	30.747	4.95
	AVESA.00001b.r3.7Ag00077	Asa_chr7Ag00077	527	57.804	6.53		AVESA.00001b.r3.2Ag02741	Asa_chr2Ag02741	130	14.337	5.44	J	AVESA.00001b.r3.1Dg02194	Asa_chr1Dg02194	496	53.245	4.62
	AVESA.00001b.r3.1Dg02310	Asa_chr1Dg02310	638	69.047	6.4		AVESA.00001b.r3.7Dg02350	Asa_chr7Dg02350	286	30.577	5.07
							AVESA.00001b.r3.7Ag02906	Asa_chr7Ag02906	187	20.179	9.56
							AVESA.00001b.r3.6Cg02302	Asa_chr6Cg02302	262	28.121	9.89
							AVESA.00001b.r3.6Dg00217	Asa_chr6Dg00217	136	14.886	4.92
							AVESA.00001b.r3.6Ag00498	Asa_chr6Ag00498	429	45.809	8.22
							AVESA.00001b.r3.3Cg00890	Asa_chr3Cg00890	366	39.843	5.82
							AVESA.00001b.r3.3Ag01606	Asa_chr3Ag01606	372	40.271	5.92
							AVESA.00001b.r3.3Dg01164	Asa_chr3Dg01164	372	40.297	5.92
							AVESA.00001b.r3.1Ag03677	Asa_chr1Ag03677	494	53.308	4.6	K	AVESA.00001b.r3.3Dg00420	Asa_chr3Dg00420	656	73.13	5.93
D	AVESA.00001b.r3.7Cg00710	Asa_chr7Cg00710	416	46.167	9.55		AVESA.00001b.r3.1Ag02168	Asa_chr1Ag02168	251	27.552	4.85		AVESA.00001b.r3.4Cg01372	Asa_chr4Cg01372	535	55.554	4.25
	AVESA.00001b.r3.4Ag01584	Asa_chr4Ag01584	380	41.836	9.33								AVESA.00001b.r3.1Dg03162	Asa_chr1Dg03162	538	55.79	4.21
	AVESA.00001b.r3.4Cg03743	Asa_chr4Cg03743	334	36.67	11.5	G	AVESA.00001b.r3.4Dg00263	Asa_chr4Dg00263	656	73.101	5.78		AVESA.00001b.r3.3Ag00479	Asa_chr3Ag00479	355	37.677	5.07
	AVESA.00001b.r3.5Ag00079	Asa_chr5Ag00079	478	51.602	9.97		AVESA.00001b.r3.3Dg00420	Asa_chr3Dg00420	656	73.13	5.93		AVESA.00001b.r3.3Cg00411	Asa_chr3Cg00411	343	36.338	5.21
	AVESA.00001b.r3.1Dg03090	Asa_chr1Dg03090	462	49.995	8.79		AVESA.00001b.r3.5Cg01793	Asa_chr5Cg01793	155	16.829	9.88		AVESA.00001b.r3.1Cg00066	Asa_chr1Cg00066	230	24.73	4.65
	AVESA.00001b.r3.3Cg00003	Asa_chr3Cg00003	766	85.661	7.08		AVESA.00001b.r3.5Dg01754	Asa_chr5Dg01754	216	24.039	9.66		AVESA.00001b.r3.4Ag01874	Asa_chr4Ag01874	481	50.976	8.38
	AVESA.00001b.r3.1Cg00020	Asa_chr1Cg00020	772	86.587	6.45		AVESA.00001b.r3.1Cg01460	Asa_chr1Cg01460	446	47.669	6.93		AVESA.00001b.r3.7Cg00407	Asa_chr7Cg00407	472	50.067	8.11
	AVESA.00001b.r3.7Cg00222	Asa_chr7Cg00222	445	48.696	9.12		AVESA.00001b.r3.1Ag00807	Asa_chr1Ag00807	370	39.846	6.07		AVESA.00001b.r3.4Dg02226	Asa_chr4Dg02226	193	20.322	5.63
	AVESA.00001b.r3.4Ag02029	Asa_chr4Ag02029	308	33.062	5.68		AVESA.00001b.r3.1Dg00797	Asa_chr1Dg00797	370	39.847	6.19		AVESA.00001b.r3.1Dg02194	Asa_chr1Dg02194	496	53.245	4.62
	AVESA.00001b.r3.4Dg02384	Asa_chr4Dg02384	412	44.694	7.36		AVESA.00001b.r3.3Cg01596	Asa_chr3Cg01596	385	42.072	4.74
	AVESA.00001b.r3.4Dg03890	Asa_chr4Dg03890	391	42.833	9.05		AVESA.00001b.r3.3Dg02477	Asa_chr3Dg02477	450	49.286	5.24
	AVESA.00001b.r3.4Ag03809	Asa_chr4Ag03809	392	42.9	9.04		AVESA.00001b.r3.1Ag02850	Asa_chr1Ag02850	348	37.849	6.26
	AVESA.00001b.r3.4Dg03322	Asa_chr4Dg03322	391	42.843	9.04		AVESA.00001b.r3.1Dg02574	Asa_chr1Dg02574	303	33.402	4.66
	AVESA.00001b.r3.7Dg03107	Asa_chr7Dg03107	392	43.336	8.88		AVESA.00001b.r3.2Ag02475	Asa_chr2Ag02475	361	38.973	5
	AVESA.00001b.r3.6Cg00078	Asa_chr6Cg00078	392	43.355	8.9		AVESA.00001b.r3.4Cg01524	Asa_chr4Cg01524	168	18.631	5.12
	AVESA.00001b.r3.7Dg02731	Asa_chr7Dg02731	392	43.365	8.88		AVESA.00001b.r3.7Dg02089	Asa_chr7Dg02089	222	24.592	5.59
	AVESA.00001b.r3.4Cg01077	Asa_chr4Cg01077	399	44.021	9.28		AVESA.00001b.r3.6Ag01950	Asa_chr6Ag01950	353	39.009	5.13
	AVESA.00001b.r3.4Ag02434	Asa_chr4Ag02434	284	31.317	9.43		AVESA.00001b.r3.6Cg00947	Asa_chr6Cg00947	215	23.941	5.12	L	AVESA.00001b.r3.2Cg00081	Asa_chr2Cg00081	362	37.406	4.69
	AVESA.00001b.r3.1Dg03414	Asa_chr1Dg03414	399	43.874	9.19		AVESA.00001b.r3.6Dg01624	Asa_chr6Dg01624	353	39.026	5.12		AVESA.00001b.r3.4Cg00529	Asa_chr4Cg00529	506	53.058	5.01
	AVESA.00001b.r3.1Cg01489	Asa_chr1Cg01489	391	43.245	7.75		AVESA.00001b.r3.5Cg03026	Asa_chr5Cg03026	378	41.927	5.75		AVESA.00001b.r3.6Ag02669	Asa_chr6Ag02669	473	49.181	4.77
	AVESA.00001b.r3.1Ag00827	Asa_chr1Ag00827	391	43.298	7.75		AVESA.00001b.r3.7Ag00923	Asa_chr7Ag00923	353	38.515	5.12		AVESA.00001b.r3.6Ag00568	Asa_chr6Ag00568	1086	120.6	5.14
	AVESA.00001b.r3.1Dg00813	Asa_chr1Dg00813	391	43.298	7.75		AVESA.00001b.r3.7Dg03226	Asa_chr7Dg03226	353	38.457	5.18		AVESA.00001b.r3.6Cg02400	Asa_chr6Cg02400	1086	120.653	5.06
