# Supplementary material for: Genome-Wide Identification of PP2C Gene Family in Oat (Avena sativa L.) and Its Functional Analyses in Response to ABA and Abiotic Stresses
Source: Plants (Basel). 2025 Jul 5;14(13):2062. doi: 10.3390/plants14132062 (PMC12251716; doi:10.3390/plants14132062)
Supplement: Supplementary file 1 [file plants-14-02062-s001.zip › Table S5.xlsx]

## Sheet: PP2C gene expression matrix
	Root_0h_1_1	Root_0h_2_1	Root_0h_3_1	Root_12h_1_1	Root_12h_2_1	Root_12h_3_1	Root_24h_1_1	Root_24h_2_1	Root_24h_3_1	Root_48h_1_1	Root_48h_2_1	Root_48h_3_1	Root_6h_1_1	Root_6h_2_1	Root_6h_3_1	Root_72h_1_1	Root_72h_2_1	Root_72h_3_1
Asa_chr5Cg00014	7.84938	7.59236	10.792	8.06139	6.49272	6.61149	6.28626	6.89619	4.96069	9.33188	10.5368	12.6053	6.14989	6.91819	7.0039	7.91837	6.87632	6.17217
Asa_chr5Cg01476	0.24355	0.718706	0.485007	0.307068	0.414226	0.277197	0.124757	0.128688	0.0437431	0.397675	0.623369	0.136849	0.549091	0.0889239	0.0853866	0.558304	0.59526	0.356372
Asa_chr5Cg01793	5.15023	8.83994	13.4812	8.68016	10.0352	8.78731	11.0663	8.23251	6.2481	12.5328	8.31127	7.43786	9.54608	6.27374	9.18359	6.72209	5.93807	8.80422
Asa_chr5Cg02794	7.15849	5.57858	5.6588	5.71025	5.53233	5.2916	4.51367	5.04323	5.03269	5.07896	4.51561	4.2809	3.69379	2.93274	3.43652	5.82737	4.46798	3.65869
Asa_chr5Cg03026	5.99169	6.6587	6.05636	6.88162	6.01008	5.7631	5.20896	4.11409	5.76419	2.62612	4.41916	3.85724	5.46765	4.13542	6.1944	4.39944	4.2575	5.66598
Asa_chr6Dg00133	12.434	8.02204	15.6898	6.37988	1.98524	0.92493	1.56105	6.08175	4.34503	2.12773	2.48988	2.93645	3.79268	7.96008	6.83627	3.48415	5.0743	1.73613
Asa_chr6Dg00208	0.300063	0	0.59793	0.139201	0.262683	0	0.087921	0.498439	0.277037	0.093272	0	0.144628	0.312606	0.375785	0.225533	0.202456	0.0483714	0.235485
Asa_chr6Dg00217	61.0713	67.3297	68.0543	26.4544	39.0811	34.602	26.8281	39.1835	26.0175	47.4098	35.4011	29.0243	28.8558	37.3953	34.2353	39.5983	29.9953	26.27
Asa_chr6Dg00303	2.54959	1.9388	1.6583	2.62723	2.36924	3.00695	1.87982	1.25192	2.21345	1.58841	2.41847	2.65174	1.78594	2.74057	3.33519	2.13626	1.98496	2.01568
Asa_chr6Dg00342	20.0175	17.714	17.5596	15.7361	18.174	19.4249	15.2119	16.4008	22.2209	24.3191	24.802	24.336	15.3292	15.1276	12.9081	21.8357	15.7627	17.2333
Asa_chr6Dg00834	1.88137	2.46336	1.79694	1.71281	1.18706	1.1977	2.17477	1.15708	1.536	1.51521	2.03913	1.25098	1.7836	2.14622	2.1533	2.7187	2.43228	2.54832
Asa_chr6Dg01294	1.415	0.381778	0.807906	1.05603	1.13538	2.08988	1.20833	0.84687	0.602403	0.78679	0.718509	0.256179	1.25358	1.4106	1.66932	0.96722	1.28419	2.32037
Asa_chr6Dg01624	22.002	25.1058	30.3455	36.3962	50.4032	49.6264	31.8311	30.6341	31.3365	25.8237	34.6566	38.3588	26.2932	50.6895	41.3407	29.9903	33.0263	24.5263
Asa_chr4Cg00342	3.81454	4.38733	6.04507	1.16269	1.58772	1.59254	1.07265	2.35819	1.17615	3.51735	1.7562	2.10521	1.41907	1.90472	1.63518	2.81323	2.97446	1.4838
Asa_chr4Cg00365	3.80247	3.23115	4.97796	4.26357	2.97747	4.70476	7.81792	5.23646	6.93615	1.70017	7.65478	4.40453	3.81213	5.64096	9.01311	6.42524	4.20817	6.11185
Asa_chr4Cg00529	2.43418	1.7143	2.68181	5.04696	3.3485	5.01079	2.9925	1.72521	3.97796	1.36347	2.19492	1.41382	3.03155	3.7844	2.90142	5.04567	4.16111	3.01387
Asa_chr4Cg01077	9.64455	8.86893	12.3166	7.25321	6.06981	6.14381	8.91688	6.35258	5.61756	8.70204	10.497	13.04	7.36366	7.42884	7.14529	8.08583	10.1362	9.76513
Asa_chr4Cg01372	11.677	16.297	27.5619	9.77308	8.09149	9.4785	10.1889	9.65013	9.91505	20.5806	17.8637	18.4959	7.50014	9.19266	8.61608	10.5493	12.3746	9.84298
Asa_chr4Cg01524	10.8703	7.02151	9.00746	7.46654	11.4139	10.5343	12.7021	11.6399	21.3839	13.0704	5.84801	8.19337	14.417	17.6268	13.5164	9.54432	10.5511	9.82585
Asa_chr4Cg02063	22.1388	26.8314	38.266	29.5906	37.9556	48.6421	33.0361	35.831	38.4497	34.6898	43.3985	35.2372	27.3978	40.3782	39.296	43.6787	38.8139	51.5043
Asa_chr4Cg02194	2.24343	1.87416	1.59952	3.68571	2.38495	2.25622	2.89188	2.86847	3.42004	2.2363	2.78478	3.32459	3.14501	2.14937	2.36024	1.72087	2.99992	3.34577
Asa_chr4Cg02425	1.75232	2.95488	1.54581	1.7596	0.834785	0.995719	1.03514	1.05618	1.09297	1.09718	0.957762	1.40427	2.31129	1.546	0.837692	0.598679	1.06418	0.59435
Asa_chr4Cg02719	1.15459	1.62976	1.78351	0.860035	1.34035	0.932089	0.693162	0.462761	0.472022	0.736902	0.338737	0.8946	0.579753	0.566841	0.711757	0.563435	1.21246	0.567776
Asa_chr4Cg03208	4.97599	5.14628	4.88045	3.11744	2.28868	2.06438	2.65243	1.62068	1.57912	2.05217	3.31027	2.99879	3.6629	2.84469	2.37445	3.04395	2.44025	2.05731
Asa_chr4Cg03270	7.36084	34.8303	32.8265	6.97387	12.6291	26.6885	27.6097	25.1873	34.729	2.49768	51.9964	13.7019	9.61942	37.5397	77.6724	65.0701	55.3202	94.071
Asa_chr4Cg03395	0.139472	0.0307503	0.304431	0	0.113328	0	0.0852497	0	0.42192	0.0609181	0.0284081	0.0312141	0.0288326	0	0.14631	0.261942	0.0628125	0.0608315
Asa_chr4Cg03422	0.456961	2.12712	1.64035	2.42866	3.36383	3.92516	6.33447	5.41204	4.20369	1.68914	5.06342	6.73875	0.76284	2.95593	3.8009	4.96945	6.75786	4.57536
Asa_chr4Cg03743	2.45088	8.11544	7.41625	1.46915	5.03525	6.50243	5.73891	5.25369	5.8274	1.58117	12.2183	4.55204	5.51652	7.63144	11.889	12.2012	7.52424	14.6695
Asa_chr5Dg00102	5.01819	24.7343	31.0874	5.05347	9.97291	24.9244	22.9143	24.2859	29.2731	2.20388	47.0657	14.8749	7.24851	26.4704	61.4901	65.7438	42.8346	75.1284
Asa_chr5Dg00160	1.88977	2.55317	1.86105	1.41061	1.04851	1.88446	1.79913	1.0139	0.530133	1.98909	1.27437	0.69537	0.970395	1.24334	1.3873	0.800892	0.524586	0.740099
Asa_chr5Dg00515	2.42197	3.63463	2.33011	1.19818	1.8016	1.24152	1.30399	0.954426	0.486564	1.51913	0.74348	0.830498	0.299077	1.03427	0.518156	0.774963	0.740955	0.450602
Asa_chr5Dg01008	0.392346	0.446157	0.333899	0.755123	0.897332	0.837554	0.418693	0	0	0.487597	0	0.60592	0.285617	0.874217	0.350401	1.11928	0.224297	0.225552
Asa_chr5Dg01509	0.145318	0.547671	0.0827032	0.224496	0.0423838	0.0405086	0	0.175525	0.0894686	0.0451856	0.143519	0.373386	0.216121	0.0909716	0.0436773	0	0	0.0455859
Asa_chr5Dg01754	5.76467	7.89452	6.64297	6.05572	9.75591	4.79523	4.57246	5.20207	5.41901	5.45753	7.59776	6.56575	6.22813	5.04478	6.27066	4.03446	4.55047	4.28965
Asa_chr5Dg02725	11.7422	11.7796	13.112	13.1879	12.6313	13.67	12.3355	10.2318	9.40524	12.1776	11.4614	9.53188	8.37939	11.7371	10.2388	16.0472	14.9817	15.2461
Asa_chr5Dg02941	7.86434	16.7062	14.746	9.19847	8.12988	10.5614	22.3894	23.4025	30.13	8.55092	21.1367	9.27896	10.5847	17.6279	22.1521	19.5346	19.6107	21.5917
Asa_chr5Dg02971	16.1185	21.1873	20.2137	11.2009	9.25979	10.1856	9.39466	6.16666	5.84859	6.58917	7.44243	6.57233	7.91298	10.0191	9.9722	11.7295	9.17548	10.5921
Asa_chr6Cg00078	3.45531	3.88469	4.62664	3.10559	4.11594	3.15737	4.92635	3.16525	3.88741	5.87536	4.20856	5.04848	5.7191	3.50776	4.76508	4.36697	4.94586	3.85711
Asa_chr6Cg00175	28.6313	29.3427	42.5648	46.9224	48.3332	38.6017	55.6427	48.2902	44.0056	43.1108	44.2242	51.8087	45.278	40.2784	42.205	37.305	47.0141	36.3283
Asa_chr6Cg00440	0.143851	0	0.144504	0	0.668344	1.26732	0.298926	0.686848	1.07829	0.310797	1.64116	0.653515	0.152199	3.80375	0.228424	2.92087	3.5053	3.20844
Asa_chr6Cg00605	5.10671	5.06214	4.24175	5.96366	6.71006	9.7413	5.4554	4.69294	4.69828	4.35116	3.97653	4.52194	5.7366	5.76223	7.82731	8.70912	6.84187	10.217
Asa_chr6Cg00947	2.90433	5.7054	4.7664	4.96128	5.85361	6.26033	5.21014	4.76589	4.39152	4.42259	7.54088	7.58653	2.29422	5.45639	3.93497	4.33799	4.07636	4.19737
Asa_chr6Cg01675	65.9378	66.8382	89.9289	112.055	126.142	130.683	107.752	105.381	99.4663	156.645	138.828	158.177	99.7678	104.257	103.213	109.018	125.581	102.55
Asa_chr6Cg01924	46.9974	47.7451	66.3194	19.8173	19.3819	20.7216	22.6373	20.0252	19.9476	19.4296	16.3828	14.578	29.0845	30.5198	24.2589	18.4432	18.7631	15.4851
Asa_chr6Cg02197	20.6457	17.7006	17.0676	40.8813	32.1291	25.2623	26.9601	30.314	36.7445	52.1781	29.4345	42.357	109.244	55.2035	43.6579	24.9788	31.4102	18.2391
Asa_chr6Cg02302	8.06208	7.92411	5.5119	4.04346	3.30134	3.15219	3.81425	2.12261	2.36831	3.88207	2.73579	1.94419	4.44577	2.16783	3.24316	3.5843	2.7703	2.40633
Asa_chr6Cg02400	1.75295	2.07255	2.01412	3.49942	4.44842	4.58171	2.72403	2.55219	3.27788	3.02617	2.81645	2.68509	3.41956	3.68278	3.35662	2.91616	2.68278	3.82704
Asa_chr6Cg02428	11.1371	11.4273	14.9422	19.0707	16.3757	14.866	21.4161	21.642	19.6356	29.0086	26.8227	32.0791	12.7809	17.4026	15.7762	21.3597	21.3901	18.1642
Asa_chr6Cg03142	2.03916	1.73144	1.7456	1.42145	1.15769	0.951507	1.4576	1.51434	1.44336	1.8639	2.41338	1.20491	1.71032	1.89008	2.32212	1.8759	2.18178	2.61663
Asa_chr4Dg00263	3.49474	3.72658	4.59818	4.87043	2.98673	2.53589	3.35231	5.44105	3.72971	3.90004	4.56173	3.46881	3.46132	4.35865	4.12952	3.32438	2.83311	3.44613
Asa_chr4Dg00666	6.48117	7.88326	3.97204	4.05612	2.30265	1.63552	4.23364	2.77864	1.13781	1.78706	1.96918	1.79245	4.705	2.46755	1.67598	3.22395	3.09577	0
Asa_chr4Dg02224	8.84557	10.4456	10.2267	8.47063	7.60723	8.12639	6.59763	8.04776	7.34774	6.8819	6.84476	7.44283	7.84863	6.82278	7.29388	6.82249	6.18764	6.51695
Asa_chr4Dg02226	11.0911	15.3339	17.8491	26.293	30.2944	23.782	27.331	23.6869	22.1162	25.8793	23.1327	29.6055	17.1825	19.6719	22.0234	36.738	28.0953	30.798
Asa_chr4Dg02305	1.51704	2.00894	2.31379	3.58189	2.51915	1.72236	2.95885	2.60279	2.35801	3.43831	2.37078	7.12922	2.29096	2.83693	2.52293	4.0188	4.21856	4.62694
Asa_chr4Dg02384	7.73461	10.5782	10.2158	11.1632	11.7628	14.0294	9.01697	8.67117	10.3594	7.52956	8.77407	8.84197	9.03697	9.48037	11.1376	11.716	10.8945	15.3838
Asa_chr4Dg02581	5.12197	7.61381	9.35288	6.65196	4.45484	4.57498	11.891	9.09383	11.9881	7.98986	13.089	6.85919	3.21836	5.82855	6.48442	8.37231	10.7305	11.1796
Asa_chr4Dg03322	11.1912	13.2072	16.7044	12.3144	11.8333	12.1068	11.4633	12.5167	13.9596	10.546	15.7941	14.2174	8.86247	8.04243	9.33632	18.1367	14.8108	16.8443
Asa_chr4Dg03890	14.6999	14.1246	14.5937	17.4506	16.6827	21.1408	20.5835	16.0247	20.0428	12.1029	16.0658	15.8267	17.5763	15.3617	20.0141	15.9612	16.0827	18.7547
Asa_chr6Ag00176	43.04	39.0558	55.3681	25.8592	23.0747	21.2299	20.4205	23.9764	20.1594	18.243	21.3317	17.6902	26.5963	27.9763	23.0163	19.025	19.1338	21.7534
Asa_chr6Ag00414	15.6529	13.4738	12.5825	13.7338	7.76016	7.06541	9.33196	13.3423	11.3181	17.9264	14.0022	14.3104	24.0922	18.2738	14.3091	7.9001	14.6676	6.66904
Asa_chr6Ag00498	28.0735	26.2566	21.0957	13.5284	13.0357	13.52	10.7782	10.3122	9.20714	13.5672	11.697	10.4036	14.5107	11.8701	9.80406	13.7178	12.3056	13.5439
Asa_chr6Ag00568	1.78122	2.19012	2.26925	2.7148	2.88257	2.36911	1.91014	2.09881	1.587	2.12991	2.16197	1.95821	2.48478	3.1839	2.58916	1.72935	1.93984	2.60206
Asa_chr6Ag00620	6.84366	7.38933	8.57419	9.59933	5.61398	6.12382	8.63069	11.4254	6.66993	8.25092	9.21785	12.4652	7.11707	7.94386	9.6218	5.70726	10.8811	7.07125
Asa_chr6Ag01153	1.75999	2.41883	1.69426	1.28461	1.11238	1.13782	0.922631	1.25351	1.41245	1.12238	1.1586	1.19141	1.06848	0.754077	1.69654	0.755194	1.10066	1.47236
Asa_chr6Ag01607	6.19245	6.791	6.93689	12.1681	10.8743	15.4198	7.00922	4.82341	7.27861	6.24821	8.30118	5.40412	9.24708	10.3691	10.0769	16.5872	14.3865	16.9176
Asa_chr6Ag01950	24.3007	27.5998	31.0017	38.6332	60.2038	66.5421	25.8946	32.2156	33.166	38.7059	52.0415	47.8867	35.2489	62.613	54.7896	56.0517	51.9778	56.66
Asa_chr6Ag02260	19.5779	17.8206	17.7295	15.1091	14.2049	18.9697	17.2678	18.3368	19.1603	19.5262	17.4708	19.8819	14.8583	13.4633	14.7329	11.7639	22.2158	18.2909
Asa_chr6Ag02669	0.916964	2.072	1.70799	0.9336	3.84536	4.4234	0.733812	1.17381	1.05784	1.94901	0.296207	1.85308	1.48164	1.59072	2.08586	2.63875	2.36653	4.25489
Asa_chr6Ag02847	11.4708	13.1938	15.7735	6.74536	6.79494	8.5489	12.0077	17.3001	18.2501	7.76926	8.28315	8.93313	12.551	14.9357	11.7109	9.21882	15.0143	15.8941
Asa_chr6Ag02871	13.1511	15.6099	19.2774	6.65868	6.0745	7.18976	4.79998	7.35906	7.04653	8.1965	9.85201	8.25774	5.24379	7.1072	5.7311	7.5837	8.0432	6.76921
Asa_chr5Ag00079	1.32881	7.02962	7.00341	1.09665	1.89511	3.71939	5.79672	4.96718	6.76586	1.03938	9.04954	3.55359	2.05688	6.85654	8.71575	5.23859	8.3119	8.73375
Asa_chr5Ag00383	0.403651	0.894517	0.861363	0.501434	0.609258	1.36487	1.50602	2.55506	2.17033	0.536479	3.94558	1.66565	0.280644	1.41119	2.18712	4.35634	3.54377	3.50219
Asa_chr5Ag00403	0.137624	0.394411	0.191141	0.0294693	0.139764	0.0268136	0.448565	0.261344	0.327139	0.090174	0.308299	0.061593	0.312894	0.240608	0.0866159	0	0.0309883	0.240056
Asa_chr5Ag00498	6.64125	27.7979	30.2119	5.21585	6.86394	22.9783	18.3515	20.8202	24.1182	3.29454	34.765	12.0519	6.19358	21.6403	47.9438	44.7594	37.5309	64.065
Asa_chr5Ag00555	4.5251	4.16889	4.18737	2.40268	2.56311	1.36301	2.20232	1.12774	1.5904	1.83755	1.50688	0.637423	2.12563	2.15193	1.52522	1.88882	1.19312	1.93939
Asa_chr5Ag01410	0.392346	0.446157	0.333899	0	0.897332	0.837554	0.418693	1.67826	2.492	0.487597	0	0.60592	0.285617	0.874217	0.350401	1.11928	0.224297	0.225552
Asa_chr5Ag01946	0.145318	0.0497883	0.0413516	0	0.0423838	0.0405086	0.0425536	0	0.0447343	0.180742	0.239198	0.0933466	0.129672	0	0.131032	0.114696	0.187368	0.273515
Asa_chr5Ag02223	3.81873	6.43858	5.79224	6.90478	8.9878	10.7998	12.9574	14.0619	15.4174	8.99577	10.295	11.9071	6.11843	6.36638	8.04782	11.5079	13.2767	13.8877
Asa_chr5Ag03228	20.213	10.1688	14.1544	10.3639	3.0868	7.97807	7.38822	11.874	2.75463	1.21711	7.88257	4.51696	5.70944	7.26531	4.94121	9.26801	8.47651	10.6848
Asa_chr2Ag00137	60.7395	63.5341	76.4367	50.9605	53.9959	55.1568	51.4131	48.8059	52.993	54.5957	54.2562	50.9786	36.933	46.8534	46.5316	61.3508	54.295	50.6997
Asa_chr2Ag00897	14.301	16.0405	17.2114	15.0774	10.9107	14.6556	10.9032	14.0969	14.6536	17.8408	14.7612	21.5092	8.90939	14.024	8.87956	13.7364	13.5088	14.9589
Asa_chr2Ag01029	53.8873	42.3792	51.006	46.79	46.9581	45.9995	48.8172	43.0656	62.3122	27.2265	29.1084	27.7839	75.893	63.5228	67.7975	41.9584	55.222	34.7697
Asa_chr2Ag01280	0.566459	2.29774	1.63545	2.41474	2.53715	2.98865	2.46928	1.35941	1.6037	1.58961	0.710296	0.540826	1.58153	1.50955	0.981719	1.0845	2.86657	2.45694
Asa_chr2Ag02030	18.2877	20.4284	22.2133	24.9553	28.6659	37.1144	26.4702	21.2561	23.0588	18.0692	22.6533	19.8101	16.2754	24.3971	25.4487	35.5819	26.4001	26.8237
Asa_chr2Ag02306	27.0987	24.3543	24.6359	30.11	28.3015	32.1141	27.9295	26.0957	29.2945	28.83	32.9262	29.9581	27.7987	27.6544	28.3878	33.413	31.671	31.9006
Asa_chr2Ag02475	19.5058	12.9876	11.7574	17.6997	20.7129	18.6317	19.2642	22.4853	23.1872	19.0325	18.1117	15.986	26.7861	20.6281	18.686	19.9336	19.9437	19.5179
Asa_chr2Ag02741	0	0	0.320669	0	0	0	0	0.602229	0	0	0	0	0	0.799924	0	0.784866	0.353259	0.742339
Asa_chr7Dg00474	12.009	11.4432	16.9052	10.1907	12.4714	13.2531	9.20967	6.10649	5.84969	16.6535	14.5683	18.4119	9.94197	7.84742	8.9632	11.0653	11.7586	8.67338
Asa_chr7Dg02089	5.74518	3.7	1.23374	4.39939	5.1208	6.94926	6.46132	7.0592	9.99393	6.12472	6.43277	5.9557	6.52879	5.77096	5.95525	7.51753	7.14972	5.68687
Asa_chr7Dg02350	0.144566	0	0.145237	0	0	0.353798	0	0.398413	0.0773984	0	0.824784	0.0821056	0	4.51574	0.229577	1.20887	0.983141	1.45125
Asa_chr7Dg02622	0.76112	0.40475	0	0.354711	3.25624	0.861045	1.0602	2.41632	0.416426	0.803828	1.00108	0.731219	0.305755	1.70093	0	0	0.879082	1.20507
Asa_chr7Dg02690	0	0	0	0	0.213723	0	0	0	0.414213	0.207822	0	0	0	0.668741	0	0	0	0.468822
Asa_chr7Dg02731	2.35334	2.91972	3.1396	1.52314	3.08292	2.01534	2.44421	2.7862	2.16422	5.53356	3.34727	3.67959	2.07426	2.2476	1.60772	2.35926	2.05955	3.62296
Asa_chr7Dg02992	76.6056	69.4678	80.6421	162.7	142.28	157.545	120.615	138.216	148.025	129.489	135.055	129.718	145.587	136.037	136.253	110.557	122.481	123.673
Asa_chr7Dg03107	8.15458	8.62644	11.0742	10.1746	6.16584	6.51846	9.89606	8.11632	8.72052	15.4425	13.3891	12.1173	8.41905	12.6211	9.97894	14.5488	11.4341	11.3364
Asa_chr7Dg03226	11.2711	9.63947	9.94363	20.4706	23.0247	20.6275	13.4379	19.6798	17.5189	7.85067	8.29483	7.10759	13.3993	17.0227	15.1888	14.5105	11.236	13.5683
Asa_chr4Ag00305	4.70635	5.0968	5.76283	2.93573	4.52081	2.31113	2.86113	2.92874	1.91491	2.26643	3.23011	2.16331	3.07515	3.7387	2.14376	2.71833	2.55079	1.63632
Asa_chr4Ag00839	1.75919	1.67072	2.48243	1.93521	4.49569	9.81474	2.15969	1.31237	1.67682	1.48052	1.55011	0.95979	1.78586	0.860335	1.85969	4.50162	3.61472	4.12721
Asa_chr4Ag01584	19.9818	40.1171	46.4631	44.1403	60.6105	78.1893	42.2622	47.372	49.9046	36.4653	65.8476	82.9045	37.1663	57.272	69.8921	44.7204	67.5414	58.8264
Asa_chr4Ag01872	7.50048	8.0767	5.9547	6.77374	5.89785	6.41446	7.5327	4.8592	7.14037	5.64332	5.64977	5.25336	6.31679	5.18331	6.30327	6.39952	5.86574	5.61586
Asa_chr4Ag01874	11.0468	10.7805	12.1211	22.7252	18.1997	19.9573	21.7962	23.0565	22.865	24.1973	26.1398	29.7844	17.9625	17.3196	18.8285	22.6101	24.9172	22.6058
Asa_chr4Ag01943	6.9559	12.3993	7.33201	3.02179	8.94913	15.8804	3.44828	3.38291	6.62185	7.18355	3.01237	7.94311	5.51984	7.88776	3.22953	7.13848	6.11339	9.91287
Asa_chr4Ag02029	3.58022	3.13389	2.96412	4.74436	3.89062	5.83302	4.40592	3.48444	4.85655	3.89166	2.5245	1.78489	3.56923	3.39645	2.61036	3.17069	2.71437	4.83887
Asa_chr4Ag02434	8.67207	12.3618	14.8455	8.05059	8.40854	8.58147	10.5754	7.82425	6.31416	17.162	14.5778	14.6063	7.04898	7.83052	5.69994	11.4926	12.867	12.0256
Asa_chr4Ag03021	4.85767	5.38429	10.8553	4.75995	4.91342	6.37957	8.11515	6.61132	4.64852	4.03007	5.06029	6.31978	6.05956	3.56297	5.80235	7.01261	5.33659	7.69248
Asa_chr4Ag03809	6.711	6.34938	7.9971	8.98846	7.31459	8.12693	9.98598	6.24599	9.30306	7.3104	8.58071	6.04152	4.64092	6.21013	6.34101	11.2525	6.46093	9.55413
Asa_chr7Cg00222	5.73201	6.52132	6.1491	9.33385	10.5032	10.9473	7.56716	6.14252	7.22135	5.00951	6.36378	6.44106	6.88771	8.0468	7.72667	8.85644	6.83	7.98805
Asa_chr7Cg00321	10.0439	12.342	15.2237	16.59	16.2982	16.2576	13.3979	11.3184	14.7997	8.66578	12.8519	10.7669	13.6341	16.8064	18.484	12.6673	13.0531	12.8992
Asa_chr7Cg00407	10.4563	9.54862	11.4313	17.1861	20.9014	18.9252	16.7887	18.2245	20.3963	19.8764	21.3269	23.4758	14.2299	18.6431	15.4723	16.4452	19.0104	16.6072
Asa_chr7Cg00710	18.3424	29.876	36.0836	39.663	44.4175	59.6161	41.4465	40.4651	44.1994	63.7559	83.7845	95.9894	25.9016	44.9271	55.8572	45.9583	52.5742	52.032
Asa_chr1Dg00797	12.0925	18.2444	28.4147	18.8645	21.1176	24.2551	18.1574	19.5852	20.7066	11.2775	23.9742	15.0076	12.2216	19.3433	27.4217	27.8706	26.5208	33.1
Asa_chr1Dg00813	16.3644	19.5378	17.8806	19.7236	19.1462	21.5945	16.1576	20.261	19.0607	18.4819	17.1586	23.1836	12.6256	13.4118	13.6635	21.7257	23.0059	24.2722
Asa_chr1Dg01347	1.59089	2.19071	5.35548	2.63181	2.06377	1.26861	8.94997	8.79705	5.76116	7.97128	13.9287	12.8721	2.54819	3.6894	2.94494	4.64122	6.99836	2.43336
Asa_chr1Dg01348	21.9451	16.3522	12.0788	11.389	11.7708	8.576	13.0987	10.4797	10.5501	10.3972	11.9495	8.40692	13.0959	7.81631	8.94784	8.85714	10.4485	8.0087
Asa_chr1Dg01349	22.0347	17.0724	12.0314	12.6553	11.9447	8.1127	14.9042	8.90163	11.5371	13.5423	13.4987	9.19655	22.4374	21.4078	19.6696	14.9773	17.7597	14.8365
Asa_chr1Dg01884	3.87595	10.0253	10.1549	6.03399	6.03781	10.269	13.2224	13.6044	12.4047	5.10828	21.1703	10.8347	5.45043	11.0751	19.26	26.7378	19.622	29.3716
Asa_chr1Dg02194	19.1989	15.8377	16.2043	19.044	16.4838	19.6015	19.3463	21.1626	19.5487	20.2435	21.187	17.145	19.6831	17.6658	15.4972	18.2442	18.6526	18.0102
Asa_chr1Dg02310	2.51162	3.16709	4.57728	2.09639	3.12089	2.3452	3.7247	4.11018	4.07335	3.91569	4.70929	4.12557	4.59651	3.38281	3.63378	2.96794	2.92906	2.68729
Asa_chr1Dg02574	1.69662	0.798476	2.14038	3.26558	1.04891	1.3486	2.30433	3.27695	2.64707	1.88924	1.65615	1.7639	2.63922	2.53526	1.52494	0.794408	1.24999	2.63247
Asa_chr1Dg02776	0.802352	1.23466	2.38762	1.09596	0.806738	0.949287	2.71221	3.25763	2.90882	0.0969499	3.16443	1.70544	0.650724	2.60416	2.51856	3.57094	5.03127	3.4312
Asa_chr1Dg03090	2.93202	12.4061	12.988	5.30285	5.45211	10.1454	12.9214	11.3549	16.1792	1.56172	19.2262	7.24559	7.18955	16.0214	21.0622	19.3439	16.4583	26.8077
Asa_chr1Dg03162	11.9783	12.6099	21.76	10.2998	15.7391	16.6476	13.4691	10.0045	9.14073	26.6837	27.7017	36.2695	4.24778	8.00361	5.73468	12.5576	19.4873	8.97058
Asa_chr1Dg03414	1.00958	1.1595	1.92825	1.25033	0.815798	1.03629	1.38125	1.57644	1.66619	2.282	2.49545	3.52534	1.65868	0.724332	1.05439	1.01157	1.12477	1.00151
Asa_chr2Dg00854	94.4218	88.9248	123.554	172.599	160.033	180.306	134.336	141.566	150.42	190.936	208.501	241.241	138.942	162.847	153.554	146.014	201.03	139.377
Asa_chr2Dg01079	50.087	51.5294	68.0371	24.1658	25.2508	23.4885	24.1712	24.8699	29.3772	20.5852	24.1806	21.1676	30.6373	30.3106	25.2835	30.1812	21.4716	18.5888
Asa_chr2Dg01175	11.1669	11.1724	9.4953	7.56424	7.39865	9.03705	6.77786	6.64584	6.40287	5.98421	6.51768	5.12185	6.82701	4.57415	4.88592	8.46062	8.2217	9.08139
Asa_chr2Dg01191	18.0874	21.6489	22.2346	19.7168	21.4617	25.2691	22.4326	28.5204	21.4233	24.9998	24.3582	23.0912	14.5987	18.9948	20.082	23.3167	25.629	28.5781
Asa_chr2Dg01955	2.95581	2.64713	5.2019	3.90117	4.92518	4.89567	2.33461	3.4267	3.8911	1.82704	4.53133	2.23157	1.11958	2.73668	3.21394	5.60725	3.23016	3.28744
Asa_chr2Dg02228	27.0987	24.3543	24.6359	30.11	28.3015	32.1141	27.9295	26.0957	29.2945	28.83	32.9262	29.9581	27.7987	27.6544	28.3878	33.413	31.671	31.9006
Asa_chr2Dg02512	11.6327	9.67473	9.11687	7.67877	7.15454	12.1585	10.7914	8.8305	9.15416	9.822	9.44967	9.59861	9.29481	9.74626	8.13265	8.10621	11.3205	11.9024
Asa_chr2Dg02704	59.3825	66.155	79.488	46.5216	40.6298	46.3671	50.3306	40.8752	46.3488	38.6458	44.8598	44.7871	31.63	39.8733	36.6343	52.7768	42.5268	46.4244
Asa_chr2Dg03462	9.56135	11.0416	12.4171	8.36203	9.37995	9.85159	10.0636	10.5249	9.98585	14.1956	16.06	16.7028	7.07321	7.77879	8.85091	13.2096	13.7061	10.8504
Asa_chr2Dg03595	33.6534	23.2394	28.352	33.9285	33.1292	32.3895	29.4037	32.0608	40.0083	18.6646	21.0649	17.7872	56.7669	47.8595	48.3695	23.0368	26.0752	24.9118
Asa_chr3Dg00420	3.8011	5.52539	3.59771	0.936787	4.8747	3.95416	5.51085	3.87493	4.03267	6.32341	4.68106	6.24679	2.77342	2.56598	2.57073	5.63005	4.02949	4.44892
Asa_chr3Dg00816	5.87026	5.7075	4.96544	3.94533	3.72932	5.01776	2.64132	3.05725	3.27309	3.20432	3.35897	1.78757	4.67047	5.31067	3.83879	2.7161	3.23413	3.75958
Asa_chr3Dg00968	1.68482	1.8026	1.20985	1.74675	0.614875	1.47125	1.61052	1.01707	1.13689	0.846742	1.11534	0.714326	1.59078	1.4741	1.47167	0.57443	1.1268	0.947365
Asa_chr3Dg01013	8.09508	8.95925	8.86562	4.09418	4.82235	4.58713	5.32888	6.19855	5.50097	6.66294	6.28542	5.36358	5.96906	6.88703	6.83676	5.866	7.14416	8.1078
Asa_chr3Dg01164	1.69612	1.82265	2.33151	0.520718	0.161341	1.42984	0.795764	0.135995	0.251445	1.31949	0.349757	0.161756	0.95335	1.16679	0.605101	1.04939	0.737237	0.454012
Asa_chr3Dg01301	0.299635	0	0	0.172263	0	0.294037	0.0748391	0.247715	0.151691	0.472265	0.21544	0	0	0	0	0.605992	0	0.284683
Asa_chr3Dg01549	1.79466	2.12132	2.56307	4.20301	3.60651	4.71613	5.79333	7.24491	6.71151	6.33446	5.36168	8.40827	3.20366	4.13225	4.72901	5.75786	10.0206	9.37105
Asa_chr3Dg02477	6.72848	6.16665	7.96636	7.82632	7.67656	11.2627	9.63783	11.4007	11.2427	9.1896	9.30796	7.11207	6.26526	8.58983	7.57811	8.26372	8.62196	9.65219
Asa_chr7Ag00077	3.46646	3.54387	3.86685	3.58412	3.44641	3.47353	2.87939	3.63533	4.91799	5.29278	3.52078	3.8931	4.51977	4.86114	4.01024	3.85644	2.9261	2.26956
Asa_chr7Ag00285	5.7431	5.66702	7.41437	11.1523	10.4671	8.52694	14.0661	14.6962	14.1478	12.2077	10.7903	11.3591	12.3491	12.0937	9.65333	7.10145	7.66331	6.0599
Asa_chr7Ag00923	1.75137	2.40987	2.06919	5.17601	5.31611	6.97108	3.99236	5.95322	4.61994	0.752172	2.21676	2.01277	4.47524	3.9945	3.99532	3.94992	2.00182	3.35028
Asa_chr7Ag01501	15.131	15.1478	22.641	14.0373	11.1759	10.6351	8.76361	8.8354	7.52488	16.6022	16.3451	16.4539	10.0926	11.905	12.0444	13.4274	8.58133	8.40942
Asa_chr7Ag02564	36.248	52.5238	63.4089	36.026	65.72	78.5046	76.1403	53.2812	60.8069	74.0376	90.433	89.7421	53.8508	73.6674	60.8795	88.1564	67.2808	86.0874
Asa_chr7Ag02906	13.6559	14.9331	15.4498	20.2046	17.6466	20.0707	11.1418	12.7992	7.51387	10.124	9.42123	12.5705	23.5966	14.4526	19.403	6.98942	15.8056	16.7769
Asa_chr1Cg00020	1.71357	0.186191	0.963677	0.608791	1.05026	0.123566	2.59992	0.334503	0.526407	0.0462769	1.28908	0.803064	2.15719	0.669577	1.06376	1.98134	0.999371	1.2644
Asa_chr1Cg00066	0	0	0	0	0.313593	0	0.316264	0.213354	0.213342	0.322442	0	0	0.215178	0.110955	0.106667	0	0	0
Asa_chr1Cg01460	5.42391	7.43119	8.20491	9.01544	9.32642	11.1968	6.89931	7.69438	8.06637	4.3388	7.89205	6.26021	3.80409	5.98665	10.0689	10.2564	8.64932	13.7131
Asa_chr1Cg01489	16.0206	12.107	14.2298	14.5072	12.1493	15.0539	12.2349	13.8001	12.3635	13.7338	14.3473	14.6543	12.1427	10.5536	10.7227	15.751	13.5857	15.761
Asa_chr3Cg00003	8.28053	10.4957	7.94682	3.43517	3.28686	3.0541	3.85869	2.31721	2.67821	4.06137	3.4681	3.45522	2.28632	3.14457	2.77236	4.34768	4.20085	5.05625
Asa_chr3Cg00411	0.394236	0.375725	0.168981	2.58542	1.61866	1.92631	1.62697	1.19274	1.21	1.22143	0.812565	0.890782	2.24554	2.10358	1.24799	0.401122	0.690309	1.49531
Asa_chr3Cg00676	0	0	0	0	0	0	0	0	0	0	0	0	0	0	0	0	0	0
Asa_chr3Cg00890	1.80989	2.11111	2.16933	1.77479	1.37769	1.83997	1.01159	1.3134	0.525732	1.29116	1.14264	1.45825	1.13663	0.624347	1.6649	1.34797	1.05174	2.14657
Asa_chr3Cg01238	1.35261	0.977664	2.01381	1.03542	2.76913	1.26087	1.53193	1.33851	0.886322	2.34839	2.21289	1.14969	1.68149	1.29253	1.82419	1.60827	1.47363	1.01352
Asa_chr3Cg01294	8.55501	6.88219	9.46978	6.9841	7.43984	6.05653	9.88591	6.61332	8.33308	6.57448	9.7911	6.60119	7.85036	6.10916	6.50085	9.39254	9.3784	11.1212
Asa_chr3Cg01596	2.03436	1.98794	1.25673	1.36867	1.48718	2.12822	1.19514	2.51068	2.34518	1.36826	1.74134	1.09154	2.12565	1.38145	2.50034	2.06344	1.64111	1.5477
Asa_chr3Cg01978	0.138834	0	0.0461531	0.100434	0.0473251	0	0.0950639	0.244704	0	0.25153	0.142476	0.156319	0.0482995	0.152232	0.146194	0.109432	0.208993	0.152802
Asa_chr3Cg02238	2.62722	2.36251	3.49832	4.23378	5.1683	3.96484	4.20705	3.82789	4.66351	4.25464	4.24946	5.46404	5.00043	3.8392	4.25778	4.35916	6.02516	4.83242
Asa_chr3Cg02863	2.65778	5.86238	7.08216	4.1283	2.62012	4.27984	13.402	10.475	6.90258	5.3352	13.8185	7.286	3.20637	4.68705	6.79241	13.1342	10.6293	10.6107
Asa_ChrUng00420	8.9917	5.7167	14.0843	12.3025	7.71778	9.02784	13.8969	12.569	9.55252	5.70242	25.0982	32.0307	8.34609	8.86658	8.78465	10.1261	14.4747	8.10587
Asa_chr1Ag00807	4.18511	5.1966	7.29104	4.37938	3.89726	5.31724	5.1782	5.77844	3.31202	3.77991	7.3493	4.63353	2.61724	5.17704	8.21701	8.24468	5.65167	10.2425
Asa_chr1Ag00827	21.371	15.1698	14.8387	18.7359	17.5799	18.3369	16.3577	16.4178	18.2482	19.9576	17.2033	16.8287	13.6171	15.1482	17.5284	19.5952	21.8045	19.7951
Asa_chr1Ag01335	3.74546	6.68612	3.88375	1.62584	2.76261	1.58168	5.0615	3.71247	3.12677	8.85923	5.78884	3.80455	2.21421	1.94177	1.7934	2.50314	2.98341	2.59381
Asa_chr1Ag01336	0.759273	7.16808	1.77373	0.143652	2.45629	3.83119	3.46672	0.585582	0.458507	6.93565	3.90729	2.76223	6.90752	0.312249	1.85286	0.708571	0.197658	1.12156
Asa_chr1Ag01337	6.08436	5.77196	3.82844	2.00951	4.47224	2.58018	3.30615	3.22481	3.7559	2.65674	4.09267	2.44285	4.31248	3.37913	2.20137	2.35644	5.52379	3.48574
Asa_chr1Ag01870	2.14197	4.98987	4.14704	3.70009	5.93189	13.7089	5.42838	3.37252	8.12342	7.62638	13.8647	6.08212	8.61168	7.97244	8.31809	6.47392	7.00353	13.0462
Asa_chr1Ag02096	0	0.0490814	0.309114	0.0480057	0	0	0	0	0.0954143	0	0	0.299098	0	0.339927	0.186531	0.104681	0	0.0487116
Asa_chr1Ag02168	6.55624	5.64354	5.57823	5.4671	5.72265	6.4868	6.4505	6.26253	7.20081	6.49668	5.66999	4.32156	4.99865	6.64033	6.7319	5.40329	5.03296	7.63345
Asa_chr1Ag02224	0.257958	0.285665	0.342697	0.139626	0.0959151	0.167813	0.705488	0.18179	0.509391	0.56127	0.484664	0.193415	0.537517	0.188453	0.301855	0.203065	0.194062	0.472393
Asa_chr1Ag02281	22.2927	20.0758	27.3376	31.3043	32.3077	38.5259	29.3258	27.7022	27.2937	37.9194	43.3756	46.3117	28.3557	34.6657	32.457	36.8082	39.6659	29.1933
Asa_chr1Ag02848	4.05264	2.41401	1.97068	4.03643	3.38191	2.51933	4.25771	4.46202	4.87849	6.26358	8.00592	5.98069	1.63278	2.36776	2.06668	2.5222	4.19139	1.44655
Asa_chr1Ag02850	8.32925	8.78387	8.5224	8.31859	7.98537	5.81838	9.85578	9.15381	8.22017	8.81745	14.2649	9.38786	14.4045	16.3058	18.8399	10.5354	15.4639	10.4927
Asa_chr1Ag03384	0.831745	2.73393	1.76326	1.59575	1.55255	2.53659	5.44831	3.41609	4.26353	4.22027	8.54511	8.1705	2.50561	1.61706	2.62894	8.25021	5.75686	7.29777
Asa_chr1Ag03677	10.6629	10.4483	10.2761	15.5286	13.9445	13.7475	14.5001	14.632	15.2327	16.2549	12.9371	14.171	14.0124	12.2386	14.3505	13.8188	13.7115	13.3029
Asa_chr1Ag03726	0.466031	0.0938162	0.126616	0.366744	0.42465	0.37205	0.217191	0.223908	0.59331	0.322685	0.303849	0.238196	0.529509	0.557054	0.0591924	0.100028	0.191215	0.558432
Asa_chr2Cg00081	1.88847	1.39821	1.31018	2.17271	2.36579	1.99844	1.94501	1.72112	1.74825	1.30956	1.24138	1.26696	1.49675	1.72758	1.43803	2.23827	1.89696	3.15719
Asa_chr2Cg00539	26.6932	28.6291	25.4435	20.6859	22.0384	27.3377	28.7751	24.6744	27.6541	22.9628	24.0115	21.3994	16.4976	18.1438	18.5245	25.0585	26.5774	26.621
Asa_chr2Cg00742	54.1766	58.1545	62.0946	43.7896	40.6032	47.0951	35.3393	31.4052	31.7326	40.2658	39.782	35.4453	22.7085	24.7312	27.04	37.796	31.7643	36.2576
Asa_chr2Cg01607	20.6092	24.0089	29.0178	16.142	15.9578	14.4825	21.058	18.1285	18.139	22.8182	20.9948	24.8123	15.3137	17.5595	14.8326	18.7842	17.0129	16.6681
Asa_chr2Cg01755	62.1698	50.3991	45.8483	43.6341	42.3175	38.8053	47.2388	48.4243	70.4555	29.9689	33.4276	25.4834	93.5378	74.6983	81.2264	40.7126	47.1121	45.6532
Asa_chr2Cg01991	9.70365	7.62724	7.20234	6.33198	5.68989	5.42786	6.14078	4.95209	5.19367	4.18495	6.21157	3.62663	3.82192	5.50973	6.01066	7.50227	6.60879	6.77074
Asa_chr2Cg02011	36.3283	36.8114	44.3846	41.0741	44.0186	53.3754	42.2164	43.2906	43.2573	43.9187	46.2992	43.251	32.8527	38.2016	40.5995	45.4659	48.2196	47.9641
Asa_chr2Cg02717	23.7038	35.8593	40.5961	53.0586	49.7695	72.1218	44.3772	40.4034	43.3857	28.6216	46.6594	41.3728	26.1935	49.5603	51.6931	61.726	48.5929	68.6752
Asa_chr2Cg03006	15.4143	19.2196	14.8033	13.8745	14.0014	19.6075	13.8807	16.1739	22.4996	18.9511	14.8799	17.9425	20.3188	12.4604	16.9589	18.818	16.9978	16.6629
Asa_chr3Ag00479	0.0538171	0.119587	0	0.176149	0.0551893	0.368045	0	0.0569691	0.057841	0.116788	0	0.060749	0.0563928	0	0.283791	0	0.131384	0
Asa_chr3Ag01235	4.45554	1.66275	1.40817	1.44269	2.76781	1.04996	2.27503	2.01267	1.62639	1.44922	1.00992	1.97443	2.12883	1.37627	1.48378	3.14771	1.26406	2.00739
Asa_chr3Ag01246	0	0.321387	0.577219	0	0	0.138984	0	0	0.297722	0.299403	0.300805	0.327452	0	0	0	1.03786	0.484008	0.162798
Asa_chr3Ag01415	1.68482	1.06035	1.67518	0.145562	0.768594	1.74711	0.61943	0.305121	0.49739	0.846742	1.01395	0.952434	1.46841	0.88446	1.47167	1.72329	0.606736	1.32631
Asa_chr3Ag01451	8.1563	6.98383	6.27725	3.81495	4.61321	4.22608	5.27081	4.36413	4.05022	5.65367	5.89912	4.97993	3.96804	4.41984	3.88921	7.06333	6.01714	4.3994
Asa_chr3Ag01606	1.69612	1.56227	0.49961	1.21501	1.29073	1.02132	0.663136	1.63194	0.377167	0	0.874392	0.808779	0.476675	0	0.806802	0.629635	0.921547	0.908025
Asa_chr3Ag01749	0.201139	0.0506457	0.318957	0.173569	0.607359	0.150146	1.28542	1.24869	0.536068	0.816492	0.5802	1.44034	0.095355	0.300603	0.529239	1.22667	1.44443	0.869894
Asa_chr3Ag01998	2.37695	1.30715	2.42471	6.22188	6.27276	4.89035	11.2405	12.4776	12.6066	7.22267	7.42116	9.85966	4.64446	6.3693	11.6491	11.2728	13.0754	16.7045

## Sheet: Oat gene expression matrix
	Root_0h_1_1	Root_0h_2_1	Root_0h_3_1	Root_12h_1_1	Root_12h_2_1	Root_12h_3_1	Root_24h_1_1	Root_24h_2_1	Root_24h_3_1	Root_48h_1_1	Root_48h_2_1	Root_48h_3_1	Root_6h_1_1	Root_6h_2_1	Root_6h_3_1	Root_72h_1_1	Root_72h_2_1	Root_72h_3_1
Asa_chr5Cg00001	2.3726	2.21913	4.64636	10.0745	14.4471	16.1299	10.0141	23.0821	16.8965	26.2829	21.5692	32.7754	19.5761	13.561	15.2472	13.1891	23.3715	14.5122
Asa_chr5Cg00002	141.714	165.966	156.601	62.4323	68.2607	37.9853	58.995	56.4985	45.9128	47.7391	59.5335	48.3599	28.5361	52.1483	46.598	74.1849	45.3488	56.4324
Asa_chr5Cg00003	0.738809	0.822784	1.91169	0.743061	1.13976	0.78261	0.445696	1.43525	1.32136	0.466741	0.953832	0.766479	0	0.812418	1.69094	2.0506	1.25406	0.81953
Asa_chr5Cg00004	0.37137	2.1855	0.774819	0	0	0.36874	0	0	0	0.387558	0.406684	0.884997	0	0	0.410869	0	0	1.79662
Asa_chr5Cg00005	1.64836	2.12393	1.62991	1.37413	1.37833	1.29532	1.3009	0.834804	0.909784	1.02413	0.995799	0.653591	0.993078	0.88135	1.11124	0.66661	0.961897	1.42575
Asa_chr5Cg00006	4.62614	4.53004	3.65106	4.46259	3.29421	2.87239	3.06076	2.87532	4.01735	3.18487	3.51888	3.54674	3.52868	3.75307	3.36118	2.96252	3.56237	3.33995
Asa_chr5Cg00007	0.0687112	0	0.0682958	0.110887	0	0.133972	0.175496	0.0362766	0	0.0749097	0.385904	0.269692	0.178158	0.0375877	0.144352	0.0808587	0	0.112751
Asa_chr5Cg00008	0.315574	0.384983	0.297147	0.375072	0.276436	0.339766	0.333551	0.11605	0.150396	0	0	0.156353	0.114959	0.0762638	0.219665	0	0.130359	0.162885
Asa_chr5Cg00009	2.19511	1.66918	2.41921	4.06914	2.99625	3.90968	3.22779	3.28215	4.42867	4.63526	5.0131	4.23514	3.46882	3.65259	2.91779	3.9331	3.017	3.10218
Asa_chr5Cg00010	13.951	15.3478	10.1217	9.40642	10.6078	11.3898	8.39893	9.80827	10.698	9.92254	7.7714	6.80878	11.0556	10.8266	12.0266	8.94249	9.14369	7.81859
Asa_chr5Cg00011	5.94245	4.79406	5.6448	2.33812	9.08987	16.4051	6.88164	7.87079	6.78171	16.0202	7.16593	12.199	6.28793	2.15035	5.7866	7.50433	13.2563	9.7733
Asa_chr5Cg00012	2.65385	3.28447	2.30281	3.58838	2.61039	2.53073	2.2267	1.64505	1.63393	1.90217	1.18395	2.12347	2.7314	3.18042	1.83894	1.62453	1.62063	1.8509
Asa_chr5Cg00013	5.82863	4.23341	5.23218	8.81813	8.64699	11.3821	8.31597	9.60801	9.60142	11.2372	8.76943	10.5323	9.81281	8.64229	8.37214	10.6459	9.50298	11.1502
Asa_chr5Cg00014	7.84938	7.59236	10.792	8.06139	6.49272	6.61149	6.28626	6.89619	4.96069	9.33188	10.5368	12.6053	6.14989	6.91819	7.0039	7.91837	6.87632	6.17217
Asa_chr5Cg00015	5.813	6.56634	5.61033	7.04003	3.94416	3.84277	6.55043	5.50239	5.33597	5.10024	6.78613	4.79398	6.89169	7.63782	5.99966	6.28795	5.60912	6.21001
Asa_chr5Cg00016	0.0925652	0.170222	0.0612767	0.0331134	0.0627468	0.0300689	0.251791	0.325656	0.166579	0.202004	0.283156	0.138245	0	0.0337359	0.0323875	0.0725201	0.0695101	0.0673887
Asa_chr5Cg00017	81.4045	79.9643	75.2448	157.405	175.366	123.186	131.529	131.36	148.061	59.1079	66.6759	66.1899	147.66	234.819	183.835	40.0121	40.1082	34.7555
Asa_chr5Cg00018	4.72302	5.3976	5.3058	8.36631	9.44843	9.57003	8.73495	11.231	10.3291	12.7239	9.46511	13.6057	6.41733	7.93745	6.28517	7.78798	9.75157	9.62327
Asa_chr5Cg00019	17.5449	14.8411	10.1975	11.8471	9.90876	11.0951	18.5699	14.7841	12.5912	12.1501	10.9641	12.7131	28.7944	16.2158	15.148	21.2819	18.6641	9.80056
Asa_chr5Cg00020	0.170457	0.587814	0.175772	0.606269	0.182525	0.337222	0.92457	0.549793	0.179134	1.43963	0.920303	0.199857	1.51981	0.382354	1.10429	0	0.39177	0.199606
Asa_chr5Cg00021	0.132876	0.0602467	0.275509	0	0	0.158917	0.335316	0.114794	0.207368	0.488106	0.0558262	0.0634243	0.221495	0.418936	0.114373	0.257226	0	0.119832
Asa_chr5Cg00022	2.35758	3.11319	3.92697	8.52223	3.85153	1.39374	6.02943	5.04399	6.31137	2.65789	6.70944	6.29458	6.3552	8.47713	6.06936	3.3485	4.84259	4.19231
Asa_chr5Cg00023	0	0	0	0	0	0	0	0	0	0	0	0	0	0	0	0	0	0
Asa_chr5Cg00024	0	0	0	0	0	0	0	0	0	0	0	0	0	0	0	0	0	0
Asa_chr5Cg00025	7.93735	9.40075	7.55819	3.18675	5.54625	2.96153	2.71997	3.28114	1.6583	4.43761	3.96953	3.89009	1.7748	2.8878	3.27242	5.93448	3.50445	3.66687
Asa_chr5Cg00026	0.0867557	0.288256	0.239682	0.375773	0.675061	0.84661	2.14462	1.69669	1.30814	18.1302	9.61738	18.1245	0.0452033	0.522922	0.850874	3.09466	8.01006	5.40927
Asa_chr5Cg00027	2.63663	2.08074	2.5818	3.34779	1.70161	2.37518	3.24999	2.20392	1.7623	3.7048	2.68557	3.64821	2.54791	2.24104	2.72138	3.04356	3.02104	2.98845
Asa_chr5Cg00028	454.088	446.435	285.672	240.062	356.834	328.575	365.431	206.675	220.999	286.993	243.161	201.101	406.926	424.75	376.385	431.862	343.031	424.166
Asa_chr5Cg00029	4.75197	4.90122	4.87482	10.9078	6.55619	4.84225	4.55836	4.2422	4.57515	5.65377	7.01593	4.4286	6.59673	8.13156	7.82336	7.92182	5.72545	9.84654
Asa_chr5Cg00030	0	0	0	0	0	0	0	0	0	0	0	0	0	0	0	0	0	0
Asa_chr5Cg00031	2.48118	1.77842	1.69648	1.31538	1.63905	1.09923	1.34846	0.612279	1.2522	1.79256	1.47939	0.902754	2.06971	1.09246	1.55632	1.5913	1.63365	0.950741
Asa_chr5Cg00032	0.307482	0.258008	0.541295	0.255875	0	0.150576	0.0800438	0	0	0	0	0	0	0	0	0.183991	0	0
Asa_chr5Cg00033	0	0	0	0	0	0.0773504	0	0	0	0	0	0	0	0	0	0	0	0
Asa_chr5Cg00035	4.92805	5.1263	5.86443	9.76656	7.99707	7.11303	7.84576	6.91107	8.26094	6.1206	8.05648	7.5989	9.27361	10.4765	9.27789	7.66083	8.0439	9.0574
Asa_chr5Cg00036	118.709	241.774	260.027	281.9	301.115	396.553	325.239	310.014	256.154	224.415	413.881	335.556	256.137	369.339	369.079	315.009	366.593	436.988
Asa_chr5Cg00037	1.89358	2.67352	0.78973	0.459481	2.50725	1.87843	2.08622	2.47836	3.15028	1.97667	3.31792	4.05971	2.59608	0.539274	1.25846	1.94439	0.432118	6.12474
Asa_chr5Cg00038	91.67	65.2513	62.3191	45.8129	32.9889	42.744	57.953	43.4804	42.2457	44.9598	24.4245	18.3625	51.5543	47.6058	44.9869	28.7083	35.5548	39.7668
Asa_chr5Cg00039	16.2749	15.2855	9.17136	7.4379	7.66505	7.67537	5.77325	4.23634	4.74994	4.16458	5.01517	3.30754	9.36867	8.15109	10.1111	6.62428	7.71662	5.84164
Asa_chr5Cg00040	0.28586	0.422679	0.0475329	0	0	0.0465147	0.097928	0	0.102538	0.103546	0.0978421	0.107336	0.149281	0.0522543	0	0	0.376604	0.262366
Asa_chr5Cg00041	1.23687	1.13481	0.792068	0.495976	0.7061	0.517637	0.609367	0.815366	0.473481	0.459785	0.414294	0.201699	0.466052	0.675538	0.252961	0.423102	0.464048	0.749868
Asa_chr5Cg00043	5.1891	4.35329	5.55156	4.82235	4.53501	3.88466	8.11778	6.03712	5.81023	10.9799	10.0544	13.4037	5.62081	3.16153	4.68337	2.36925	7.38884	7.03053
Asa_chr5Cg00044	5.7724	5.07635	7.03015	20.1498	22.2126	26.0467	14.6729	16.167	18.9635	7.68941	11.0639	9.89729	15.0833	17.6964	17.513	14.241	17.7398	17.6159
Asa_chr5Cg00045	0.924455	1.17678	1.03148	0.634355	0.9177	0.862414	0.582073	1.67984	1.82225	1.11837	0.391873	0.682481	0.579006	0.381276	0.572279	0.700523	1.3464	0.538578
Asa_chr5Cg00046	0.086204	0.0390238	0.0170544	0.018325	0	0.101341	0.0530494	0.0181648	0.0564849	0.0188752	0.035106	0.019224	0	0	0.0181783	0.0403063	0.0969021	0.0939525
Asa_chr5Cg00047	0	0	0	0.0533442	0	0.0645363	0.0338274	0.199625	0	0.0721206	0	0	0.0513735	0	0.0347639	0	0	0
Asa_chr5Cg00048	59.2823	103.747	111.347	12.6553	28.3769	19.3562	27.7221	25.0125	21.0128	24.0998	45.8016	31.176	14.8398	18.5519	20.7747	38.873	26.2909	29.646
Asa_chr5Cg00049	0.499666	0.382715	0.34325	0.39433	1.42518	1.2578	0.541297	3.04296	2.80972	2.11211	2.69426	1.75592	0.926374	0.933626	1.41558	1.23912	1.33965	0.38943
Asa_chr5Cg00050	2.88572	3.30322	3.54156	3.59595	1.53176	3.53323	4.39882	4.85146	3.76935	5.21003	2.79379	2.25158	4.36885	3.351	2.62802	1.85407	3.84259	2.0077
Asa_chr5Cg00051	0	0	0.22338	0	0	0.853364	0	0	0	0	0.234491	0	0.243617	0	0.467723	0	0	0
Asa_chr5Cg00052	9.99965	12.527	21.9456	21.1105	10.036	8.6851	8.99638	10.5714	8.5276	16.2363	27.7709	15.7403	9.55852	8.79742	14.2413	14.8849	9.49841	11.1493
Asa_chr5Cg00053	9.11396	5.96565	7.81565	8.14225	10.3416	6.52531	14.4403	10.8534	11.6832	10.3598	9.02089	10.3305	10.7967	12.3563	9.91571	8.18479	8.1516	8.37077
Asa_chr5Cg00054	1.93004	2.30386	1.43586	1.73747	1.67403	1.59268	2.22217	2.03505	3.36965	2.28783	2.24544	1.53285	1.19886	0.921965	1.43785	1.0851	1.72675	1.82131
Asa_chr5Cg00055	2.15652	2.05217	1.8461	1.1184	0.999524	0.852547	1.84999	0.978041	1.65637	1.50514	1.53133	0.984486	2.04184	1.01437	1.5696	1.09494	0.870209	1.24648
Asa_chr5Cg00056	2.11338	2.946	2.58314	2.32636	1.56485	1.61518	5.26969	3.15098	4.53166	3.14366	2.46024	2.39548	1.81106	2.39857	1.46641	2.6758	3.44012	1.90912
Asa_chr5Cg00057	0.191124	0.215053	0.193275	0	0.497748	0.0937844	0.401464	0.101707	0.305574	0.410604	0	0.109395	0	0.634543	0.508303	0	0.217396	0.431594
Asa_chr5Cg00058	1197.59	1402.99	944.151	56.1941	159.437	154.694	142.205	192.445	172.191	561.3	304.028	356.195	358.556	248.917	482.831	801.518	683.237	678.902
Asa_chr5Cg00059	5.38028	5.50483	4.41733	5.28818	3.33846	3.14215	4.88617	5.15471	3.91062	4.16172	4.86015	4.41513	4.71823	4.63867	3.48624	5.65383	4.10132	3.44109
Asa_chr5Cg00060	0.130459	0.0862427	0.284614	0.0279069	0	0.0254138	0	0.110086	0.0281999	0.114013	0.0796574	0	0.13472	0	0.109444	0	0	0
Asa_chr5Cg00061	11.0478	13.6574	10.4893	28.2517	24.8047	29.2467	24.7577	25.6629	27.2459	18.3205	18.4254	15.7229	27.8566	23.5536	24.9001	22.0147	21.3196	19.149
Asa_chr5Cg00062	11.1706	8.4087	8.68472	10.6512	8.90496	10.2887	7.24055	7.39987	6.63437	8.27784	6.00927	7.25513	9.68858	9.5633	7.31808	7.62783	6.06402	6.58332
Asa_chr5Cg00063	1.56959	2.0629	2.74147	0.570169	6.82485	13.7643	6.23865	7.18347	5.80967	12.2195	4.29695	11.3483	4.26834	2.3589	2.59643	7.89993	8.72724	9.49408
Asa_chr5Cg00064	0.0793895	0.361406	0.0799192	0.264751	0	0	0.0827613	0	0.291796	0.256822	0.165196	0.271179	0.168663	0	0	0.380413	0	0.177755
Asa_chr5Cg00065	6.89859	5.69926	4.05293	1.43617	1.58182	1.79064	2.86775	2.60849	1.22709	3.29532	2.01061	1.81952	2.14767	1.41561	1.39179	2.08468	2.07448	2.48038
Asa_chr5Cg00066	0	0	0	0	0	0	0	0	0	0	0	0	0	0	0	0	0	0
Asa_chr5Cg00067	10.8199	8.6255	10.4611	9.90889	9.92571	12.3482	11.2299	9.14577	10.8897	11.9509	10.4934	10.2912	8.36054	10.6088	12.0019	10.6079	11.2038	13.5967
Asa_chr5Cg00068	6.05047	4.74336	3.84559	9.12782	5.47975	9.67847	8.74847	9.4769	6.95197	4.92371	8.28048	4.83602	5.05364	5.2772	8.26103	3.90705	5.62328	6.00812
Asa_chr5Cg00070	8.2622	12.1897	9.74037	7.04234	18.5814	4.2723	10.4396	13.3152	18.0437	19.93	26.7615	24.6906	15.1492	19.1344	14.1117	9.79358	11.7843	2.60272
Asa_chr5Cg00071	11.022	10.48	12.4397	12.8439	11.824	12.4004	11.0569	10.0521	11.5688	12.2402	9.83002	10.5441	11.3989	10.3321	10.3011	10.318	12.2043	11.7326
Asa_chr5Cg00072	17.4293	17.7109	18.6512	24.41	22.8678	26.6401	20.6493	19.6433	24.2581	23.6221	25.8034	26.4817	24.8132	22.146	25.878	31.9881	32.9041	33.8771
Asa_chr5Cg00073	2.94907	13.8196	15.5851	4.11713	5.67447	8.7164	7.75769	4.74376	6.58348	1.11601	17.7376	7.06561	3.78452	9.36678	13.9866	12.212	15.8671	15.4483
Asa_chr5Cg00074	0	1.05797	0	0.938951	1.5555	1.78969	1.37423	1.27251	0.734889	1.04541	0.613637	0.46769	0	2.39674	0	0.453979	1.28685	0
Asa_chr5Cg00075	5.95956	5.92997	5.05186	7.5056	8.58645	7.95835	5.17247	4.8957	5.52005	4.12816	4.08458	3.52561	6.48074	5.58427	6.24994	4.34974	7.32492	7.81098
Asa_chr5Cg00076	15.4454	16.4628	16.6861	15.5057	11.2479	9.8214	32.6987	27.1308	20.8202	47.3358	36.3173	32.4744	16.5258	19.4777	14.2534	21.4269	14.3339	13.5503
Asa_chr5Cg00077	0	0	0	0.192322	0	0.322004	0	0	0	0	0	0	1.26577	0	0.351231	0	0	0.190065
Asa_chr5Cg00078	13.8942	12.2138	12.2235	5.54405	6.47615	5.92226	7.42519	6.27281	7.11181	7.84942	7.63422	9.64079	6.10181	7.1368	4.67171	8.50755	7.69952	7.60929
Asa_chr5Cg00079	0.297563	0.605336	0.0495063	0.485492	0.152336	0.629583	0.15304	0.20988	0.426779	0.107734	0.764484	0.125698	0.259256	0.108827	0.36581	0.234854	0.392138	0.382732
Asa_chr5Cg00080	4.04006	4.41992	4.44657	5.04612	4.53126	4.38427	6.5535	6.28624	5.40271	12.4618	12.4185	16.3875	3.7655	4.55447	4.75247	6.57632	6.43223	5.86216
Asa_chr5Cg00081	18.0726	18.8617	22.5268	27.7968	31.0889	30.8126	20.7444	20.28	22.6099	26.1751	24.8182	33.8482	17.6048	22.5024	20.4816	25.0292	25.6987	24.8995
Asa_chr5Cg00082	8.3031	7.36026	8.75254	7.0507	6.67945	7.18192	6.5979	6.65339	5.96664	5.77971	5.66548	4.56315	7.18072	7.45707	6.92592	7.72443	5.64555	5.89544
Asa_chr5Cg00083	242.96	201.529	163.071	151.719	131.25	141.324	143.583	118.428	126.5	121.535	87.2126	69.3565	173.865	143.759	124.35	71.928	94.0185	92.5765
Asa_chr5Cg00084	0.119906	0.333619	0.482129	0.329662	0.246488	0.234375	0.433772	0.571369	0.321245	0.12969	0.433474	0.74421	0.126095	0.198122	0.31668	0.142268	0.677369	0.199679
Asa_chr5Cg00085	8.09491	8.74382	8.33062	12.0327	13.1305	10.5695	7.01568	6.26042	8.36162	5.31577	5.21848	5.99897	10.1638	9.52808	7.59126	5.00343	7.56969	8.17334
Asa_chr5Cg00086	0.142125	0	0	0.153037	0	0	0	0	0.0383289	0	0	0	0.0737475	0.194412	0.111996	0.0836646	0	0.0777859
Asa_chr5Cg00087	0.098334	0.0432535	0.0973373	0.125636	0	0.076569	0	0.310909	0.148984	0.0215184	0.339334	0.109734	0.101205	0.107293	0.164769	0.138065	0	0
Asa_chr5Cg00088	13.3907	13.6475	14.2003	10.6378	8.71207	8.85671	8.01672	7.46541	8.49086	3.63221	3.3098	0.822584	14.1078	11.943	7.9483	8.76016	7.0885	12.7747
Asa_chr5Cg00089	0.36387	0.857343	1.89926	0	1.20438	1.81005	1.20721	0.396974	1.13482	0.37974	0.399352	3.47936	0	0.41249	0	0.934505	0.833005	0.440493
Asa_chr5Cg00090	4.23843	3.32389	3.55828	2.39853	3.19771	4.22597	2.65197	2.46136	3.02499	2.74345	2.04544	1.62923	3.78369	2.34115	2.46279	2.11733	3.51416	3.11493
Asa_chr5Cg00091	0.168306	0.873251	0.168318	0.122621	0.230326	0.328943	0.347258	0.475242	0.361614	0.730069	0.173433	0.570393	0	0	0.118392	0.932258	0.570899	0.186172
Asa_chr5Cg00092	14.021	15.445	16.1706	18.5038	17.6654	18.2065	19.9695	18.116	19.2684	17.9094	20.4306	20.4837	15.6485	17.4309	16.5422	21.9679	22.5305	19.757
Asa_chr5Cg00093	0.339712	0.33387	0.262873	0.569913	0.153911	0.0368117	0.579315	0.279116	0.488393	0.0822334	0.23159	0.16951	0.274523	0.206614	0.158707	0.533738	0.383046	0.206817
Asa_chr5Cg00094	30.0697	35.67	28.0047	18.5602	21.4145	22.7584	20.1911	21.268	23.8731	23.2092	24.9961	22.9778	17.7576	19.1992	17.1966	20.8366	20.5776	20.3847
Asa_chr5Cg00095	0	0.0660022	0.0593648	0.129927	0.18283	0	0.122541	0.188474	0.382024	0	0.122391	0.20121	0.124653	0.0651879	0	0	0.536711	0.19713
Asa_chr5Cg00096	6.4077	7.05583	7.29913	9.07775	8.35096	8.50707	7.71156	7.56351	9.15426	10.9795	9.89134	10.7793	6.85486	7.74616	6.96789	9.44653	7.72521	6.77765
Asa_chr5Cg00097	1.32337	1.22938	0.82407	1.24607	1.00852	0.508966	0.901995	1.42669	1.23967	0.728489	0.808492	0.786845	1.02813	1.1023	1.29547	0.974936	0.654917	0.846158
Asa_chr5Cg00098	1.11049	1.29295	0.576469	0.705927	0.809138	0.79646	0.644102	0.776485	0.373519	0.852956	0.208976	0.331802	0.552242	0.316002	0.268102	0.481587	0.235764	0.851235
Asa_chr5Cg00099	29.5875	27.9943	26.6371	28.8034	28.4187	29.3932	28.6712	29.7195	29.1757	27.1007	24.0527	25.1505	26.8785	30.0645	29.0794	28.6918	28.5518	29.6065
Asa_chr5Cg00100	2.62291	5.21338	1.80242	3.46896	4.15754	5.04831	8.27126	2.84031	6.5454	6.33621	6.97043	6.23547	10.0948	5.3922	8.50528	2.51075	3.30221	4.12112
Asa_chr5Cg00101	1.58256	1.71472	1.64794	2.37018	2.00811	2.61328	3.15637	2.48306	3.30146	2.45922	2.49656	2.13167	2.12482	2.25904	2.23651	2.35158	2.66472	2.58489
Asa_chr5Cg00102	8.84944	8.43441	10.808	19.0801	16.5856	13.0643	15.7781	16.963	18.7464	19.1116	24.2112	27.2012	11.7253	18.1455	18.7649	14.4142	17.41	13.1388
Asa_chr5Cg00103	0.684967	1.62836	1.03266	1.43617	1.30214	0.429965	1.81121	1.60453	1.3159	1.86026	2.26194	1.32329	2.35221	2.03962	2.11346	1.04234	1.71306	1.88725
Asa_chr5Cg00104	1.19022	5.14466	3.29172	5.99538	3.51372	4.91888	3.69737	3.43089	4.04081	1.52564	5.68212	3.15875	1.679	8.46794	13.3602	11.0088	5.70637	12.014
Asa_chr5Cg00105	0.876492	1.67375	0.895486	0.347784	0.313879	0	1.01477	0.631869	0.890422	2.08122	0.759028	1.02271	0.655682	1.61892	0.940351	1.45802	0	0.379317
Asa_chr5Cg00106	8.56288	8.87237	5.9458	6.70184	4.18117	4.15415	2.66055	4.48116	3.68294	5.29612	5.13128	3.5854	6.08411	4.9709	7.836	8.47363	5.24489	4.55015
Asa_chr5Cg00107	12.8066	13.0323	10.5625	17.4027	18.2158	20.7706	15.8602	15.1042	19.2474	16.6275	17.3975	19.3048	15.9946	16.935	15.5422	17.7873	15.0945	17.2661
Asa_chr5Cg00108	13.5771	12.9515	10.3943	10.8663	10.77	11.4713	8.39955	9.86279	10.9379	12.7782	10.9231	14.2073	11.6508	8.50606	8.014	10.9678	11.5187	11.2237
Asa_chr5Cg00109	26.6222	27.6885	25.9571	22.1226	26.6999	34.8603	22.7559	22.7456	24.3135	24.7176	20.9825	22.4454	25.3226	22.6465	23.4339	26.0413	25.9489	25.2587
Asa_chr5Cg00110	19.005	16.8192	21.5266	24.2774	24.6592	24.0151	26.4517	30.7159	27.2292	46.3171	38.0826	42.4006	29.6478	28.1819	25.43	26.9671	35.2555	24.2261
Asa_chr5Cg00111	19.005	16.8192	21.5266	24.2774	24.6592	24.0151	26.4517	30.7159	27.2292	46.3171	38.0826	42.4006	29.6478	28.1819	25.43	26.9671	35.2555	24.2261
Asa_chr5Cg00112	3.05674	2.39851	4.4095	6.68841	5.29145	3.76459	4.8317	6.16743	7.43996	4.90661	6.85512	7.14993	4.27173	4.84778	4.45744	4.89437	3.92936	5.90267
Asa_chr5Cg00113	1.42845	1.57732	1.29572	2.07368	1.0747	0.889593	1.64177	1.06648	1.34652	2.7715	2.26504	1.17138	1.17171	1.18434	1.2365	1.70714	1.11301	1.02832
Asa_chr5Cg00114	34.2939	33.9326	37.1875	31.3603	30.3967	32.6724	27.6416	29.6024	24.5689	30.599	32.7624	25.3266	31.3007	31.5328	29.8197	31.3742	32.0965	26.9199
Asa_chr5Cg00115	5.44717	8.33977	8.49716	3.73326	3.47614	3.08887	7.96745	7.20465	7.47447	8.12516	7.67385	8.26257	5.5639	5.88656	5.02336	7.37259	6.17988	5.7478
Asa_chr5Cg00116	11.9276	15.4354	13.652	15.0875	22.1512	27.2092	8.88441	9.66731	7.74109	7.79233	7.58317	5.41311	12.6023	10.1267	13.0326	14.3023	16.6191	16.8238
Asa_chr5Cg00117	18.6907	18.2936	12.1637	9.00849	14.1916	12.3607	7.72473	7.31377	4.53695	9.97223	7.70812	7.07367	6.06466	4.31625	3.42665	11.628	18.7162	12.0187
Asa_chr5Cg00118	92.4124	93.3806	62.8088	97.5262	86.2275	102.889	81.9601	74.2853	89.0508	86.3769	63.9865	56.9219	109.46	76.5099	75.9158	70.8849	74.7175	91.0246
Asa_chr5Cg00119	0.149048	0.329543	0.148268	0.0401724	0.189889	0.0363379	0.914826	0.314881	0.441999	0.284161	0.304768	0.16731	0.116115	0.611842	0.313314	0.702395	0.042012	0.0816462
Asa_chr5Cg00120	2.57011	3.2356	1.87475	3.0102	2.42893	3.71632	3.76186	6.11797	3.40273	4.45593	1.32051	0.44567	5.32203	3.14515	2.49979	2.45742	2.67974	2.28838
Asa_chr5Cg00121	21.0466	17.7151	18.431	17.4655	15.6347	15.6223	8.29472	8.896	9.0899	8.86417	10.7437	5.85793	11.9584	11.6288	16.0367	17.5524	13.7948	12.0353
Asa_chr5Cg00122	0.527231	0.84804	0.496004	0.744662	0.390954	0.560951	0.981068	1.13422	0.90945	0.208807	1.03894	0.387512	1.23537	0.58774	0.559322	0.542313	0.475619	0.5464
Asa_chr5Cg00123	73.5969	67.8118	61.7909	70.3163	72.0073	78.4996	58.3123	59.0289	61.6676	45.0405	40.8097	30.7232	71.6809	66.7751	57.7525	43.65	42.3875	43.3072
Asa_chr5Cg00124	4.24684	4.48166	4.12771	6.84954	7.66789	9.23601	5.74621	5.41902	5.69773	4.37193	4.25399	3.64074	6.25996	6.67953	6.57013	4.58788	4.6926	5.22898
Asa_chr5Cg00125	7.00748	7.64959	7.27767	7.08489	6.18701	6.82746	8.80509	8.20929	8.61245	8.60582	7.89652	8.52405	6.53963	6.60445	7.74308	11.6657	9.52325	9.45827
Asa_chr5Cg00126	0	0.102932	0.18521	0.100765	0	0	0	0	0	0	0	0	0	0	0	0.65873	0.628996	0.970912
Asa_chr5Cg00127	0.861172	0.713719	0.570889	1.04346	0.192458	1.04961	1.02715	1.09898	1.04502	0.565414	1.94321	0.644161	1.11734	0.981725	0.980286	0.845024	1.98195	2.23919
Asa_chr5Cg00128	19.0428	20.2641	38.4154	29.5887	25.2582	28.0636	21.5178	13.5102	18.0173	7.72941	29.3879	19.4864	12.112	26.0886	42.4835	58.9025	27.9898	69.1074
Asa_chr5Cg00129	4.3664	7.49965	9.11557	5.31265	7.35276	6.07986	9.03663	8.21162	8.15643	7.56314	11.1784	11.7903	8.33503	8.56259	5.74651	6.68068	6.37428	9.47763
Asa_chr5Cg00130	1.26301	0.507359	0.482018	0.854967	0.25966	0.0498407	0.448465	0.218133	0.525478	0.335459	0.260329	0.314705	0.538239	0.260166	0.214627	0.300067	0.413243	0.557337
Asa_chr5Cg00132	3.02999	1.47048	1.62336	1.03507	0.964657	0.456598	2.04552	1.31266	0.786087	5.03793	5.89654	5.21751	1.00848	0.890506	1.34154	3.9064	2.19477	2.20901
Asa_chr5Cg00133	0.432334	0	0.436133	1.25615	1.34656	0.0865984	1.53743	1.10308	0.830974	0.744696	1.26333	1.48019	2.30513	1.7196	0.82632	0.207768	0.29465	1.16599
Asa_chr5Cg00134	37.4233	39.8803	50.6507	64.995	79.4615	111.45	45.6772	55.5139	55.9303	24.3782	60.1119	36.5701	55.2175	55.8495	90.0958	90.2733	111.787	142.503
Asa_chr5Cg00135	0.987061	0.570052	0.433357	2.09281	1.16072	1.00133	0.940241	0.818239	0.94611	0.689417	0.537421	0.783158	1.12662	1.14499	1.19017	0.40469	0.563892	0.814589
Asa_chr5Cg00136	8.6485	9.90027	10.802	8.70811	7.22251	8.23209	9.00298	8.74769	7.95007	9.99722	10.0714	11.2711	7.57379	6.4145	7.34254	11.1953	8.22547	9.90865
Asa_chr5Cg00138	0.220175	0	0	0	0	0	0.271096	0	0	0	0	0	0	0.0482643	0.0926954	0.208072	0	0
Asa_chr5Cg00139	1.75278	0.662032	1.78338	1.38279	1.21511	1.02294	1.12135	1.14346	1.78659	0.658839	0.093765	0.952842	2.27424	1.27799	1.77611	2.02721	2.2255	1.0296
Asa_chr5Cg00140	8.45058	11.8679	8.35967	11.1732	7.7553	6.79274	13.0127	10.5468	13.0063	15.7649	11.2064	21.2872	12.7862	7.40945	6.23478	10.1397	8.96716	11.1546
Asa_chr5Cg00141	0.823792	0.251217	0.150587	0	0	0.439995	0.077912	0.95391	0.400739	1.05097	0.466618	0	0.793623	0	0.396619	0.17911	0.0849166	0.418226
Asa_chr5Cg00142	3.19032	5.45962	4.61306	9.25762	7.85978	4.80616	7.85045	7.0668	7.95864	4.94448	5.87984	6.20845	5.90866	9.14974	7.59538	6.42434	3.99496	5.22669
Asa_chr5Cg00143	139.927	121.491	87.8581	100.814	100.205	98.4664	94.613	97.9494	83.4353	95.7652	66.8033	56.7093	100.563	89.1083	83.8958	77.2677	98.0867	85.9943
Asa_chr5Cg00144	0.25277	1.95827	2.41057	0.792117	0.973878	1.09214	1.24019	1.19815	1.00132	0.397348	2.08387	0.767989	0.503389	1.56523	1.27001	1.56274	1.79735	1.23198
Asa_chr5Cg00145	178.247	148.189	153.562	239.755	222.047	229.754	228.959	241.746	274.281	192.108	180.925	176.221	234.413	212.781	217.12	191.778	217.009	200.649
Asa_chr5Cg00146	13.7133	17.7461	18.8731	21.1189	15.8855	12.1903	27.13	22.0679	28.5946	15.8891	19.671	13.8598	21.1613	32.9709	27.0332	23.3765	15.5475	19.2019
Asa_chr5Cg00147	4.86883	2.7117	2.84678	2.00335	1.0985	1.01485	0.920012	0.471108	0.921834	0.647866	0.303976	0.166877	1.19673	2.20831	1.21096	1.31357	0.963792	1.05864
Asa_chr5Cg00148	2.14688	1.78757	1.49997	2.42127	1.77541	2.4207	1.08271	1.52029	1.70344	1.11167	1.42159	1.34288	2.05209	1.82103	1.71209	1.31441	1.25193	1.4645
Asa_chr5Cg00149	5.46518	4.22225	4.60755	9.15406	6.19447	6.45838	7.12104	5.70605	7.65496	4.42463	5.30506	5.08824	7.26553	6.489	4.86992	4.0745	3.8709	5.76415
Asa_chr5Cg00150	0	0	0	0	0	0	0	0	0	0	0	0	0	0	0	0	0	0
Asa_chr5Cg00151	8.87633	8.9542	7.95707	9.81902	8.12247	9.04235	8.57258	8.00144	12.6197	6.70459	6.39345	4.0265	7.76949	8.63245	8.34198	6.53288	6.79128	6.3046
Asa_chr5Cg00152	0	0	0	0	0	0	0	0	0	0	1.13065	0.820081	0	0	0.378989	0	0	0
Asa_chr5Cg00153	0.267336	0.32115	0.289058	0.389413	0.93677	0.331338	0.716844	0.563838	1.05105	0.796831	0.642563	1.168	0.300881	0.636963	0.484043	1.13949	0.683706	0.793559
Asa_chr5Cg00154	7.32812	9.33543	9.51831	1.79107	1.67907	1.44496	2.14197	2.36264	2.3221	1.67855	1.69147	1.59765	2.27927	2.8505	2.26946	3.6798	2.58079	2.95271
Asa_chr5Cg00155	1.01695	0.696816	1.01321	2.21602	1.07419	1.08081	0.961891	1.97273	2.07355	1.22626	1.1245	1.01636	1.50722	0.762897	0.681192	0.356474	1.12254	0.495976
Asa_chr5Cg00156	6.06292	7.11787	5.50281	1.64462	2.77093	2.10718	2.70948	1.85944	1.94016	3.8092	2.33027	2.6622	1.93886	2.26129	1.58414	4.10795	2.99998	2.89607
Asa_chr5Cg00157	57.1283	54.1145	58.334	64.4639	54.3743	51.1409	61.7798	61.7592	65.714	71.5799	65.4073	75.2387	59.8761	61.7798	61.4716	63.9555	73.9163	58.1894
Asa_chr5Cg00158	2.87162	4.52066	2.58988	9.42093	9.0594	7.57597	7.52647	7.48036	6.40738	22.136	12.8371	27.0508	7.88898	9.31833	6.26676	5.00452	14.1984	6.50545
Asa_chr5Cg00159	25.8857	39.409	34.0179	26.4087	17.4616	15.9126	24.7223	27.4168	19.7859	41.8939	28.2403	40.7644	17.4741	18.847	14.9302	29.0298	28.3135	26.8454
Asa_chr5Cg00160	155.707	113.913	93.5646	83.5689	90.825	128.84	85.9038	78.2152	79.9859	87.307	56.5152	51.3797	109.163	70.5037	74.3941	66.3563	81.2222	87.1163
Asa_chr5Cg00161	15.0529	17.5339	14.2616	12.6218	15.0936	18.3591	10.0117	10.7471	11.3358	12.1715	8.06879	6.5232	14.9718	13.2761	11.4271	7.17601	10.9022	9.7601
Asa_chr5Cg00162	10.8619	12.285	6.71131	27.6847	11.5405	13.5414	14.1335	19.753	23.0662	7.99381	8.35759	12.4649	8.68321	11.3806	11.5948	8.25813	12.814	11.1786
Asa_chr5Cg00163	2.31042	2.61099	2.23427	2.25235	0.576166	0.973328	2.32633	1.17321	2.80638	2.11982	1.62347	2.02505	0.712864	3.05232	1.64358	1.86786	1.63058	2.00249
Asa_chr5Cg00165	3.58067	2.50932	3.38646	0.911454	0.621878	0.279087	0.714462	0.584269	1.03298	0.967745	0.71332	0.312501	0.80009	1.74392	0.728487	1.47865	2.96426	1.15004
Asa_chr5Cg00166	42.6367	43.0661	54.2864	27.1543	29.2945	27.5576	36.875	30.3716	33.4794	43.2884	37.5255	40.2889	32.3124	35.1447	36.6097	37.8141	36.8749	31.6802
Asa_chr5Cg00167	10.7655	11.9702	7.06157	12.9514	12.2409	11.6613	10.1375	11.8661	8.20456	14.5902	11.3769	10.2831	11.5445	10.5301	6.59453	11.0537	11.5246	16.3086
Asa_chr5Cg00168	16.9465	17.8568	22.1722	23.9523	22.2815	28.9544	19.5698	20.1984	22.4591	13.8187	20.1012	15.2453	18.1967	22.5333	26.9221	22.5333	20.1885	23.2024
Asa_chr5Cg00169	28.1366	24.6194	22.6225	37.7044	32.359	26.2018	23.6341	22.596	28.4808	17.5226	21.4186	16.6192	34.3879	37.0149	28.5822	26.8608	24.4332	18.1776
Asa_chr5Cg00170	210.672	222.964	218.819	199.621	192.206	184.179	223.56	187.191	192.687	139.082	142.263	105.868	226.553	220.397	202.215	170.755	140.141	142.773
Asa_chr5Cg00171	10.3569	11.3191	12.0884	17.5334	18.3337	17.5528	20.152	18.8612	22.6058	18.9108	19.096	21.8683	13.0198	14.7677	14.0254	17.0126	17.1745	16.4903
Asa_chr5Cg00172	1.03818	0.68008	1.04618	0.984202	0.984708	0.594488	0.392	0.624046	0.396954	0.759184	0.427519	0.509982	0.97378	0.658427	1.01932	0.682875	0.509117	0.739366
Asa_chr5Cg00173	16.0849	17.9945	15.6913	19.489	21.4066	20.0468	17.4273	20.0193	20.1336	19.8428	17.2771	18.696	20.911	19.651	18.2985	16.9072	17.5514	19.1107
Asa_chr5Cg00174	0.633545	0.306633	0.315322	0.684173	0.605882	0.42487	0.44603	0.260771	0.640188	0.369546	0.202611	0.405738	0.288264	0.390275	0.633621	0	0.580579	0.694917
Asa_chr5Cg00175	2.72592	3.51523	5.57244	4.05169	3.59779	2.84065	2.87042	4.1356	2.20513	9.69473	8.43473	11.6652	2.46335	4.21062	4.8164	5.96679	4.70199	2.96198
Asa_chr5Cg00176	10.0005	9.27704	7.07936	6.47912	6.82128	8.07068	7.11528	5.87653	6.02125	6.12949	5.25655	3.56414	7.84896	6.45852	5.80452	4.10109	4.70371	5.00387
Asa_chr5Cg00177	20.6039	19.5903	23.6215	20.7759	21.3712	27.4577	20.1107	17.81	21.2716	20.3437	28.1038	23.4096	15.776	19.3307	22.3662	32.3169	29.1258	28.5907
Asa_chr5Cg00178	9.0019	9.20891	14.4357	85.5082	106.142	132.344	91.2655	134.235	134.902	35.0703	48.6604	40.785	50.8655	92.6971	98.2565	155.26	154.105	216.862
Asa_chr5Cg00179	2.26682	1.60149	1.89448	1.1742	0.635843	1.59568	1.23219	0.738415	1.02921	1.25035	0.61558	0.572885	1.18195	0.887302	0.863916	0.764295	0.935791	0.894685
Asa_chr5Cg00180	1.06772	0.85053	0.690678	1.03687	1.0119	0.985091	1.02808	0.776692	1.04943	0.827276	0.846359	0.963035	0.876706	0.698755	0.769618	1.39352	0.60123	0.988091
Asa_chr5Cg00181	0.405198	0.231555	0.48437	0.173467	0.246852	0.173767	0.27508	0.25647	0.233522	0.222726	0.31395	0.183232	0.0837264	0.236114	0.198327	0.507158	0.18246	0.17665
Asa_chr5Cg00183	2.92563	1.4146	3.28377	2.60363	1.74739	2.56615	1.3222	1.78145	2.00112	2.01594	1.97768	3.11947	2.36235	3.82244	2.67284	2.52846	2.14231	2.9629
Asa_chr5Cg00184	6.60976	4.49095	4.5837	6.32185	4.7952	2.13615	5.21982	5.44712	6.98465	5.86177	5.94699	6.49754	4.24177	3.66631	3.6813	5.59633	6.20227	7.15747
Asa_chr5Cg00186	4.08507	5.68229	5.81114	4.50683	2.86873	3.31866	4.50705	2.43	6.17295	4.6507	4.06684	5.75248	5.08891	4.20245	3.69782	5.72183	4.24169	4.9407
Asa_chr5Cg00187	9.65521	10.192	11.9837	15.2602	14.9681	13.9578	14.1841	12.8006	14.8475	14.4338	14.0437	16.6745	17.3272	13.7541	13.925	12.441	12.5812	11.5131
Asa_chr5Cg00188	3.43676	3.32438	2.76405	5.73329	4.13174	4.27507	5.94793	3.59361	3.92141	2.74874	3.03946	2.09352	2.78125	2.43436	1.64976	2.84848	2.54559	3.57769
Asa_chr5Cg00189	6.83108	7.87313	7.56842	6.56188	6.37847	6.56394	6.64715	7.31731	7.48185	8.42404	7.71886	8.72558	6.16338	5.7531	5.76363	5.83681	7.34819	6.92471
Asa_chr5Cg00190	0	0	0.0190781	0	0.0195159	0.0409419	0	0	0	0	0	0	0.0198343	0	0	0	0	0
Asa_chr5Cg00191	18.8542	21.8389	18.3027	20.508	18.6084	13.5899	16.2486	22.0877	19.0744	18.365	19.3139	20.7594	14.538	17.6574	14.2804	15.5326	18.5436	13.7868
Asa_chr5Cg00192	1.35547	1.26518	1.19226	3.7278	2.27998	3.33726	3.80025	3.73081	4.83623	2.17648	2.23305	2.01995	2.72763	2.32202	3.374	3.21532	3.18689	4.37388
Asa_chr5Cg00193	1.17117	0.967932	1.61034	0.711991	0.810669	0.803743	1.27371	0.336933	0.719123	1.04665	0.785703	1.04203	0.71485	1.01779	0.530387	0.874388	1.10862	1.16018
Asa_chr5Cg00194	0.701443	0.773198	0.734637	0.636572	0.75255	0.842715	1.00694	0.334429	0.412021	0.80626	0.646989	0.372697	0.657182	1.01555	0.383106	0.662746	0.67423	0.192548
Asa_chr5Cg00195	2.91854	4.52374	3.74464	8.68191	7.13534	6.13326	6.46406	3.44843	4.31757	2.20917	4.06801	3.0728	3.29122	4.66273	4.05788	8.54741	4.19017	5.17718
Asa_chr5Cg00196	28.2674	28.0657	30.1183	15.6965	16.6621	15.355	14.8223	14.2235	18.3597	13.0386	14.7383	14.3774	8.32094	10.4224	11.4699	17.1444	15.208	17.0709
Asa_chr5Cg00197	9.37677	8.09652	7.07977	12.3975	11.2313	11.7104	9.78999	8.96401	11.1985	11.9719	9.92822	11.7869	11.1255	9.87517	9.58529	11.6642	11.3978	10.6701
Asa_chr5Cg00198	2.05708	2.121	2.11566	5.32638	4.35445	6.44042	3.72743	3.63199	4.14363	2.07392	2.60031	2.75951	2.72487	2.98561	3.03096	2.4855	2.36649	3.4617
Asa_chr5Cg00199	0	0	0	0	0	0	0	0	0	0	0	0	0	0	0	0	0	0
Asa_chr5Cg00200	8.71047	8.02056	12.2408	8.73013	11.2826	10.8949	15.0208	23.1313	20.0831	12.2553	9.95376	18.0432	16.0091	11.5746	10.4872	21.3883	9.50659	9.61725
Asa_chr5Cg00201	0	0	0	0	0	0	0.161488	0	0	0	0	0	0	0	0.0551078	0	0	0
Asa_chr5Cg00202	0.378349	2.36966	1.82626	0.251656	0.610187	1.25974	1.02376	0.691545	0.769999	4.0835	1.41489	2.99417	0.641778	0.500571	0.561138	3.25856	1.76962	2.65578
Asa_chr5Cg00203	0.0528478	0.349395	0.157234	0	0.107296	0.0257381	0.0588149	0.111492	0.0285569	0.375228	0.173241	0.274202	0.109166	0.0288673	0.180814	0.123995	0.208208	0.287909
Asa_chr5Cg00204	14.9005	11.4872	13.3557	14.8462	14.9698	19.5857	14.4982	16.9526	17.5868	19.3701	14.1258	18.4289	15.5481	15.033	16.6425	16.7115	14.9192	17.1249
Asa_chr5Cg00205	3.18635	2.99358	1.32869	5.05805	2.45275	0.317059	1.41463	0.346516	0.660385	1.32571	2.44512	3.79774	1.82227	1.442	1.75457	3.25953	1.83081	1.15584
Asa_chr5Cg00207	1.08012	0.903364	1.10562	0.351736	0.366343	0.446649	0.367569	0.380093	0.529921	0.606864	0.53441	0.550284	0.814025	0.465393	0.962357	0.538902	0.405663	0.880924
Asa_chr5Cg00208	3.41802	4.29573	4.74409	1.85179	2.01263	2.34736	2.04483	1.18115	1.92692	3.08346	2.47315	2.9218	1.62812	1.87572	1.45387	1.81175	2.66113	2.38666
Asa_chr5Cg00209	0.135195	0.123997	0.228835	0.585729	0.306313	0.2852	0.0915994	0.142538	0.0563345	0.172456	0.0457931	0.100676	0.394827	0.203069	0.236112	0.211147	0.0760469	0.245028
Asa_chr5Cg00211	0.402291	0	0	1.45709	0	3.5845	0	1.31686	0	1.26218	0	0.958841	0.914022	0	0.891904	0	0	0
Asa_chr5Cg00212	138.789	86.8612	94.8969	53.7755	35.5289	21.0207	47.522	41.6478	52.7382	25.3144	50.5964	50.4038	81.8625	66.0928	91.7969	70.1503	61.7821	43.4053
Asa_chr5Cg00213	0.619731	2.6131	1.52045	5.1649	5.5328	3.6241	3.14363	2.70225	5.46005	3.201	4.85057	5.85938	2.83668	2.72961	3.56958	5.25744	4.68042	3.68014
Asa_chr5Cg00214	12.1347	6.23409	7.02761	16.1963	12.8703	14.4553	11.4759	13.4448	11.3791	12.2091	10.5338	6.87126	12.1104	10.8009	8.54073	6.77077	10.0585	11.1824
Asa_chr5Cg00215	21.1822	17.3035	15.4667	15.94	13.3485	14.1302	14.256	13.2321	13.4457	13.429	14.7439	12.3809	14.3618	14.0536	14.914	13.7804	12.4456	12.2833
Asa_chr5Cg00216	7.92507	6.09109	5.47964	3.79709	4.45594	2.83943	4.63995	3.99144	4.75312	2.89219	4.06002	3.29209	6.03599	6.84282	5.86377	3.07892	4.15473	4.39394
Asa_chr5Cg00217	0	0	0	0	0	0	0	0	0	0	0	0	0	0	0	0	0	0
Asa_chr5Cg00218	8.26367	9.34332	11.0051	6.89537	8.03327	9.04263	9.76721	7.32456	7.97163	14.4293	15.4867	17.059	7.439	5.97662	5.53303	9.58632	13.1871	10.836
Asa_chr5Cg00219	13.724	11.4903	13.289	17.5987	16.5468	15.7134	14.8657	16.5435	18.2823	14.6035	14.158	17.5165	15.5423	14.7769	13.8475	15.0476	16.9798	12.945
Asa_chr5Cg00220	0.0389662	0.0285091	0.0256661	0.0825854	0.078722	0.0631654	0.105159	0.0547094	0.0985279	0.0569397	0.0525866	0	0.0666077	0.0283091	0.0950872	0.181892	0.10214	0.140569
Asa_chr5Cg00221	28.0456	29.417	26.6249	31.1545	28.2104	30.2258	23.8451	25.4842	28.1127	24.6583	22.9567	21.9196	29.4708	30.3243	28.3296	23.7706	27.5563	26.975
Asa_chr5Cg00222	0.574411	0.666329	4.77303	12.4267	2.49817	2.76482	1.80352	2.5227	0	0.612988	1.23309	2.02935	2.51013	8.89051	9.00891	4.35924	2.58329	2.02051
Asa_chr5Cg00223	0	0	0	0	0	0	0	0	0	0	0	0	0	0	0	0	0	0
Asa_chr5Cg00224	4.1662	3.91381	4.00775	3.79494	4.16732	4.06672	4.8216	3.93177	4.22132	3.15409	3.59335	3.58131	4.48111	4.71248	5.26657	3.98532	4.70606	4.21551
Asa_chr5Cg00225	1.97756	0.915943	1.23057	1.18702	1.49606	1.96194	3.67742	1.92124	3.3137	0.415645	1.29202	2.56855	1.56029	2.45205	2.79188	0.990702	0.227974	1.87529
Asa_chr5Cg00226	1.56493	1.46861	2.93649	6.86882	4.47023	1.86833	6.25147	4.75843	0.648406	5.20539	5.48884	4.10188	6.08579	2.47752	1.033	0.799892	5.03693	6.05126
Asa_chr5Cg00227	12.5954	11.8193	11.0068	10.2439	9.2233	9.00079	7.69576	5.70644	7.82931	6.66657	7.1345	6.69138	10.6262	8.85747	9.05592	8.16533	7.71342	7.79394
Asa_chr5Cg00228	0	0	0	2.05002	3.29638	3.80061	0.466738	0.46753	0.892868	1.79307	0.932182	2.54571	1.45103	0.483572	2.37271	8.78683	4.38838	5.67197
Asa_chr5Cg00229	16.3042	21.2205	14.5342	13.8032	12.3761	13.1673	14.3554	12.4356	11.8246	12.9118	11.6633	9.46343	10.6808	11.1757	10.5207	12.1674	10.743	10.2633
Asa_chr5Cg00230	1.41604	3.62972	4.89914	1.92132	2.44866	3.85575	4.32632	2.39307	3.6824	1.02163	6.24389	2.45766	1.16449	5.41144	8.70288	9.96026	6.64293	13.9279
Asa_chr5Cg00231	8.01522	7.9235	14.9015	7.99922	9.59083	10.7078	18.6878	14.4564	13.6865	27.5184	28.6686	34.0184	11.2581	9.59224	11.7897	28.9201	26.7025	22.4976
Asa_chr5Cg00232	0.0802663	0.269676	0.080822	0.357119	0.083132	0	0.418543	0.341023	0.257427	0.346138	0.167082	0	0	0	0	0.192374	0	0
Asa_chr5Cg00233	0.37672	0.538139	0.537862	1.05689	0.110379	0.368045	0.942858	1.08241	1.33034	0.408757	0.775649	0.546741	1.5226	0.82731	0.737857	0.765841	1.21658	1.54597
Asa_chr5Cg00234	76.559	88.9514	83.704	31.0762	36.0556	26.1482	27.4025	21.7771	21.4945	18.4329	34.8599	22.6997	21.0526	36.7734	43.6964	55.9167	33.3573	40.9422
Asa_chr5Cg00235	5.81149	6.94869	6.72268	8.29807	7.64708	8.91614	6.14243	6.83918	8.05412	7.5537	6.77775	7.46755	6.4525	7.26165	5.96041	4.51217	7.30207	8.39992
Asa_chr5Cg00236	62.946	56.2133	75.3535	47.658	45.5606	45.6217	51.5044	53.303	38.5335	89.2581	77.1091	97.6742	48.4926	52.7827	43.9262	55.8614	55.0045	37.3012
Asa_chr5Cg00238	0.567298	1.25671	0.483367	6.97593	10.9752	5.94005	6.95925	9.25192	12.0279	7.30994	6.24067	7.48688	10.08	11.6556	8.02903	1.26759	6.19265	2.35024
Asa_chr5Cg00239	1.81935	0.434423	0.769631	0	0	0.435324	0.423518	1.5879	1.54516	3.51496	5.48658	2.73538	0	0.885389	0	0	1.32007	1.79746
Asa_chr5Cg00240	0	0.824693	1.58969	0	2.17472	2.33127	0.710237	1.12264	0.969101	3.10784	1.03696	1.01739	0	0	0.782892	1.88607	3.23644	0.52712
Asa_chr5Cg00241	24.7673	27.3522	23.7058	19.5702	19.5625	23.1848	26.3033	20.9613	21.4832	21.052	22.039	17.4264	20.0622	23.0388	19.7269	21.0411	22.7315	21.1695
Asa_chr5Cg00242	4.05903	3.79659	2.2373	2.31895	4.73945	2.35764	3.52416	3.80104	3.22123	4.5901	4.12678	3.45884	4.14103	3.556	2.1737	1.25819	1.59699	1.10775
Asa_chr5Cg00243	2.66716	3.93508	4.22854	2.04464	2.13335	2.20135	2.08693	1.9507	2.09458	2.53836	2.37155	2.40461	1.66438	1.88069	2.56163	3.28195	3.41763	3.80588
Asa_chr5Cg00245	0.507993	0	0	0.6175	0	0	0	0	0	0	0	0	0	0	0	0	0	0.305225
Asa_chr5Cg00246	19.6009	19.5834	21.5652	5.18365	6.16064	3.57396	6.29803	6.85957	9.15972	6.76626	9.24926	10.084	8.1541	7.51639	7.82531	9.04413	5.49306	4.96254
Asa_chr5Cg00247	0.168012	0.0926092	0.168214	0.239924	0.113769	0.627438	0.142637	0.443152	0.181516	0.366907	0.570376	0.313355	0.231562	0.194712	0.32313	0.328703	0.509282	0.549623
Asa_chr5Cg00248	1.52031	1.34446	0.565807	0.802336	1.90214	1.22674	1.33221	1.1279	0.939424	3.52725	1.17906	1.76552	2.27267	1.76179	2.11741	1.4203	1.10756	1.75462
Asa_chr5Cg00250	4.22302	7.50619	6.47125	7.01588	13.1311	13.5484	8.17272	7.76284	9.35782	10.1262	6.66239	14.8319	3.31637	4.85294	7.78008	7.42538	9.05467	9.86804
Asa_chr5Cg00251	5.38875	5.45372	6.57444	15.0126	13.6307	9.12499	10.5044	11.8388	19.8722	11.9413	16.5232	19.8867	20.54	14.8992	12.4543	12.5429	8.70037	10.7889
Asa_chr5Cg00252	2.57573	2.89246	3.82101	3.94043	2.84536	3.4378	3.49279	2.84384	2.76749	3.21467	2.76943	3.47895	4.07053	2.52468	2.55084	1.48404	1.88161	2.31178
Asa_chr5Cg00254	29.6515	22.3966	23.4128	25.4473	25.4854	24.1252	20.9836	25.3208	27.7297	23.4719	20.3949	19.1225	19.1289	19.1536	16.9503	19.4064	21.3912	19.4421
Asa_chr5Cg00255	18.6502	18.0098	16.4756	20.0104	21.1281	23.4181	25.9555	24.162	22.8665	29.3991	26.9126	24.32	27.5037	29.0216	28.237	25.0195	19.7284	22.1646
Asa_chr5Cg00256	0.192246	0.232514	0.342493	0.102311	0.525527	0.39293	0.234113	0.303901	0.353714	0.504884	0.39017	0.879458	0.217595	0.272666	0.221444	0.719665	0.907907	0.939188
Asa_chr5Cg00257	211.551	178.54	167.354	127.574	101.713	76.1539	91.665	117.449	96.4792	93.265	100.002	57.7362	114.374	117.151	106.152	89.2432	64.0988	79.5714
Asa_chr5Cg00258	104.14	105.919	121.329	98.331	74.4546	60.6515	98.4712	112.855	104.408	144.868	129.565	167.973	118.242	115.272	91.4075	115.674	116.125	72.9455
Asa_chr5Cg00259	14.9841	22.3178	25.534	34.5038	32.1466	25.9276	24.1643	35.1551	32.756	40.3166	31.049	47.2216	36.8993	28.7065	23.1865	29.7401	33.8144	25.3546
Asa_chr5Cg00261	0.242194	0.282305	0.504837	5.64222	4.48888	3.85519	8.55931	16.5695	14.6331	6.32298	6.63652	12.6697	9.11557	7.12469	7.40357	1.22715	6.15154	1.7418
Asa_chr5Cg00262	0.669267	0.441495	0.753903	0.136909	0.0648347	0	0.195359	0	0.309641	0.17383	0.357613	0.14284	0.198062	0.243964	0.100379	0.14987	0.14384	0
Asa_chr5Cg00263	1.02508	1.0316	1.19068	1.24046	0.902071	0.709318	0.924797	0.561132	0.49188	1.10723	0.76033	0.994091	0.820724	0.574298	0.848039	1.04232	0.770666	0.945422
Asa_chr5Cg00265	9.20336	7.33994	6.56288	2.93799	5.80914	1.4457	2.40731	2.62175	2.27065	4.55255	1.59277	3.16742	2.48607	5.75456	2.90854	6.13575	3.91462	2.6127
Asa_chr5Cg00266	2.11312	3.00878	1.22296	0.284447	1.53472	3.03575	1.81254	2.03303	2.44764	3.19037	2.56971	2.79084	1.33857	2.12382	1.53767	1.18727	1.89702	0.562206
Asa_chr5Cg00267	17.8435	20.5809	33.8815	31.1265	25.2283	11.097	15.9146	22.5235	31.3683	22.8684	38.7725	22.4067	25.1474	36.0501	22.8094	33.4102	14.6465	19.6492
Asa_chr5Cg00268	0.119551	0	0.0506801	0	0	0.0166185	0	0.0359873	0.0924614	0.0373971	0	0.0571268	0.0702147	0	0.0178763	0	0.115187	0
Asa_chr5Cg00269	4.65407	3.28022	8.23591	8.28538	11.7463	8.22046	8.53738	8.14148	4.37936	2.44917	1.51449	4.4076	9.89961	5.76072	9.82327	9.52554	6.85791	3.90675
Asa_chr5Cg00270	122.217	197.628	149.848	10.4984	28.4905	35.9252	44.4395	40.3016	30.9836	61.0947	46.1724	29.5342	83.4751	37.2362	69.9514	73.8276	65.4157	65.6776
Asa_chr5Cg00272	0.698213	0.531684	0.260928	1.08704	1.02538	0.638789	0.761052	0.738136	0.70496	0.569605	0.93941	1.07999	0.773177	0.669566	0.734824	0.927745	0.787975	0.383713
Asa_chr5Cg00273	0.838356	0.983764	0.436755	2.5186	0.46155	5.38657	0	1.37408	0.436715	3.95017	0.91475	1.99444	1.42335	0.474044	1.85894	1.07526	0.477271	3.03294
Asa_chr5Cg00274	7.63356	3.77014	6.79719	4.7204	8.11399	8.5039	10.4803	21.7906	10.7607	17.7063	2.73291	15.9016	5.58169	6.13986	6.99052	6.58511	7.60365	4.46833
Asa_chr5Cg00275	0.238044	0.152478	0	0.545035	0.250171	0.234232	0	0.25414	0	0	0.25183	0.274674	0	0	0.381721	0	0.67933	0.451021
Asa_chr5Cg00276	18.3115	20.3802	11.2028	13.5826	11.9179	10.6901	7.41865	11.142	10.8564	13.17	9.72398	23.293	10.4921	4.86901	12.9212	8.64203	14.4454	19.0687
Asa_chr5Cg00277	0.288584	0.324777	0.875652	0.324839	0.200465	0.755293	0.404238	1.43343	1.02519	0.516572	0.403195	0.44057	0.103104	1.59705	1.02347	1.8561	0.875421	1.30378
Asa_chr5Cg00278	1.40076	0.490183	0.595217	0.704096	0.703565	0.383489	0.959215	0.741779	0.950619	1.48366	0.554824	1.0512	2.54063	0.835349	0.931027	0.697286	2.09919	0.541081
Asa_chr5Cg00279	0.333975	0.0935958	0.504894	0.0930913	0.346319	0	0.523212	0	0.0892015	0.0899436	0.783167	0	0.533324	0.553136	0.177189	0	0	0.655701
Asa_chr5Cg00280	1.74062	1.37568	1.66914	2.16352	1.66202	1.39716	1.17718	2.23062	1.86375	2.49934	2.0839	2.12009	1.56475	1.2537	1.64523	1.55713	0.48035	2.61057
Asa_chr5Cg00281	17.7599	16.9471	16.1174	14.0222	9.76659	7.76369	12.0122	9.15254	7.76119	9.97721	9.31694	6.31099	13.7555	14.2588	11.1086	12.1319	9.5798	9.90933
Asa_chr5Cg00282	0.311223	0.117015	0.946348	0.822056	0.433606	0.101905	0.328078	0	1.10396	0	0.654314	0.119093	1.11645	1.14989	1.10556	0.501948	0.236309	0.117624
Asa_chr5Cg00283	1.22609	1.0065	0.996092	1.96305	1.76408	2.03891	2.00478	1.53658	1.22221	1.62933	1.67706	1.84012	2.03702	1.6429	1.81675	2.03954	1.53787	1.24893
Asa_chr5Cg00284	3.37077	7.79498	0.769087	7.29129	5.86937	8.57646	3.74407	9.47933	11.1565	14.093	11.4096	16.2046	11.1381	7.14716	6.61335	11.8214	15.2641	16.4839
Asa_chr5Cg00285	16.7945	18.0419	20.1136	19.5378	17.3168	16.9729	20.582	24.5431	24.3587	30.9121	28.148	31.0813	14.538	16.2613	15.7509	22.7662	24.9356	16.4351
Asa_chr5Cg00286	8.4347	12.4462	11.1248	8.35581	7.96026	9.75925	21.2713	13.5836	9.52422	9.00228	4.23814	11.9411	17.2613	9.34908	6.90813	12.8338	8.23299	10.5961
Asa_chr5Cg00288	0.679038	0.953156	0.767279	0.638122	1.11063	1.14882	1.11539	0.574412	0.438639	0.689101	0.742996	0.662388	0.424993	0.446657	1.47743	0.856033	1.00407	1.02388
Asa_chr5Cg00289	3.18446	3.65035	3.66928	3.93894	5.0202	5.41294	4.41948	4.7801	4.7153	4.25716	5.51847	5.78067	2.76067	3.80993	3.74642	3.28189	3.29196	3.96089
Asa_chr5Cg00290	0.173668	0	0.0563094	0.063346	0	0	0.279117	0.0613121	0.124334	0.18825	0	0	0	0.0636134	0	0.275041	0	0
Asa_chr5Cg00291	0	0.295116	0.233305	0	0	0	0.0794927	0	0	0	0.136405	0	0	0	0	0	0.0376451	0.292236
Asa_chr5Cg00292	21.0081	21.6928	15.6123	0.675991	1.47569	0.252543	0.26712	1.47757	2.62875	1.45957	5.38842	2.86846	3.58939	2.879	2.94372	3.30866	2.968	1.31265
Asa_chr5Cg00293	7.25219	6.94929	7.621	8.71342	7.33742	9.14068	6.45182	7.86174	7.44241	5.48911	7.85163	4.70155	8.22812	8.17914	13.974	10.0047	9.50252	8.16536
Asa_chr5Cg00294	17.4056	19.4242	20.8532	13.958	19.8832	28.0573	24	20.3845	22.1323	25.0259	31.9304	22.0466	25.2577	23.6888	21.5599	18.4757	16.0498	14.9107
Asa_chr5Cg00295	0.872917	0.513619	0.455474	1.04421	0.4804	1.29068	0.94972	0	0.455922	1.37537	1.90073	3.11803	1.47791	0	0	2.23763	0.994373	0
Asa_chr5Cg00296	0	0	0	0	0	0	0	0	0	0	0	0	0	0	0	0	0	0
Asa_chr5Cg00297	0.960665	0.200505	1.56294	0.50009	0.864018	0.469592	2.10971	2.73519	1.289	1.88642	4.861	3.79672	0.252495	0.726053	0.443831	2.8551	2.76829	1.66037
Asa_chr5Cg00298	68.315	74.184	63.1722	51.1773	52.835	50.3308	50.1676	44.9678	44.0851	44.5245	40.7947	27.7764	38.8128	38.2569	39.9165	43.228	37.7651	39.6538
Asa_chr5Cg00299	10.791	9.21473	9.41928	13.2417	13.2079	10.3522	14.4273	12.8743	14.3544	9.90822	11.2892	10.4086	14.5794	17.9149	11.675	14.4813	11.0289	11.711
Asa_chr5Cg00300	2.03673	1.14858	1.24185	1.56195	0.390423	1.45346	2.59274	3.79383	1.08974	2.53397	5.01709	1.57792	0.788214	1.94307	1.46645	1.12869	2.1091	1.21732
Asa_chr5Cg00301	5.22344	4.95595	4.30433	4.57516	4.29117	4.49567	3.35755	2.9739	5.12913	3.43912	2.8401	2.68094	4.30623	3.50706	4.88028	2.89209	3.03738	2.63936
Asa_chr5Cg00302	13.1812	10.3571	11.8025	14.1206	10.7706	8.67659	14.6556	13.1062	13.1746	10.5186	16.7692	12.7299	15.6973	17.7333	14.4282	15.183	12.4838	13.1009
Asa_chr5Cg00303	1.39567	0	0	0.414808	1.30979	0.51808	0.189584	0.375481	1.6494	2.57725	0.377291	0	0	1.17512	0.188528	0	0	0.818821
Asa_chr5Cg00304	41.2029	45.1771	45.6498	63.0094	58.9154	51.4956	55.6607	52.6416	48.3665	31.0837	31.8605	30.0144	61.8937	53.9464	58.125	33.7285	36.7161	36.7184
Asa_chr5Cg00305	2.66799	4.05484	4.18002	2.27342	1.4616	2.12682	6.50072	5.21146	1.66431	1.66817	2.34655	5.7297	1.83527	1.51088	1.16826	2.03797	0	2.24932
Asa_chr5Cg00306	9.80468	9.56173	16.6201	1.70565	7.9539	6.26881	5.81305	6.86824	7.40265	14.0166	5.03467	7.74548	6.00003	6.34766	6.1869	7.18488	10.7795	7.75446
Asa_chr5Cg00307	1.0276	0	0.404799	1.463	2.44145	0	0.329203	0.802264	0	0.263263	1.25293	1.50343	1.03363	2.29554	0.824781	2.30986	0.310874	2.75883
Asa_chr5Cg00308	310.556	243.228	219.314	221.791	200.898	229.723	228.678	186.386	180.477	185.472	127.207	112.259	249.139	202.652	193.917	137.71	166.228	172.941
Asa_chr5Cg00309	10.5722	27.6089	37.3741	28.4739	29.0454	51.3133	33.8192	30.7338	31.5722	29.6285	81.7169	48.2279	17.7279	62.8876	62.6207	80.4429	65.3438	122.973
Asa_chr5Cg00310	0.469582	2.25561	2.20133	0.568895	1.53472	1.1676	0.517869	0.254129	1.46859	1.71789	0.770912	1.95359	0	0.530954	0	2.96817	1.08401	3.37323
Asa_chr5Cg00311	4.84276	3.76074	4.7687	4.67727	3.45227	5.44436	4.38635	3.9628	5.26296	3.85233	5.18171	4.26646	4.3009	5.4306	6.39675	7.22784	4.72085	9.68764
Asa_chr5Cg00312	0	2.0078	0.513045	1.1949	0.536585	1.22399	0.543324	0.532941	0.512486	0	1.07947	0.292757	0	0	1.34409	0.623434	1.98857	2.65723
Asa_chr5Cg00313	4.11961	4.04876	4.55554	3.45409	3.53793	3.74564	4.90583	4.43061	5.31686	3.77413	4.16212	4.20224	2.84279	3.37767	3.87728	3.76981	3.57502	5.5441
Asa_chr5Cg00314	16.4649	13.6002	15.0391	12.9087	12.1854	10.0427	11.7493	9.56139	10.176	11.1402	10.0493	9.608	16.2088	10.8585	13.631	13.3553	8.14822	13.5367
Asa_chr5Cg00315	5.60864	5.75855	4.31721	1.98186	1.94487	2.18337	1.34572	1.53149	1.73385	2.87855	1.78013	1.03868	2.14257	2.06636	1.46358	1.08684	1.61235	2.15256
Asa_chr5Cg00316	2.71332	3.11854	3.22801	4.8747	5.3895	5.40161	5.1409	5.09293	5.72196	5.83593	4.00118	5.50901	5.65483	5.66775	6.95452	5.48873	4.46639	5.34477
Asa_chr5Cg00317	34.1854	36.754	40.5904	45.782	39.0445	43.5605	42.1468	43.6432	42.3208	41.9832	38.6719	45.4166	39.9601	37.0224	35.224	40.9047	41.9541	39.2019
Asa_chr5Cg00318	42.9592	35.8423	43.4232	41.0875	41.618	48.974	54.7383	58.6294	50.6276	65.3048	58.8479	59.6234	50.442	47.5755	43.9855	51.5682	50.3353	56.6856
Asa_chr5Cg00319	1.94294	0.624045	1.49574	3.73893	1.6366	1.54308	2.61999	1.67342	1.38147	1.10799	1.83917	1.79871	2.78567	2.96765	2.95088	2.89705	1.68304	1.77307
Asa_chr5Cg00320	16.2106	16.0324	15.7057	12.3789	10.4705	11.8786	13.3329	12.6116	12.1232	10.0943	8.87602	7.85009	12.4184	12.9669	10.2713	6.95373	7.71157	8.42261
Asa_chr5Cg00321	5.17864	3.53303	4.74587	6.08017	6.06759	5.91386	6.82557	4.60733	4.46497	7.31217	4.90644	6.33702	5.377	6.33222	6.93708	6.95597	5.54835	6.13707
Asa_chr5Cg00322	4.69475	5.28445	3.55903	3.68638	4.46002	5.12119	4.45988	4.74512	3.73657	4.42019	3.81353	4.71559	3.47635	2.82697	4.47169	2.80637	4.37078	5.13306
Asa_chr5Cg00323	3.49624	2.7042	2.89858	2.23111	2.88723	1.9911	1.83711	1.95696	2.36505	1.03309	2.16139	1.55594	2.48946	1.74957	2.18557	3.50851	2.49833	1.90963
Asa_chr5Cg00325	5.04122	4.93062	5.26823	5.03009	4.53235	5.57836	6.0731	5.59799	6.79321	6.55531	5.63913	6.26158	6.12861	6.63245	5.4872	5.94056	5.6207	4.44592
Asa_chr5Cg00326	2.48221	2.56128	4.18294	15.8073	9.95861	10.3394	10.9034	11.4404	9.30959	6.0126	5.43771	8.78379	12.578	10.9283	10.1858	2.87945	3.24078	1.94651
Asa_chr5Cg00327	5.11432	5.3183	3.52528	4.47422	4.12771	3.93463	4.8206	4.72824	6.85373	4.59048	3.35892	6.35512	4.56127	4.74985	3.76519	6.60412	5.23809	4.97492
Asa_chr5Cg00328	8.05956	7.77761	5.4884	2.0946	1.72143	1.09593	2.4442	2.97936	3.51639	2.93987	2.83549	3.19119	2.69467	2.49129	2.57802	4.7282	2.83333	2.19651
Asa_chr5Cg00329	15.8242	14.8672	14.5937	8.31195	3.40212	2.08965	7.37114	8.23951	9.17502	5.53063	5.43702	3.7389	5.46039	6.73753	5.12753	5.15126	2.31362	3.15432
Asa_chr5Cg00331	8.85683	7.19314	5.56461	8.72133	8.41428	10.2148	6.44957	6.54934	7.86283	6.70448	4.82945	4.79292	8.77526	8.48627	7.83342	6.22166	5.3394	7.08922
Asa_chr5Cg00332	3.32872	3.1859	3.01226	2.6758	3.82617	2.31284	4.84001	3.88923	4.77305	2.26726	2.80578	1.63581	2.58624	1.4438	1.59244	1.97993	2.83279	2.54431
Asa_chr5Cg00333	16.5421	21.2667	24.2034	25.9689	26.6411	29.4873	23.637	25.5595	29.0842	21.2626	23.6529	25.5524	18.8953	23.4595	23.0684	32.378	28.5573	27.1965
Asa_chr5Cg00334	0.301763	0	0	0	0	0	0	0.655046	0	0	0	0	0	0	0	1.54044	0.376845	0
Asa_chr5Cg00335	40.2374	42.6496	46.7204	32.419	32.0837	29.3853	47.2416	37.7153	37.584	24.9652	27.0263	22.9045	33.7356	36.3196	38.2361	32.3494	19.0547	24.1435
Asa_chr5Cg00336	0.703818	0.549911	0.16493	0.268605	0.211306	0.201963	0.678883	0.218778	0.254825	0.0901163	0.194936	0.232692	0.215492	0.0453553	0.0871036	0.293135	0.248007	0.636347
Asa_chr5Cg00337	24.9459	31.7844	34.3985	61.3985	73.0034	83.9192	33.0067	33.12	36.4455	25.6513	24.8236	27.8512	35.7575	56.6029	54.6763	44.2297	34.9769	42.152
Asa_chr5Cg00338	0.225643	0.500082	0.989828	0.48929	0.73808	0.308332	0.231638	0.286309	0.388702	0.343492	0.370323	0.812677	0.0941426	0.742098	0.332567	0.319998	0.152825	0.0496399
Asa_chr5Cg00339	1.27796	1.3721	0.762602	0.275408	0.483655	0.106814	0.373393	0.0385654	0.118141	0.159144	0.821013	0.24586	1.21319	1.27885	1.15114	1.03212	0.535121	0.799751
Asa_chr5Cg00340	1.40536	2.86947	1.61247	8.99212	11.2193	9.3963	12.3318	17.62	14.0331	11.2505	9.87987	10.6251	9.28539	12.7595	12.9198	5.25224	4.00381	4.24033
Asa_chr5Cg00341	39.8347	42.8639	40.1006	42.2701	36.7387	41.5046	37.001	37.4038	38.6778	40.1139	36.829	35.7174	38.5093	41.227	43.0839	35.6229	34.6768	33.0232
Asa_chr5Cg00342	0.123122	0	0.158895	0.0448884	0	0	0.377839	0	0	0.182625	0.0415817	0	0.107237	0	0.0968957	0.145004	0.0470331	0.0536566
Asa_chr5Cg00343	5.91315	5.20244	3.70638	4.67802	5.45121	5.41115	3.93744	4.10985	4.2888	4.6341	3.1441	3.65857	5.60546	4.95993	4.44426	3.79666	4.06826	4.80228
Asa_chr5Cg00344	1.4679	0.324496	0.912491	0.514123	0.149579	0.286282	0.562964	0.426372	0.395775	0.204817	0.262571	0	0.342966	0.281171	0.385665	0.259351	0.330977	0.281352
Asa_chr5Cg00345	0.398068	0.443958	0.598881	0.292186	0.478487	1.03847	0.275037	0.562752	0.569009	0.143535	0.480625	0	0.629868	0.657177	0.911977	1.2651	2.40416	4.72156
Asa_chr5Cg00346	0.119777	0.100688	1.08287	0.509401	1.3184	2.04394	2.26281	2.97219	2.99624	3.20678	3.30256	2.74741	0.947211	1.48123	1.40848	3.18279	4.60192	3.05909
Asa_chr5Cg00347	3.68843	2.88107	0.320669	2.6203	1.01293	2.75301	5.45264	3.66902	4.45962	11.1745	8.08573	9.88613	3.86793	0.347647	3.37663	2.3546	2.82607	0
Asa_chr5Cg00348	4.45363	2.21259	2.08923	1.6429	0.486261	0.279551	1.2302	0.672821	1.16626	1.14728	0.357613	0.0714202	3.99216	2.64112	1.6675	0.524545	1.20955	0.800869
Asa_chr5Cg00349	15.2212	13.222	9.67464	7.35519	7.0073	5.94198	9.41637	5.64342	4.46957	7.22432	8.10649	7.24025	6.71569	7.03555	7.43326	11.4334	7.29955	7.82294
Asa_chr5Cg00350	61.7441	59.0657	50.4454	41.3234	48.1843	42.3863	52.3322	45.0476	41.1585	48.3137	42.7938	40.6806	43.9636	41.5173	37.1817	34.9928	41.0959	38.1862
Asa_chr5Cg00351	2.57357	1.98512	1.66649	1.40958	1.44095	1.56372	1.696	1.16352	1.1368	1.85128	1.86372	1.53262	1.10631	1.57053	1.67812	2.25659	2.19561	1.542
Asa_chr5Cg00352	263.372	253.152	230.987	220.57	239.058	236.934	298.984	228.621	221.157	275.512	253.594	263.781	233.953	210.369	170.933	263.368	300.65	302.697
Asa_chr5Cg00353	0.126887	0	0.112716	0.0464717	0.128357	0.0209302	0.0655196	0.164191	0.172377	0.136743	0	0.133701	0	0.023466	0.0392695	0.114727	0.0578747	0.220556
Asa_chr5Cg00354	10.9621	11.2945	12.9481	14.0313	12.07	11.8526	12.954	12.5963	14.6639	15.3914	14.8113	18.1461	13.34	14.5931	13.8321	13.5351	13.1457	13.521
Asa_chr5Cg00355	0	0	0	0	0	0	0.491708	0.0997214	0	0	0	0	0	0	0	0.225832	0	0
Asa_chr5Cg00356	0.52909	0.233822	0.245479	0.595609	0.776913	0.309514	0.648915	0.425129	0.342466	0.269122	0.252226	0.0410887	1.18586	0.319906	0.836101	0.581329	0.523205	0.231628
Asa_chr5Cg00357	2.83779	3.22387	3.04369	1.81216	1.95121	0.837825	2.54136	1.60299	2.32233	2.94164	2.80336	2.72715	1.60059	2.03633	1.86463	3.23106	3.03404	1.56338
Asa_chr5Cg00358	1.07653	0.622855	0.934309	0.896091	0.929066	0.445673	0.904364	0.880114	0.81924	0.440919	0.465758	0.270955	0.613999	0.473387	0.818581	0.25263	0.484751	0.439968
Asa_chr5Cg00359	18.2055	21.8816	17.3575	30.3319	29.1473	23.2725	21.4613	22.7407	23.7982	19.2771	18.7262	15.0249	35.1129	23.8861	23.1995	16.9657	17.6518	15.5733
Asa_chr5Cg00360	16.2305	11.932	15.2439	15.6981	13.8623	17.8656	15.6426	13.4429	12.6158	12.0815	12.1257	9.39717	13.7896	15.0566	13.266	14.1083	11.1553	10.771
Asa_chr5Cg00361	1.466	1.81868	1.36972	0.487726	0.827727	0.307373	0.3572	1.04761	0.484387	1.0969	0.922888	0.263264	0.234611	0.295913	0.994584	0.21266	0.745569	0.445345
Asa_chr5Cg00362	1.50556	2.52547	1.00268	0.583988	1.01165	1.76917	1.01828	0.991433	0.644453	0.893803	0.625481	1.02713	0.957479	1.24485	0.797409	0.36013	1.36578	0.925048
Asa_chr5Cg00363	29.347	26.4375	22.0367	28.0206	26.6087	24.6996	26.7822	32.1671	30.9415	25.7071	20.9432	18.5216	28.1912	23.6728	23.3052	24.4283	23.7622	26.009
Asa_chr5Cg00364	1.40037	0.721111	1.11251	1.33613	1.65539	1.60734	0.79368	0.52553	0.604789	0.814884	0.666429	0.662346	1.12771	1.71396	1.33933	1.09723	1.26195	0.849686
Asa_chr5Cg00365	93.3913	106.79	111.042	66.0351	70.2614	79.1965	71.6461	63.0708	65.87	62.9176	63.0046	54.3638	93.273	102.089	106.88	99.8423	84.9987	93.3325
Asa_chr5Cg00366	66.8187	72.4123	68.6345	50.8795	50.8576	50.116	56.6484	54.6231	49.8847	59.8873	54.8444	57.8783	55.5236	55.596	52.3297	52.3284	52.2292	56.5263
Asa_chr5Cg00367	0	0	0	0.442409	0	0.72402	0.804807	0	0	0	0	0	0	0.824981	0	0	0	0.880986
Asa_chr5Cg00368	19.9198	17.2759	16.1759	21.0116	15.4675	16.0413	14.4308	13.142	15.7601	17.8684	14.8381	17.473	13.71	16.7191	11.9654	12.2642	15.4667	14.8986
Asa_chr5Cg00369	0	0.067054	0	0	0.0372992	0	0.134167	0.193315	0	0	0.115117	0.146957	0	0.0451205	0.0806794	0	0.0825348	0.090679
Asa_chr5Cg00370	8.16705	8.48474	8.28664	8.94157	8.78469	10.3011	10.2418	11.5474	10.8924	11.0679	11.6214	12.1558	11.2559	9.27997	10.4392	9.99086	10.8408	10.0173
Asa_chr5Cg00371	2.35718	2.02115	2.02685	2.98194	2.20157	2.16717	2.46571	1.84203	2.5077	1.56696	1.73089	0.875961	2.40369	2.21102	2.04118	1.7024	1.29187	1.21137
Asa_chr5Cg00372	74.6455	67.7504	50.3632	45.519	34.8346	26.5492	52.0359	47.79	50.1552	25.5788	28.8745	20.3549	55.554	44.5459	60.8085	35.2846	41.1444	27.3985
Asa_chr5Cg00373	2.6428	3.12365	3.55165	2.38266	2.65321	2.16452	2.17379	2.91653	2.50126	2.53939	2.817	2.0866	3.08333	1.74815	2.32603	2.30196	2.96598	2.01079
Asa_chr5Cg00374	4.68939	4.2953	4.64212	0.973698	0.84215	0.316011	1.28715	1.57682	1.23953	1.93444	2.40292	1.68344	0.797233	1.01611	0.930845	2.01185	1.95203	1.04633
Asa_chr5Cg00375	7.38268	7.83431	8.05591	15.0143	8.35962	9.80596	11.6591	13.9187	14.5088	10.725	11.2047	10.4064	13.3786	13.6279	11.0131	11.2366	12.0714	9.75327
Asa_chr5Cg00376	4.7062	6.79147	4.38089	7.54985	6.01403	6.60785	2.84912	3.17827	5.32161	4.2084	4.71014	6.21913	4.65144	4.93083	4.52762	2.72555	3.47746	3.28218
Asa_chr5Cg00377	0.522911	0.947647	0.125168	0.629154	1.15162	0.805835	0	0.635653	0.56017	0.263025	0.872248	0.989407	1.88965	0	0.6245	0.778728	0.158066	0
Asa_chr5Cg00378	10.6642	13.4764	11.9927	7.37307	11.065	7.99283	9.61024	8.71425	3.73553	5.09647	10.7325	10.584	19.0245	13.6507	13.5685	6.88856	6.98809	3.74952
Asa_chr5Cg00379	11.7394	13.3194	18.5177	9.01706	8.85466	7.88935	8.94704	7.44212	9.67389	7.68181	12.1131	9.25178	9.73066	11.9235	14.8703	15.4122	14.2786	14.2515
Asa_chr5Cg00380	0.140625	0.623651	0.748101	0.356205	0.0479462	0.411847	0.866843	0.347032	0.655854	0.356633	0.240584	0.316734	0.391504	0	0.592391	0.776092	0.052927	1.23856
Asa_chr5Cg00381	38.1496	32.8739	33.4558	29.582	27.2297	30.7334	24.0671	27.5673	25.4716	26.0743	20.7672	25.0536	21.6199	21.3233	20.9521	23.7553	22.2485	22.05
Asa_chr5Cg00382	1.20914	0.574267	1.10426	0.367193	0.0961738	0.138519	0.313399	0.15	0.0769095	0.10366	0.36155	0.026493	0.220071	0.251408	0.124248	0.277838	0.400151	0.180579
Asa_chr5Cg00383	2.37629	2.57573	1.29436	0.449024	0.279969	0.398587	0.985801	0.57601	0.509352	0.293664	0.843672	0.231016	0.86015	0.298987	0.861762	1.45737	0.461416	0.604461
Asa_chr5Cg00385	0.0719419	0	0.0357697	0.0774897	0	0	0	0.11397	0	0.0784009	0	0.0424068	0	0.00947436	0	0	0	0.123912
Asa_chr5Cg00386	16.4811	20.2221	23.3364	15.0791	15.7709	27.4165	29.4023	19.9275	25.0173	8.60684	23.4493	12.8872	23.5395	30.1437	35.7024	41.1329	30.2389	44.5623
Asa_chr5Cg00387	1.6978	1.69745	2.47917	2.96866	1.57138	1.75854	2.07915	2.71017	3.92188	3.24317	2.10622	1.83485	1.91889	3.13081	2.10662	3.80416	3.32528	0.851431
Asa_chr5Cg00388	20.5088	19.8627	22.6137	27.2715	30.1087	32.6802	18.5171	18.7662	19.4922	16.7039	24.0613	16.4407	15.231	19.3202	27.1499	50.0819	35.8221	47.2126
Asa_chr5Cg00389	0.695877	0.38343	0.78701	1.05968	0.555538	0.532339	0.76305	0.762302	0.49169	0.789298	0.572135	0.568828	0.801799	0.672548	0.561403	0.439634	0.692966	0.641674
Asa_chr5Cg00390	13.3823	13.4959	12.9261	2.36914	3.38286	3.31053	6.94106	6.95917	4.59102	3.66054	4.54666	2.88942	4.66009	4.40323	4.03624	4.16959	4.22073	3.8692
Asa_chr5Cg00391	1.15947	2.16129	2.78289	0.667348	1.26931	1.64503	2.25499	1.52475	1.79163	1.55738	3.54503	0.781286	0.367785	1.36003	3.92091	4.82923	3.41266	6.72647
Asa_chr5Cg00392	11.3891	8.95913	10.5928	4.0238	2.18424	2.97674	5.28879	1.22475	2.77934	2.12794	3.62575	4.43925	4.49971	4.74909	2.45011	2.78131	3.33248	2.01477
Asa_chr5Cg00393	59.749	54.385	54.5656	28.8017	30.8221	35.2093	20.3625	15.2639	12.9821	19.2967	16.1044	16.8013	59.5595	47.8351	32.3918	32.8252	34.6289	31.578
Asa_chr5Cg00394	13.1061	13.2412	12.6839	19.4224	19.5156	19.1655	24.9519	25.9664	28.2892	17.7363	15.763	14.1058	21.7174	20.5158	19.5491	12.3464	12.7339	12.7384
Asa_chr5Cg00395	1.37976	1.62874	1.36577	2.444	1.78911	2.69928	0.697492	2.29335	1.10544	2.33267	1.17777	1.86328	1.9182	1.23192	3.02766	0.890822	2.02743	2.35533
Asa_chr5Cg00396	18.4454	15.9491	18.9178	23.0302	18.8912	23.3278	15.1338	18.1487	21.0965	12.5095	15.751	14.1455	15.7485	17.1381	26.6779	26.0427	20.0057	29.8939
Asa_chr5Cg00397	0.700048	0.802613	0.305613	0.479847	0.398193	0.463758	0.741713	1.21128	0.756315	0.336331	0.855564	0.940064	0.144726	0.397803	0.381881	0.460184	0.977361	0.39695
Asa_chr5Cg00398	10.5787	9.34009	7.62061	3.0934	3.50373	2.8082	3.69176	1.58682	2.60377	3.4513	2.87004	1.43861	3.63238	2.43159	2.52174	3.23961	1.97578	2.80527
Asa_chr5Cg00400	3.74068	4.72465	4.69198	4.00418	4.60933	3.67702	4.42003	2.58107	4.3265	6.00615	5.91408	6.9611	5.34648	5.0058	3.25338	4.80308	4.64088	7.13389
Asa_chr5Cg00401	0	0	0	0	0	0.484153	0	0	0	0	0	0	0	0	0	0	0	0
Asa_chr5Cg00402	0.87328	2.04536	1.51926	0.708354	0	1.44759	0.322737	0.631663	3.32299	0.302526	0.958152	0	3.33401	0.658661	3.19251	0.742298	1.00647	1.05307
Asa_chr5Cg00403	1.18564	2.77665	4.02126	5.41097	2.27842	1.17915	1.31518	3.21525	2.76654	0	1.62486	0	1.35669	4.35828	2.92872	1.51096	0	1.07272
Asa_chr5Cg00404	15.9717	15.3429	12.8159	20.6913	17.0463	17.9588	15.9443	15.5418	18.6035	20.1046	18.445	12.4203	18.6462	15.0148	14.8856	13.6207	16.2216	19.8495
Asa_chr5Cg00405	29.7215	38.602	30.4464	23.9793	28.1266	26.8402	23.9028	24.8752	27.0104	26.1768	22.1461	26.9738	27.0302	27.0378	25.1014	33.6277	27.4185	22.5482
Asa_chr5Cg00406	0.34858	0.384143	0.186167	0.373019	0.217789	0.208953	0.338941	0.169714	0.173856	1.46434	0.245658	0.749851	0.277	0.180445	0.112489	0.31461	0.724434	0.584431
Asa_chr5Cg00407	15.9728	16.1035	14.2172	17.8019	15.5988	14.8187	16.6095	16.6428	17.1086	16.6775	17.9517	19.0333	14.164	15.0765	14.2018	21.02	16.7304	18.1289
Asa_chr5Cg00408	1.37232	2.83954	1.73363	3.33634	3.14811	3.08089	3.87493	3.91527	3.42772	2.85935	2.71011	2.67884	2.76824	3.49497	2.73151	2.48213	3.02805	3.19371
Asa_chr5Cg00409	2.21733	1.89882	2.24912	2.76084	2.48563	2.46127	2.76674	2.40232	3.02796	3.37134	2.67974	3.86896	3.16691	2.83528	2.24197	2.15369	2.64245	2.95426
Asa_chr5Cg00410	1.11411	2.1855	1.54964	2.25341	0.819638	3.31866	3.27785	3.645	1.15743	3.87558	2.4401	1.3275	3.81669	0.420245	2.87608	1.90728	2.96919	1.34746
Asa_chr5Cg00412	4.33006	3.90597	5.84753	7.4814	6.17553	6.52257	7.35388	9.56288	11.1967	8.61262	10.1396	8.9881	4.02536	4.39547	3.54594	7.46294	7.71354	6.1393
Asa_chr5Cg00413	0	0.834214	0.187057	22.4251	18.7222	19.9486	12.8696	10.9076	17.0843	2.85938	3.03214	4.0425	10.934	9.75557	12.5255	15.7718	13.7349	19.8222
Asa_chr5Cg00414	0.54346	1.18332	0.731719	1.4298	0.775768	0.583148	1.05491	1.26491	2.44886	1.20826	1.31024	1.19725	1.66837	1.39044	1.7585	1.75642	1.21069	0.405037
Asa_chr5Cg00415	0.150557	0	0.0457519	0.0858244	0.0818481	0.123887	0.163986	0.146317	0.10043	0.0634842	0.0702918	0.090224	0.142432	0.15141	0.205844	0.0810466	0.15609	0.125249
Asa_chr5Cg00416	75.7118	73.5417	73.2222	57.8642	61.0245	59.1003	61.1189	67.4459	56.8335	82.8734	69.3715	76.4411	67.4163	59.8963	59.0372	61.8681	75.0274	52.5454
Asa_chr5Cg00417	5.24824	7.771	8.47917	8.87386	8.72267	12.8561	7.26087	8.59333	11.6505	8.41621	7.16195	8.30217	8.27861	10.4486	9.2503	10.6306	9.55183	10.3482
Asa_chr5Cg00418	3.40772	3.46139	3.19945	2.80631	2.66127	2.56206	1.69081	1.22872	1.50888	2.21155	1.44834	1.13986	2.40117	1.23945	2.23173	1.89572	1.39	2.28651
Asa_chr5Cg00419	2.05295	0	0	0	0.452571	0	0	0	0	0	0	0	0	0	0	2.10706	0	1.48672
Asa_chr5Cg00420	0	0.208394	0.12495	0	0	0	0.0645134	0	0	0	0	0	0	0	0	0.296807	0	0
Asa_chr5Cg00421	1.71078	1.92458	1.44309	1.16371	1.50916	1.23867	1.51534	2.0332	2.0099	3.25922	2.62329	3.10561	1.76649	1.93295	0.75146	1.88958	2.5185	2.46756
Asa_chr5Cg00422	3.78148	3.27318	3.4219	6.2931	5.11552	5.17569	5.77864	6.95753	7.09809	6.1471	8.44145	7.31539	3.50055	4.92273	5.07588	7.13285	6.96108	5.48084
Asa_chr5Cg00424	41.8919	43.8882	33.699	36.1328	22.9815	30.4262	20.4042	19.6917	18.2557	20.2088	25.1146	10.4174	19.6729	30.0637	28.088	27.6346	24.4833	41.1195
Asa_chr5Cg00425	77.6622	121.32	211.545	211.495	182.028	192.199	262.236	234.394	218.664	333.108	473.96	511.365	84.6456	165.77	146.829	240.555	278.845	203.919
Asa_chr5Cg00426	2.63392	2.75538	3.68022	4.70214	5.27416	4.65844	4.67507	4.74826	5.02311	5.80607	5.40984	6.35896	4.0626	4.00744	4.70825	6.0795	5.58617	6.37872
Asa_chr5Cg00427	32.6796	36.9458	43.8849	44.3094	42.9884	34.6463	41.835	55.6387	48.8686	67.6973	81.3336	83.3101	41.4367	42.2661	42.0406	57.9268	59.8738	56.7335
Asa_chr5Cg00428	0.533948	0.602815	0.216661	0.363496	1.11713	1.36416	0.112731	0.227658	0.567844	1.37275	0.224806	0.122717	0.230232	0.94746	0	1.03464	0.608416	0.606374
Asa_chr5Cg00429	1.4755	2.57611	3.03088	2.2293	2.05638	2.05103	3.16651	2.83652	2.11831	2.43112	2.56789	2.01266	1.81844	2.98978	3.95364	3.16993	3.53279	4.52377
Asa_chr5Cg00430	5.7206	5.91701	8.24083	10.8867	9.80937	6.98867	28.1642	23.0215	20.5214	33.6146	31.5521	36.203	13.9921	11.1881	10.7467	20.9224	16.173	15.2587
Asa_chr5Cg00431	1.48489	0.871818	1.146	1.85107	0.223513	0.997949	1.32677	1.85208	1.64717	0.72326	1.23764	1.14882	1.62334	2.37369	1.48521	0.251476	0.792932	0.659972
Asa_chr5Cg00432	0.570589	0.547736	0.415133	0.487944	0.231503	0.184752	0.538606	0.594832	0.735275	0.247577	0.308316	0.168139	0.468111	0.0840254	0.556391	0.17769	0.55403	0.535454
Asa_chr5Cg00433	3.26637	2.11653	4.0525	3.41482	3.94127	3.50418	2.5322	2.14098	2.62882	2.42144	2.8558	3.15307	2.38914	2.51329	2.91745	1.02733	2.49707	2.18513
Asa_chr5Cg00436	10.4915	25.4368	24.9505	4.68638	5.67515	12.2028	11.4989	9.20936	8.27206	2.64692	18.8071	4.81076	3.57079	12.0045	24.6144	31.3704	19.4184	33.9171
Asa_chr5Cg00437	4.08343	3.76048	4.79415	4.2961	4.27437	6.33786	4.71389	3.87621	5.41886	4.34574	5.48249	5.15412	4.12556	5.26502	5.39507	7.47722	6.83112	8.6044
Asa_chr5Cg00438	89.8207	84.6964	87.8702	68.7245	68.3198	79.5755	93.9963	70.8576	77.992	76.3183	72.4404	69.2342	78.5616	79.9404	76.2177	80.2589	66.8906	61.2875
Asa_chr5Cg00439	5.26699	5.12347	4.03423	5.97362	6.10922	7.24064	5.45982	4.77478	3.44161	4.70216	2.60688	3.17775	5.40103	4.39623	4.35839	3.89325	3.34526	3.11885
Asa_chr5Cg00440	1.1712	0.528469	0.778056	0.516688	0.57605	0.677288	1.02339	0.366853	0.840947	0.723339	0.44462	0.439138	0.858863	0.998306	0.502149	0.102457	0.783241	0.429044
Asa_chr5Cg00441	10.084	16.3312	23.7606	32.4398	27.5812	27.2031	37.095	56.2852	63.347	75.4271	75.9387	96.7354	18.7288	25.194	27.9477	58.2601	52.3804	26.1897
Asa_chr5Cg00442	2.55533	13.3806	17.8273	4.11967	6.63609	11.9365	33.5455	18.9045	20.4009	6.8599	36.5905	19.4105	4.56018	18.9874	27.1328	46.7608	32.6904	53.93
Asa_chr5Cg00443	0.0849805	0.188188	0.338642	0.229906	0.173562	0.165841	0.304974	0.808436	0.411943	0.601007	0.653041	0.430023	0	0.23279	0.178831	0.902928	1.27433	0.5601
Asa_chr5Cg00444	9.24605	6.437	7.24621	8.2432	8.23248	6.97756	9.03376	6.65206	7.43476	8.7165	6.49231	4.64125	12.2595	7.84986	8.16999	8.18479	8.03315	7.41621
Asa_chr5Cg00445	0.819731	1.72396	1.31059	0.535492	0.36894	0.921664	1.24198	0.624956	1.36716	1.62689	0.618923	1.08028	1.39634	0.52053	0.750883	0.284817	1.20278	1.06972
Asa_chr5Cg00446	1.87086	1.82285	1.88267	1.16084	1.4041	1.95451	2.29179	2.14525	2.69547	1.56946	2.70522	1.81997	2.26916	2.07375	1.70632	1.14541	2.71663	2.48246
Asa_chr5Cg00447	25.7336	27.2419	31.4097	60.2492	64.0757	60.9888	44.7359	50.5923	52.7996	28.0316	31.9435	34.0708	30.8969	37.7928	42.0082	39.7298	45.6223	48.7298
Asa_chr5Cg00448	0.301681	0.446429	0.552211	0.164151	0.514943	0.392826	0.465615	0.159602	0.054078	0.273015	0.103371	0	0.631052	0.441387	0.317935	0.357253	0.340804	0.443615
Asa_chr5Cg00449	1.62499	1.63106	2.70558	0.726169	1.69274	1.34663	1.1334	1.9938	1.58405	1.6997	1.98181	1.39783	1.82349	1.66387	1.2105	1.63091	2.28428	2.02417
Asa_chr5Cg00450	1.86907	1.52447	1.37056	1.42239	1.23405	1.49908	1.06892	0.722347	0.90739	2.29465	2.30358	3.39148	1.90086	2.53345	1.98385	1.02	1.44713	2.09851
Asa_chr5Cg00451	0.238168	5.04661	4.73927	0.617752	0.904165	6.65787	1.57246	2.98003	2.4761	0.109367	2.97353	1.53668	0	1.86004	9.09012	24.0163	17.8421	14.3327
Asa_chr5Cg00452	0	0	0.745107	0	0	1.06576	0.789493	0	0	0.372107	0	0	1.22284	0	0.394421	2.74669	0	1.29691
Asa_chr5Cg00453	0	0	0	0	0	0	0	0.192342	0	0.0597144	0.0749181	0	0	0	0	0	0	0
Asa_chr5Cg00454	9.2867	9.48869	10.4751	7.51843	5.95011	5.7867	6.37501	6.8868	8.17524	7.45328	7.70586	7.94652	5.88041	6.11149	6.54426	8.64351	7.36892	7.70951
Asa_chr5Cg00456	18.7277	26.9457	30.94	18.9655	20.3796	16.5552	23.7792	42.9717	31.4309	58.0315	32.1138	32.4877	26.0566	32.9968	19.0201	29.3807	35.9732	27.9792
Asa_chr5Cg00457	0.791127	1.33666	0.580601	0.135095	0.467577	0.325001	0.682845	0.704123	0.448614	0.634392	0.21324	0.280853	0.303455	0.182469	0.657052	0.0982806	0.516748	0.137158
Asa_chr5Cg00458	0.0366975	0	0.182498	0.118644	0.0747893	0.214712	0.112593	0.0775222	0.0395775	0.15994	0	0	0.152429	0.160669	0.154266	0	0.0413721	0.0803864
Asa_chr5Cg00459	10.0516	7.89516	5.91465	13.719	12.5084	15.0214	13.132	10.0046	12.9147	10.2588	11.3632	10.9053	11.1886	8.54794	11.2112	6.42625	8.43178	9.87362
Asa_chr5Cg00460	3.03159	2.7728	2.70628	1.25398	1.2966	1.28242	1.61998	1.27963	0.968172	0.883099	1.0592	1.06249	1.4959	1.91593	0.744661	1.42781	1.52455	1.29043
Asa_chr5Cg00461	1.54827	0	0.920239	0	0	0.219689	0	0	0	1.38887	0	0	0	0	0.481706	0	0.255128	0
Asa_chr5Cg00462	0.935034	0.732562	0.387744	0.336432	0.556265	0.114002	0.199424	0.617439	0.46198	0.519254	0.11958	0	0.567067	0.341292	0.450594	0.0918614	0.395438	0.17088
Asa_chr5Cg00463	0.111705	0.0713118	0.0144423	0	0	0	0	0	0.322957	0	0	0	0	0	0.801305	0	0	0.0600511
Asa_chr5Cg00464	0.138734	0.0549941	0.0990434	0.447885	0.17658	0.242378	1.77197	0.732487	1.0208	0.264665	0.38964	0.505693	0	0	0.629593	0.734769	0.117269	0.703107
Asa_chr5Cg00465	0.0715714	0.319788	0.647001	0	0	0.0700574	0	0.0759372	0.0766492	0	0.14844	0.0812774	0.605684	0	0.681848	1.19662	0	0.798014
Asa_chr5Cg00466	0.812402	2.95967	2.71503	0.686631	6.65838	4.96801	5.49198	2.22834	2.01798	9.04234	4.56785	7.29722	2.71076	0.93601	3.50745	5.07639	6.38557	8.74461
Asa_chr5Cg00467	2.41612	2.70874	1.94788	0.599357	1.27864	1.75604	0.897131	1.86501	1.01543	1.77539	1.15845	1.14649	0.613834	1.06344	0.536521	1.22064	1.97357	1.05312
Asa_chr5Cg00468	17.2306	14.6384	13.6601	15.3788	15.9303	16.2371	13.9333	13.8946	14.8733	15.3369	11.1897	9.28353	16.7331	14.4242	13.2451	10.7143	9.73171	10.8332
Asa_chr5Cg00469	0.608694	0.773053	0.291982	0.354353	0.370724	0.0781038	0.604337	0.125738	0	0.331459	0.0478626	0.23232	0.265728	0.131535	0.0998695	0.201096	0.251584	0.36774
Asa_chr5Cg00470	0.0206444	0.0113542	0.286171	0.0109977	0	0	0.566012	0	0	0.0225826	0	0	0.10629	0.0225293	0.0216243	0	0.650111	0.0112141
Asa_chr5Cg00471	40.2829	32.6581	34.3129	10.4736	10.177	8.61628	10.5263	9.91391	11.6959	4.4351	3.46092	4.00494	23.6301	19.7482	13.6027	5.21644	7.90451	5.96531
Asa_chr5Cg00472	4.10409	4.26596	5.21567	6.92502	6.90995	7.8746	6.25394	6.34685	7.31892	4.99455	5.41114	4.38083	6.79978	5.53511	5.66529	4.75183	4.46268	5.21124
Asa_chr5Cg00473	1.87271	2.08747	2.39524	2.05922	1.52925	3.68018	0.668731	1.23216	1.5236	0.279538	1.46918	1.09739	0.544444	1.91835	4.16368	2.3072	2.41256	3.94584
Asa_chr5Cg00474	0.305299	0	0	0	0	0	0	0	0	0	0	0	0	0	0	0	0	0
Asa_chr5Cg00475	0.321065	0.898921	0.969864	1.24992	1.41324	0.0786431	0.669668	0.0852557	1.20132	0.519207	1.67082	0.639931	0.341212	0.620006	0.936241	0.961872	1.45734	2.0677
Asa_chr5Cg00477	5.41679	4.86457	5.64692	4.66897	3.50393	5.70705	7.78049	3.46516	8.9152	9.61137	4.54093	10.6337	5.46682	4.32601	3.86005	9.77858	5.12626	10.0173
Asa_chr5Cg00478	23.1888	24.2839	22.162	61.0124	96.7616	86.4866	65.9019	72.2381	80.8395	43.8855	44.8881	44.6568	78.0014	99.0559	83.3398	36.8105	43.1898	37.6343
Asa_chr5Cg00479	2.78366	2.803	2.04373	1.1974	0.909899	0.398587	1.12663	1.65603	1.38253	1.10124	0.562448	0.231016	2.22205	2.69088	1.29264	1.45737	0.230708	0.906692
Asa_chr5Cg00480	0.295001	0.247307	0	0.126585	0	0	0	0	0	0.0796352	0	0.48874	0	0.0812828	0	0	0	0
Asa_chr5Cg00481	0.180447	0.101357	0	0.101107	0	0.0885009	0.0945283	0	0	0	0.0943032	0.103099	0	0	0.191749	0	0	0
Asa_chr5Cg00482	0.17097	0.188831	0.509785	0.0735682	0.0348113	0.266679	0.388231	0.324946	0.263373	1.57929	0.73321	0.851796	0	0	0.0359169	0.482839	0.462423	0.299229
Asa_chr5Cg00483	0	0	0	0	0	0	0	0	0	0	0	0	0	0	0	0	0	0
Asa_chr5Cg00484	20.4192	16.6364	16.142	15.0655	12.2849	14.2971	14.4376	13.7711	16.3106	13.5741	12.6003	8.27253	14.0436	14.6552	13.5037	22.771	12.8455	14.3201
Asa_chr5Cg00485	0.729368	0.560085	0.465851	0.492569	0	0	0.630217	0.418772	0	0	1.40139	0.482533	0	1.22322	0.589837	0	0	0
Asa_chr5Cg00486	1.45506	0.570496	0.504558	0	0	0.474668	0	0	0	0	0	0.574835	0	0	0	0	0.549459	0
Asa_chr5Cg00487	4.77811	3.918	4.07249	6.60093	7.3248	4.89358	5.21135	3.70051	4.04302	4.3583	3.38311	3.65057	8.88828	4.68339	5.39435	4.11156	3.52446	5.06078
Asa_chr5Cg00488	25.9741	28.4561	31.0161	37.9045	30.3433	32.888	38.8789	35.9894	40.1677	39.6405	35.8973	34.0835	33.6801	31.2921	32.5121	34.9215	29.9954	25.4471
Asa_chr5Cg00489	2.57935	1.87471	1.84159	4.69539	5.46194	5.64815	3.03657	3.68149	4.19601	2.59533	2.54192	2.1271	3.33611	2.99746	3.17413	2.60915	2.32599	2.65242
Asa_chr5Cg00490	4.09528	6.45087	6.46883	5.06411	3.40184	5.79161	9.3028	7.18181	7.071	9.09327	10.09	13.6457	5.72105	5.96787	4.26421	7.78011	8.3243	8.40825
Asa_chr5Cg00491	7.2743	7.91112	6.75106	5.88035	5.00232	5.99936	5.55701	5.74225	5.84407	4.7665	3.95935	6.9123	5.02254	6.82307	5.24252	7.69468	6.4433	7.23968
Asa_chr5Cg00492	2.09478	15.3211	22.9579	1.7661	7.29356	8.70966	7.45162	7.9474	9.97813	0.999541	12.7904	4.98924	2.50991	11.828	18.216	22.3259	19.9144	28.9212
Asa_chr5Cg00494	2.05864	2.34357	2.7797	1.34471	1.16274	1.27681	1.96849	2.0662	2.09871	1.42808	0.954189	0.969666	0.74571	0.797053	1.0024	2.51471	1.1918	1.7571
Asa_chr5Cg00495	2.01145	1.81566	2.30381	4.23644	4.44631	5.58993	2.91189	3.68777	5.05603	3.11264	3.97443	3.78463	4.37258	3.59745	5.31256	2.97544	3.42107	2.35749
Asa_chr5Cg00496	2.81594	2.55602	2.13911	1.00477	1.19512	0.371279	0.681833	0.765732	0.767001	0.840962	0.829241	0.526849	0.747327	0.792679	0.874921	0.594831	1.20506	0.729366
Asa_chr5Cg00498	0.170961	0	0.127747	0.462598	0.654746	0.166821	0.35063	0.677681	0.368307	0.418503	0.0875933	0.432589	0.756904	0.281003	0.269837	0.201851	0.385826	0.328688
Asa_chr5Cg00499	0	0	0	0.190001	0	0	0.627221	0.172951	0.169596	0.511224	0	1.13022	0	0	0.173625	0	2.32158	0
Asa_chr5Cg00500	3.00585	2.79177	2.79916	2.55909	2.26899	2.9898	2.60319	2.16477	3.21818	2.3087	2.51746	3.05506	1.87268	2.60352	2.01897	2.75002	2.79918	3.14674
Asa_chr5Cg00502	7.67057	11.1685	8.08552	7.07314	13.6893	11.8028	11.0948	9.52975	10.0315	16.7357	7.54648	15.1892	9.68876	4.39707	8.83432	7.19404	11.5572	11.178
Asa_chr5Cg00503	0.121004	7.54533	11.5847	0	9.92567	20.4833	14.6556	10.3375	7.058	3.35899	21.6522	13.2725	1.44582	0	12.2942	5.60054	21.9902	34.8852
Asa_chr5Cg00504	0	4.14638	2.31374	0	3.29275	3.47469	3.11285	0.700885	1.01877	1.13167	3.15875	2.61233	0.642565	0	2.94132	3.13526	5.13098	6.52053
Asa_chr5Cg00505	0	1.11973	1.02769	0	0.626757	0.660691	1.27678	0.378742	0.324055	1.00473	0.648477	1.33684	0.350912	0	0.627258	0.420501	1.41439	1.32257
Asa_chr5Cg00507	10.4899	9.02644	7.19853	5.45143	3.39969	3.61726	1.91946	5.22718	6.32457	7.73102	7.4101	9.10966	1.53229	4.62975	1.67823	11.9573	6.73548	3.55327
Asa_chr5Cg00508	15.5772	15.13	9.66053	12.81	13.4955	13.8277	11.2366	10.5048	11.2308	11.7991	16.1964	14.3253	10.4338	12.6179	11.5229	12.8243	13.2086	12.0505
Asa_chr5Cg00509	2.72551	2.45659	3.30388	6.80265	6.44414	6.54067	6.39777	5.65914	8.74378	6.66843	4.07299	6.09078	6.81192	6.83211	5.8052	4.32866	5.6148	5.45017
Asa_chr5Cg00510	16.3082	13.089	11.4972	2.63192	3.38434	2.39503	2.17012	1.64269	1.65298	1.18706	0.778796	0.794635	4.87796	5.37983	3.30886	1.79528	2.0913	1.69736
Asa_chr5Cg00511	5.06245	9.26702	4.57735	2.93971	4.1776	2.99251	8.27994	3.63957	3.75632	5.92777	8.93833	4.42833	7.00127	4.65364	1.16903	4.13074	2.02043	7.96306
Asa_chr5Cg00512	0	0.498868	1.49001	0	0.490646	2.1325	0.996798	1.18469	0	1.36154	1.61876	2.23193	2.32588	0.428864	0	0.905436	0.511371	0.93987
Asa_chr5Cg00513	0	0	0	0	0	0	0	0	0.136063	0	0	0	0	0	0	0	0	0
Asa_chr5Cg00514	4.57598	0	3.38028	16.0643	4.31976	2.19028	1.40815	6.5988	5.01876	0.693865	4.6799	1.07959	6.0219	6.11316	2.51615	4.30887	2.07406	1.96675
Asa_chr5Cg00515	1.67388e-05	0.739236	0.380838	0.300905	0.681191	0.66864	0	0.61578	0.503904	0.550085	0	0.296415	0.20988	0.319325	0.573774	2.01838	1.25548	1.51762
Asa_chr5Cg00516	1.77745	1.90722	1.75218	1.01133	0.873129	1.54428	0.435584	0.934521	0.869241	0.817572	0.399642	0.596674	0.754026	0.971822	0.895654	3.10738	2.21395	2.83982
Asa_chr5Cg00517	1.01797	0.0772965	0.508564	0.430048	0.470869	0.127232	0.361152	0	0.166285	0	0.180667	0.0527042	0.517218	0.403967	0.613804	0.284851	0.322023	0.197623
Asa_chr5Cg00518	1.96626	0	0	2.04885	0.925098	2.79784	3.73824	0.915077	3.50188	2.0457	0	0.334864	1.9327	2.22639	0.616286	0	2.91757	0.676829
Asa_chr5Cg00519	1.50682	0.818762	1.58306	1.92369	1.77904	2.58822	1.19637	1.48481	2.24819	0.966534	0.642397	0.514669	2.45728	2.37094	2.60546	2.10644	1.76679	2.9868
Asa_chr5Cg00520	0.13692	0.155984	0.140067	0	0	0.135001	0.29308	0	0	0.436888	1.89708	2.8607	0	0	0.146914	0	0.940208	0.157904
Asa_chr5Cg00521	9.2635	7.26892	4.432	2.80923	9.80718	1.91514	8.07879	4.63971	11.6542	8.47279	5.07158	10.131	5.29085	4.81101	6.84565	9.92182	5.28632	5.60571
Asa_chr5Cg00522	0.308372	0.639442	0.460304	0.249573	0	0.375959	0.276181	0.0407238	0.0415562	0.293865	0.552025	0	0	0.126617	0.324201	0.363489	0.217344	0.338064
Asa_chr5Cg00524	0.190602	0.328627	0.212501	0.228975	0.616	0.568096	0.307927	0.200987	0.360667	0.15625	0.303347	0.364297	0.319464	0.390237	0.349614	0.16753	0.482551	0.259254
Asa_chr5Cg00525	1.0575	1.2099	1.39651	1.59324	1.60716	2.83401	0.162684	1.94458	2.23109	0.640714	1.45793	1.23329	1.33411	1.68921	1.13783	1.11743	0.86631	1.92977
Asa_chr5Cg00526	20.3762	21.2179	17.9236	12.9857	16.4274	14.7466	15.649	21.3382	20.6318	20.649	14.8063	16.5688	18.6601	17.5679	18.2715	17.3738	18.4426	19.4751
Asa_chr5Cg00527	1.45506	3.99347	6.05469	10.2739	9.57486	11.392	10.9341	9.55799	9.16112	7.68175	9.4821	14.3709	4.87643	8.71765	11.3233	8.69019	5.49459	9.87948
Asa_chr5Cg00529	44.4328	17.7078	25.7686	32.238	6.00015	2.90046	13.2785	32.9778	23.1459	4.38907	18.7524	10.4708	29.4159	29.3907	24.631	16.1288	7.63634	10.1098
Asa_chr5Cg00531	18.5806	22.1667	20.5654	16.5049	14.5937	17.9209	16.6043	15.7831	18.1927	11.3202	18.3411	16.2105	9.72903	17.8923	20.4105	21.6914	19.5938	24.1009
Asa_chr5Cg00532	5.82327	1.7484	3.18362	3.15478	6.36149	6.26857	7.25959	5.45144	9.51285	4.6507	2.4401	7.52248	4.24076	2.52147	4.06082	4.71798	4.80128	9.9758
Asa_chr5Cg00533	0.578313	1.08012	0.673041	1.6125	1.17358	1.46928	0.921005	0.503852	1.00569	0.879177	0.792914	0.815204	0.934283	1.12597	0.949028	0.176895	0.707449	0.492817
Asa_chr5Cg00535	11.7961	9.76933	11.4136	3.71099	3.18894	4.05561	7.75638	7.94604	7.60716	4.47995	3.86362	3.41803	4.88939	5.94621	3.93215	4.0691	5.57544	4.17334
Asa_chr5Cg00537	1.05245	0.4526	0.685158	0.307075	0.414017	0.199189	0.540268	1.4277	0.353226	0.881285	0.507501	0.18195	0.381733	0.13455	0.341494	0.292183	0.504462	0.625583
Asa_chr5Cg00538	3.27275	2.81488	2.37742	3.34385	3.32862	2.22306	3.39552	2.86427	3.30422	3.22233	2.53816	1.61233	4.00656	2.67342	3.7646	2.53126	3.08349	2.86268
Asa_chr5Cg00539	2.80873	3.374	2.60551	1.27756	0.681064	0.690619	1.12677	0.657337	1.06035	1.13949	1.01969	1.28697	1.08406	1.55265	1.5772	0.604529	2.30086	2.19302
Asa_chr5Cg00540	27.0374	21.9987	21.0069	10.9049	13.0353	10.9949	18.206	15.9388	16.1619	12.7283	15.6464	12.4102	7.68037	9.5002	12.1666	11.1136	12.0439	15.8822
Asa_chr5Cg00541	17.9125	17.4205	13.9803	12.0097	13.8274	12.8089	14.6702	12.8359	15.1715	11.4022	16.651	12.2842	14.9657	16.687	14.5726	11.704	16.3865	17.942
Asa_chr5Cg00542	0.523273	0.155863	0.259817	0.474663	0.493155	0.308015	0.206242	0.0307224	0.154735	0	0	0.100203	0.233848	0.0971123	0.128272	0	0.0688691	0.0314782
Asa_chr5Cg00543	2.60433	3.38579	2.23145	0.904747	1.77703	1.57369	3.05721	2.34689	2.66678	1.93465	2.73367	3.67518	3.12007	3.55056	4.69336	3.14591	4.67487	3.06076
Asa_chr5Cg00544	3.30985	3.42814	2.18842	9.92504	5.55827	7.00079	2.38491	4.8823	5.2291	5.01442	2.17225	5.77796	2.24286	1.55117	1.30164	7.71554	2.2075	2.082
Asa_chr5Cg00545	4.59528	1.99899	2.98314	1.9621	2.49817	2.21186	3.60704	1.26135	0.608887	1.22598	1.23309	0.67645	0.627532	1.27007	0	0	1.29165	4.04101
Asa_chr5Cg00546	0.730464	1.36377	1.38967	0.27101	0.336355	0.397646	0.7621	0.258653	0.52051	0	0.253518	0.924678	0.0862972	0.358306	0.172158	1.94592	0.552679	1.36419
Asa_chr5Cg00547	0.936836	0.265224	0.595722	1.33873	1.2298	1.61291	0.372595	0	0.729516	0.250291	0.742708	0.27007	1.2694	2.08212	0.125147	1.42408	0.534568	0.802289
Asa_chr5Cg00549	23.3671	23.4967	21.3121	30.0441	22.2403	29.4356	18.423	13.6247	22.0049	13.0647	13.4486	11.5394	16.5167	10.7622	15.4314	18.1276	11.1688	16.3094
Asa_chr5Cg00550	6.75651	7.19681	6.00034	5.80451	5.11805	6.07427	4.48187	5.90733	6.92626	6.45675	5.40899	5.61467	4.52529	5.45218	4.52314	4.63953	5.58028	5.45207
Asa_chr5Cg00552	10.9645	10.8234	9.42416	6.36166	8.53406	4.47559	5.70647	5.7142	5.38157	5.03404	3.7644	4.67927	5.52776	5.13385	4.10637	8.82735	3.52962	4.32123
Asa_chr5Cg00553	7.67747	6.96725	7.54464	10.3106	10.6092	10.8086	10.9365	10.2098	10.0509	13.4425	13.391	16.9717	10.2305	10.864	10.6591	13.6664	15.0477	12.9228
Asa_chr5Cg00554	5.85784	3.53628	4.92624	5.82525	4.75979	6.11435	3.66574	4.76761	6.26853	5.39125	4.54529	5.7746	3.08509	3.50545	4.76971	5.30433	4.42828	5.0186
Asa_chr5Cg00555	0	0	0	0	0	0	0	0.0709977	0	0	0	0	0	0	0	0	0	0.0744775
Asa_chr5Cg00556	0.0973928	0.290463	0.471849	0.282223	0.285774	0.507673	0.204634	0.333697	0.657702	0.611508	0.354495	0.642498	0.541946	0.541109	0.453074	0.386898	0.203004	0.297174
Asa_chr5Cg00557	3.87502	7.97701	7.68279	4.00417	5.33048	7.02483	4.78517	4.04912	5.66092	3.71097	6.86409	5.55739	3.56255	5.26049	10.2493	10.3625	9.79129	13.1491
Asa_chr5Cg00558	3.85349	4.785	1.7002	2.34028	1.95814	1.55206	3.94908	2.94582	2.84181	6.78746	3.73157	6.34117	3.07567	3.50139	3.78674	8.82717	6.63442	3.79928
Asa_chr5Cg00559	0.84464	0.568269	0.681204	1.31937	1.22665	0.579558	1.05905	0.628341	0.811986	1.63742	0.792593	0.577922	1.34951	1.49244	1.43427	0.811101	1.53452	0.758464
Asa_chr5Cg00560	12.9565	5.04079	12.8957	3.11391	1.17695	9.95318	11.4087	11.2461	3.99012	2.86538	19.8441	7.63448	6.55048	11.409	9.00816	23.328	9.12953	26.8123
Asa_chr5Cg00561	2.63352	2.08022	2.68251	2.53246	2.30632	2.36836	1.99521	2.07886	2.06831	4.39865	1.68998	2.28968	2.60013	1.64114	2.17299	1.22682	4.49079	1.34459
Asa_chr5Cg00562	0	0	0	0	0	1.00803	0.549916	0	0.544327	1.09568	0	1.22342	1.72534	0	0	0	0	0.61488
Asa_chr5Cg00563	0.371176	0.314813	0.481662	0.318754	0.435104	0.361627	0.494613	0.271133	0.462652	0.249376	0.407199	0.0639137	0.413313	0.124818	0.329514	0.0670464	0.257198	0.40486
Asa_chr5Cg00564	4.07767	5.04648	3.77849	2.7551	2.59493	3.78002	3.05872	3.57758	5.50852	3.60335	4.33255	5.55046	2.29126	3.55828	2.99354	6.58414	3.7671	5.46137
Asa_chr5Cg00565	14.7339	14.1317	15.9466	10.6759	9.19586	9.39003	13.0118	10.3667	9.0268	14.7935	14.5693	13.6807	11.5137	11.5567	10.9893	14.3358	12.556	11.0404
Asa_chr5Cg00566	1.20705	6.36682	4.72438	5.87948	5.96417	2.70222	5.69272	3.60275	4.06842	6.58622	9.59226	7.19593	3.45278	6.48336	2.98329	9.24266	7.64019	6.19491
Asa_chr5Cg00567	1.66467	1.76893	1.8301	1.53886	1.80771	1.19374	1.71457	1.64937	1.88414	1.32539	2.16042	1.82513	0.986182	1.42346	1.30409	2.71542	2.12552	2.19458
Asa_chr5Cg00568	3.73625	5.25624	4.09784	5.86308	4.19681	2.07827	3.12749	4.74093	3.61465	6.08983	5.57896	7.03613	4.119	2.54286	4.60172	1.48731	7.11054	3.86198
Asa_chr5Cg00569	2.6744	2.29858	2.09917	1.06568	1.33895	0.831169	1.36891	0.929966	1.00335	1.78929	1.6383	1.87473	0.885697	0.975792	1.0444	1.35789	1.83053	0.690307
Asa_chr5Cg00570	29.2756	31.5102	24.5561	23.7384	23.8729	24.1595	24.5787	27.1022	25.6868	26.9465	22.3511	20.8284	22.2461	22.753	20.0792	20.7828	21.248	24.8009
Asa_chr5Cg00571	4.44912	3.27558	2.81757	1.77915	2.28501	2.10019	1.45833	1.26274	2.01116	1.86761	1.72808	1.80052	1.72681	1.61393	1.11236	2.47354	1.49878	1.70378
Asa_chr5Cg00574	8.75599	11.4087	9.09346	8.52104	8.86357	7.07768	3.99074	5.12871	3.50769	8.56669	9.42781	4.31083	10.2674	8.44046	5.35434	5.17509	7.43403	6.47035
Asa_chr5Cg00575	5.0235	5.7494	4.55255	6.09256	6.0527	6.07374	6.34192	6.20787	5.25006	5.52631	4.08885	4.73943	7.15099	5.64562	5.39157	5.29798	6.41852	5.60528
Asa_chr5Cg00576	0.251269	0	0.166853	0	0	0.0408603	0.386355	0.354101	0.360941	0.0911442	0.42898	0.0470824	1.39539	0.22941	0.396522	0.0988562	0	0.0919766
Asa_chr5Cg00577	2.72354	2.90553	1.95294	5.40022	5.78216	6.17888	4.74461	4.54469	6.74307	6.39891	6.64056	7.35496	4.65019	4.55772	4.22321	4.29588	5.74069	6.48627
Asa_chr5Cg00578	0	0	0	0	0	0	0	0	0	0	0	0	0	0	0	0	0	0
Asa_chr5Cg00579	0	0	0	0	0	0.0324163	0	0.0702193	0	0	0.033943	0	0	0	0	0	0	0.072719
Asa_chr5Cg00580	25.8182	21.4096	24.8615	36.8366	14.5797	23.2514	30.2951	32.0542	29.5265	29.3317	31.2425	26.8573	34.1715	37.9865	26.9737	18.8059	22.5598	23.4038
Asa_chr5Cg00581	5.06205	6.28354	5.19457	4.30089	4.34086	6.17496	4.79451	3.63301	4.67415	3.3227	3.90838	4.36904	4.18425	4.16087	6.70527	6.28805	4.38311	6.37923
Asa_chr5Cg00582	19.1203	17.7196	20.2024	24.3096	23.5587	23.4351	28.4292	27.0598	29.9283	30.3014	30.5407	32.8016	21.9126	22.8839	24.6556	28.4381	30.1973	30.0766
Asa_chr5Cg00583	2.82436	3.76009	2.81567	2.65952	2.09142	2.91621	2.26595	2.49528	1.49324	2.76932	2.53254	1.59867	3.07611	2.72599	2.85534	2.65168	3.54491	3.19698
Asa_chr5Cg00584	0	0	0	0	0	0	0	0	0	0	0	0	0	0	0	0	0	0
Asa_chr5Cg00585	5.18623	18.33	23.7728	10.8131	13.1555	22.339	11.2793	8.88486	10.0632	1.76819	16.9456	7.86452	7.23955	22.9959	28.472	20.5073	22.602	22.5438
Asa_chr5Cg00586	11.8839	14.4243	10.8475	22.0835	26.2284	18.0682	24.5839	19.44	21.9911	21.7033	21.9609	17.2575	22.9001	17.23	18.0782	25.7482	25.026	24.2544
Asa_chr5Cg00587	0	0	0	0	0	0	0	0.174925	0.342855	0	0	0.190549	0	0	0	0	0	0
Asa_chr5Cg00588	3.70835	3.61399	1.82159	4.68093	0.421519	1.93569	2.56053	0.842391	3.68045	2.2567	1.48624	2.07258	5.93253	2.41872	2.9655	4.88382	1.79945	5.54596
Asa_chr5Cg00589	6.10105	5.09712	5.25119	5.68838	5.27881	5.45096	4.72909	5.0328	4.91863	2.41213	3.12958	3.44986	9.27654	11.2049	5.13475	4.26692	5.05944	6.01978
Asa_chr5Cg00590	3.36186	1.37391	2.25604	2.61143	2.35096	2.94291	2.59582	3.41554	4.34924	3.7408	1.50735	2.10154	5.57246	1.11457	0.859039	0.990702	1.36785	0.937644
Asa_chr5Cg00591	2.31678	2.33291	4.48167	2.82614	0	2.30528	2.19858	0.720035	3.77484	0.688525	3.26342	2.3678	2.27108	1.49807	2.9147	3.38918	1.13959	5.98977
Asa_chr5Cg00592	4.20917	4.23307	4.78822	4.35281	5.50697	5.18473	4.762	5.49604	5.0777	4.18782	4.16186	3.25856	4.11692	3.23128	2.9821	5.06761	4.30385	6.89379
Asa_chr5Cg00593	5.10744	7.49709	6.73232	10.4272	14.7752	6.094	6.75208	2.01319	7.25137	5.57804	2.86161	3.74059	3.96971	4.04541	4.1801	5.59535	5.07388	4.79886
Asa_chr5Cg00594	2.6668	4.19714	2.97823	2.9431	5.00461	3.49021	2.24023	2.98816	3.03014	2.77372	3.38011	3.35862	3.05347	4.79709	2.62401	3.92161	4.42008	4.5984
Asa_chr5Cg00595	14.2019	15.0733	9.1619	21.346	23.7196	11.0586	17.7007	18.4681	17.719	13.1944	13.6148	10.4616	21.8625	25.1342	16.0928	13.776	12.5181	18.3119
Asa_chr5Cg00597	4.49945	3.92523	5.23932	6.11387	5.44372	3.65519	6.38762	8.58829	7.84836	4.47378	6.27481	4.44665	5.58795	6.67119	6.34032	7.90365	4.26631	5.12046
Asa_chr5Cg00598	0	0.574814	0	0	1.0599	1.25523	0	1.27291	0.0300921	0.596085	0.614396	0.102554	0.11612	0	1.03443	0.667258	0.642749	1.68228
Asa_chr5Cg00599	3.39809	3.03621	3.45115	8.24109	8.45378	11.5144	13.8263	15.7674	16.4034	9.50636	13.6959	13.3762	11.8588	15.9208	10.2468	13.8373	12.9092	17.6397
Asa_chr5Cg00600	1.66555	0.191358	0.514875	0	0.712589	0	0.721729	1.07399	0.175189	0.880047	0.538852	0.780409	0	5.41503	0	2.47825	0.765512	0
Asa_chr5Cg00601	0.292923	0.198395	0.156255	0.264432	0.0913635	0.2852	0.320598	0.261319	0.389929	0.0985463	0.251862	0.22652	0.185801	0.172189	0.330557	0.475081	0.0760469	0.0980114
Asa_chr5Cg00602	0.103422	0	0	0	0.0610413	0	0	0	0	0	0	0	0	0.0567588	0	0	0	0
Asa_chr5Cg00603	12.7373	11.3577	11.6844	14.9825	14.924	10.3417	22.9608	15.6063	25.3177	21.7872	16.4826	36.84	18.518	17.0572	11.552	18.8515	23.7885	15.4157
Asa_chr5Cg00604	0	0	0	0	0	0	0	0	0	0	0	0	0	0	0	0	0	0
Asa_chr5Cg00605	1.7655	1.55515	0.902682	2.79792	2.68401	2.34182	1.11539	1.05309	2.24193	0.689101	0.464372	0.815247	2.03052	1.78663	2.14465	1.28405	0.817624	0.547779
Asa_chr5Cg00606	0.0459457	0.0168196	0	0	0.0464509	0.0148997	0	0	0	0	0.0310327	0.017066	0.0943602	0.0166971	0.0640986	0	0	0.0663764
Asa_chr5Cg00607	27.823	30.576	33.738	40.4946	56.0017	46.4559	52.8256	51.5554	51.7267	36.2272	35.2013	42.1813	22.5348	23.2345	25.4372	23.8504	32.4286	23.4103
Asa_chr5Cg00608	13.5994	14.7403	15.9738	7.92734	8.85685	7.43961	6.79363	8.18321	6.98844	7.29827	8.20989	8.4866	5.25453	6.02779	8.35626	10.2507	8.91618	10.2297
Asa_chr5Cg00609	21.4404	26.8057	34.9835	12.0758	13.6086	11.3719	23.2815	18.4107	16.2595	22.204	22.1435	22.5796	13.413	15.2637	13.5304	18.9185	14.2834	12.4497
Asa_chr5Cg00610	0	1.64625	0.739449	0	2.16329	3.81084	2.4426	2.06751	1.66825	5.03849	1.2812	1.11768	0.920069	0.134565	2.0706	1.47383	2.62499	2.76867
Asa_chr5Cg00611	1.30468	1.39584	1.70434	0.634044	0.367879	0.175642	0.415631	0.761114	0.581265	0.244601	0.646021	0.202531	0.328455	0.690463	0.950916	0.31899	0.457047	0.593793
Asa_chr5Cg00612	0.812063	1.13585	1.23488	0.925197	2.07359	2.00185	1.01943	0.858395	0.782651	1.81351	1.22631	1.63422	1.24666	1.40502	1.39416	0.706477	1.41087	0.704332
Asa_chr5Cg00613	0.459678	0.944402	1.57891	5.36418	2.39101	4.14872	7.71178	8.70479	7.06057	3.45946	3.07719	1.57675	2.65443	3.9653	4.32997	7.96997	5.85286	5.90559
Asa_chr5Cg00614	2.45296	3.40037	3.0343	2.70878	2.83812	3.03157	2.73886	3.19955	2.56548	2.73711	2.36233	2.21249	2.80586	2.30517	2.68306	2.72289	2.40488	3.04622
Asa_chr5Cg00615	21.7688	19.5737	18.7752	16.834	22.3765	23.838	20.6759	18.1862	24.5531	26.6776	18.8324	18.5352	21.2925	18.8728	17.932	19.4798	19.8267	17.9875
Asa_chr5Cg00616	15.3685	7.20267	3.20669	12.3528	11.8175	10.4003	15.3355	13.0084	13.3789	16.9215	12.4655	23.8	10.5489	12.5153	8.1039	14.9125	10.951	17.445
Asa_chr5Cg00617	14.2393	13.804	12.7957	9.60914	9.238	10.9477	11.4085	10.9421	10.5613	12.0208	12.709	13.1667	7.03424	8.04545	9.61138	12.9299	9.56019	10.2695
Asa_chr5Cg00618	0.416022	0.458592	0.357706	0.148493	0.112673	0.378264	0.367275	0.731515	1.07876	0.575431	0.39541	0.434472	0.630633	0.666749	0.320029	0.390639	0.0624515	0.302392
Asa_chr5Cg00619	0.149059	0.218892	0.418661	0.0530957	0.0756138	0.0483886	0.303288	0.0262002	0.0268572	0.190033	0.0758061	0.388799	0.128189	0.0271325	0.312539	0.174758	0.111833	0.135235
Asa_chr5Cg00620	0.522319	0.745779	0.7932	0.362673	0.417716	0.427004	0.188034	0.324274	0.16588	0.536418	0.125308	0.240896	1.07243	0.770598	0.128999	0.21663	0.103822	0.134199
Asa_chr5Cg00621	2.69301	2.7177	1.55103	0.810586	0.890051	2.58972	1.21008	1.65339	1.11488	5.10557	1.6399	3.21317	2.76869	0.746632	2.1477	0	3.72895	1.8145
Asa_chr5Cg00622	2.30146	1.55614	1.8122	1.03175	1.03017	1.46087	0.728398	0.813718	1.33598	0.588939	0.821237	0.656586	1.26784	0.923568	1.40138	0.575961	0.899128	0.931879
Asa_chr5Cg00623	4.74575	2.54241	4.45626	0.0641446	0.601904	0.515432	1.14969	0.74471	0.754918	0.825476	1.39006	1.72231	1.60029	0.837084	0.680376	0.556889	0.994058	0.45424
Asa_chr5Cg00624	10.9704	7.98829	8.53638	8.2493	4.74382	2.27818	5.63752	5.99329	7.17375	6.63341	7.69043	5.84904	9.06089	11.0957	7.14011	6.96285	5.20047	4.80494
Asa_chr5Cg00625	9.61979	8.06034	6.58942	6.71586	7.21737	6.65854	5.25532	5.42592	7.22863	6.70449	6.12845	3.64773	5.33011	5.70228	5.60373	4.39977	5.28742	4.34147
Asa_chr5Cg00626	11.4539	8.02593	8.74937	14.1412	7.48429	4.83955	4.09878	7.08298	10.8279	2.17372	10.4016	5.30826	15.3879	16.0576	7.93529	14.5417	7.1355	7.09217
Asa_chr5Cg00627	5.09489	3.9756	3.53273	1.44017	2.26363	1.08095	1.36391	1.35838	1.43121	1.68639	1.68084	1.14654	2.4019	2.65609	1.91194	1.98894	2.25018	1.21779
Asa_chr5Cg00628	1.83901	1.62811	1.49823	1.05572	0.987423	0.860605	0.738723	0.458154	0.644659	1.0256	0.82431	0.56529	0.788505	1.19663	1.0724	0.514972	0.781204	0.72952
Asa_chr5Cg00629	3.23255	3.59527	3.17472	5.12721	5.30202	5.97116	4.49799	4.54381	5.26397	2.88309	1.42939	1.58693	3.71653	4.10267	3.72634	3.83247	2.91777	3.66997
Asa_chr5Cg00630	3.45906	4.20895	4.60733	2.18072	2.69847	2.42771	2.67982	2.1854	3.76664	3.5816	3.67731	2.16493	3.42633	2.6738	2.3549	2.05876	2.52776	2.67117
Asa_chr5Cg00631	8.30287	8.75391	9.2314	7.95691	7.81385	11.7306	10.762	11.0748	14.3818	8.44895	8.50478	8.98195	7.06387	7.37806	9.49226	8.40325	8.37189	10.0955
Asa_chr5Cg00632	2.64113	2.82599	5.90642	3.66652	4.17716	6.85372	4.67496	4.16891	5.52769	3.83897	1.55047	2.88157	11.4721	3.89607	9.7163	6.62473	6.09001	6.02791
Asa_chr5Cg00633	4.46088	4.11618	2.3252	5.05805	5.60629	9.1947	1.76829	2.42561	1.65096	5.63425	6.28744	7.59548	3.28009	2.52351	1.75457	3.25953	2.92929	6.54975
Asa_chr5Cg00635	0.203726	0	0.204338	0.0365201	0.0345643	0	0	0	0.0366394	0	0.0346666	0	0.140832	0	0.0356635	0	0.229583	0.222822
Asa_chr5Cg00636	1.45237	0.468061	0.841198	1.87898	2.49324	1.52858	1.20295	0.110535	0.883172	0.333652	0.763367	0.357279	1.67467	1.14989	0.884451	0.250974	1.41785	0.58812
Asa_chr5Cg00637	0.353025	0.486683	0.160553	0.283857	0.269074	0.229317	0.239917	0.341484	0.0953227	0	0.209856	0.19762	0.273892	0.192942	0.339578	0.276421	0.16565	0.0321026
Asa_chr5Cg00638	3.50906	2.61497	3.48946	2.46882	1.20551	1.41359	1.44423	2.05501	1.19258	2.11876	1.13129	1.45615	2.14042	1.25279	2.32559	1.25866	1.93545	1.04515
Asa_chr5Cg00639	2.76457	5.62446	3.80527	5.79326	5.31786	4.62494	5.55756	4.16128	5.2508	4.79892	4.77193	4.50892	4.05387	5.27565	7.01605	7.66225	5.70185	6.24578
Asa_chr5Cg00640	0	1.14099	2.01823	2.85386	1.06387	2.37334	2.60337	0	7.12532	2.56058	1.58035	4.59868	4.3346	1.08971	0.539202	2.48291	2.19784	3.48687
Asa_chr5Cg00642	2.9828	3.08268	3.30588	5.52811	4.29515	4.1413	4.25508	2.95677	4.0737	3.62261	3.2947	2.98573	3.37789	3.73474	3.08537	2.95567	3.77604	2.58545
Asa_chr5Cg00643	3.98935	4.26023	4.36179	4.01532	3.81496	4.15877	3.75013	3.58269	5.2885	3.58547	3.25103	2.68992	2.71752	3.29231	3.88289	3.64323	3.62834	4.23239
Asa_chr5Cg00644	0.318047	0.468867	0.35015	0.644253	0.430524	0.585145	0.315371	0.484198	0.486816	0.528027	0.262172	0.386656	0.631541	0.465782	0.542933	0.638137	0.676587	0.510936
Asa_chr5Cg00645	0.111786	1.36369	0.857921	2.95328	0.232942	1.12158	0	0.444545	0.186713	0	1.14477	0	1.40281	0.504361	1.0941	3.14621	0.0668532	0.2568
Asa_chr5Cg00646	55.757	62.0993	53.976	49.1781	48.6181	51.1854	46.509	46.5463	49.3044	49.4032	49.4395	43.4553	44.2717	40.9103	42.529	42.9704	38.8658	41.9364
Asa_chr5Cg00647	0	0.0383126	0.034477	0.261266	0	0.202883	0.212637	0.183122	0.224524	0.0378093	0.283424	0.116698	0.0719558	0.265641	0.0728696	0.244923	0.312718	0.379486
Asa_chr5Cg00649	4.66618	4.14094	2.54214	1.42314	1.21381	1.0393	2.92871	1.43905	1.83904	3.7764	0.975052	1.53621	1.98609	1.55808	1.37195	2.52684	2.67256	3.33718
Asa_chr5Cg00650	32.482	34.3514	23.6751	38.3311	36.3269	41.4421	40.2055	34.1679	41.5141	47.2337	40.3548	46.7342	33.4904	33.6008	29.6249	34.1836	41.0229	37.8808
Asa_chr5Cg00653	4.22575	4.27586	5.36276	6.33164	7.36434	7.29018	7.25333	6.39733	7.5377	7.69774	7.19683	8.6909	8.86288	7.33491	7.28966	6.16809	6.83225	7.28515
Asa_chr5Cg00654	0.445515	0.524741	2.32342	0	0	1.75512	0.484071	2.92178	1.86434	0	1.45432	0	0	0	0.495032	3.4281	0	0.535725
Asa_chr5Cg00655	0.19019	0.439661	0.196993	0.455064	0.410042	0	1.03856	2.46053	0.199351	0.400115	1.24004	0.448292	1.06841	0.642291	0.82468	0.95039	0.219021	0.449396
Asa_chr5Cg00656	0	0.0645289	0	0.478977	0.594207	0.742521	0.337512	0.515385	0.698586	0.363852	0.297788	0.261935	0.0805237	0.298796	0.122909	0.640807	0.373934	0.615948
Asa_chr5Cg00657	0.321944	0.303756	0.27341	0.319042	0.139888	0.604551	0.303883	0.218217	0.44765	0.201123	0.0934878	0.0256905	0.474171	0.225958	0.216892	0.215529	0.0517442	0.0750379
Asa_chr5Cg00658	2.67136	6.15792	7.55273	2.43028	3.10904	1.92196	5.24115	3.47786	3.15539	62.5799	51.6815	82.8043	0.199253	4.78294	4.35865	11.8219	32.5475	10.5772
Asa_chr5Cg00660	6.81745	14.5774	8.9705	9.01829	4.55685	7.07487	8.87748	4.17982	4.91829	4.31121	6.49943	5.64999	5.76594	5.02879	4.23038	6.04384	4.778	6.79391
Asa_chr5Cg00661	15.5788	14.9439	17.7056	17.9377	16.7473	20.5078	17.337	14.9647	17.4891	17.6592	18.2463	18.0795	15.91	17.104	20.0045	24.0069	22.9287	24.97
Asa_chr5Cg00662	0.389706	0.557003	0.612364	0.693955	0.642961	0.500838	0.631641	0.825257	0.71775	1.20759	0.361454	0.382196	0.642336	0.36691	1.17474	0.792822	0.629432	0.444968
Asa_chr5Cg00663	15.7287	12.2067	11.036	21.8703	23.7162	24.6662	19.8047	18.9035	22.0511	21.8076	14.0954	16.9677	21.1797	17.9777	14.4594	10.6877	15.9742	14.4388
Asa_chr5Cg00664	0.0981404	0.22101	1.09249	0.110634	0.102338	0	0.10319	0.417954	0.104555	0.105355	0.308909	0	0	0	0	0	0	0
Asa_chr5Cg00665	15.4997	23.375	55.5303	28.1186	37.5002	37.5111	34.6339	24.6994	22.1238	77.5588	98.7562	92.8802	27.1856	59.8745	54.0525	57.6354	51.5765	34.5672
Asa_chr5Cg00666	97.0983	94.1131	89.2161	126.061	144.049	152.05	128.794	89.5286	83.0497	247.724	222.873	221.596	99.6356	103.432	96.2124	133.249	273.341	227.613
Asa_chr5Cg00667	5.01099	2.32213	7.40797	7.70832	8.25134	5.36933	11.6677	14.9604	6.49141	4.55479	8.10754	12.5545	7.26238	5.87712	3.72431	5.02447	10.1629	4.01484
Asa_chr5Cg00668	15.8239	14.9871	15.1926	11.9764	12.2399	11.1476	10.6868	12.309	13.6468	11.7348	10.1828	11.9621	12.3566	10.6775	9.77442	10.9438	10.5096	11.1392
Asa_chr5Cg00669	0	0.14662	0	0	0	0	0	0	0	0	0	0.0745128	0	0	0	0	0	0
Asa_chr5Cg00670	10.4852	12.4498	9.53487	3.78979	4.10953	2.92676	5.65933	6.24568	3.99825	9.19499	6.65272	3.41442	7.42348	3.88734	4.60561	7.19239	9.62963	5.10648
Asa_chr5Cg00672	13.6156	13.367	12.1758	11.7496	9.70272	9.01106	9.60245	9.07735	11.0743	8.27903	6.9891	8.47505	9.37701	8.46666	8.60664	7.09185	9.13646	8.28728
Asa_chr5Cg00673	216.341	189.266	161.04	175.357	163.037	187.82	182.011	156.78	140.903	149.415	125.589	100.923	211.356	172.116	138.786	116.184	156.401	149.684
Asa_chr5Cg00674	29.9158	29.4692	30.0945	8.50856	6.15145	7.65268	10.7183	8.07525	10.5037	6.57466	7.16573	7.31902	10.2083	11.1135	9.82993	9.18473	8.27496	7.17531
Asa_chr5Cg00676	12.8551	13.3582	20.3493	11.8089	8.96694	10.5036	20.3485	15.2618	17.5796	22.5746	22.9186	33.9123	15.4866	17.7706	15.876	24.753	18.2882	20.9125
Asa_chr5Cg00677	12.6417	10.5051	11.3686	16.5573	11.8758	13.2622	13.0992	12.1978	12.111	10.6319	11.5406	9.44234	18.316	15.2315	14.9189	12.1052	13.4651	10.1038
Asa_chr5Cg00678	52.0537	45.4016	39.1929	56.8023	46.4136	40.742	28.0203	37.7207	37.4682	13.1209	12.4057	9.90502	108.037	74.2246	51.0123	22.118	19.9311	23.7049
Asa_chr5Cg00679	2.10729	1.70208	1.31262	2.09251	1.43538	1.11395	0.855827	1.81014	1.70203	1.57578	0.810162	1.48174	1.78472	1.73223	1.24757	0.933446	2.52694	1.59259
Asa_chr5Cg00680	1.00699	0.630421	0.761877	1.01587	1.06051	0.610877	0.875097	0.851497	1.28094	1.40219	1.78572	1.33209	0.975719	1.15767	0.892926	1.52913	1.20775	1.04566
Asa_chr5Cg00681	0.312898	0.499268	0.0345603	0.261907	0.42482	0.338951	0.142102	0.110137	0.300077	0.37899	0.284062	0.116981	0.072131	0	0.401748	0.491034	0.235103	0.0760819
Asa_chr5Cg00682	1.87792	4.41766	0	5.41297	0	0.957403	2.85579	1.77441	0.97854	0.410776	0.785763	3.50051	3.22814	1.41572	0.50158	1.48376	1.36463	3.40784
Asa_chr5Cg00683	6.70447	4.02036	5.35207	0.512505	0.941823	0	0.466738	9.81814	4.01791	41.6888	32.8124	22.4022	4.35309	4.35215	1.42363	5.49177	16.0907	5.67197
Asa_chr5Cg00684	0.354438	0.217822	0.195997	1.48829	1.72731	1.03719	0.806492	0.832219	0.466947	0.343055	0.282093	0.486627	1.26954	0.779662	0.414106	0.557234	0.355332	0.475115
Asa_chr5Cg00685	0.0988075	1.00151	1.40016	0.445768	1.0306	0.970038	0.415693	0.210416	0.526261	0.212108	0.414619	0.792647	0	0.547093	1.05187	0.238572	0.674686	0.893948
Asa_chr5Cg00686	2.80789	2.58497	4.48009	13.0153	11.2203	15.4727	16.2343	16.9389	19.5898	10.916	21.4974	13.5623	7.26311	13.173	13.1401	26.5272	19.8541	28.2223
Asa_chr5Cg00687	0	0	0	0	0	0	0	0	0	0	0	0.0198393	0	0	0.0186229	0	0	0
Asa_chr5Cg00688	0.297195	0.360582	0.206509	0.764854	0.332267	0.347504	0.363604	0.282263	0.385165	0	0.363476	0.69881	0.399729	0.162437	0.249506	0.13964	0.234292	0.291921
Asa_chr5Cg00689	0.731347	1.11925	1.07533	0.307189	0.336822	0.215788	0.562804	0.210212	0.383421	0.484515	0.472692	0.618595	0.433794	0.387516	0.185767	0.207576	0.448606	0.216787
Asa_chr5Cg00690	211.539	226.543	193.817	178.834	148.333	147.667	163.61	142.617	132.73	143.046	153.25	143.87	168.558	152.791	136.788	103.756	139.696	141.463
Asa_chr5Cg00691	90.6155	86.5207	75.2619	58.052	64.4558	54.1296	61.2944	59.9487	57.7969	52.7368	50.5502	41.4239	59.2211	54.0622	59.5504	54.7359	49.0567	47.9983
Asa_chr5Cg00692	3.89799	4.44576	5.7737	5.64713	7.8317	7.46213	9.38177	8.54023	9.82632	12.8253	11.2601	16.1142	5.76332	6.8691	7.92058	8.89127	11.2336	10.7431
Asa_chr5Cg00693	7.7218	7.60837	7.18466	2.41438	2.2562	1.30139	2.40352	1.83815	1.80481	3.0739	2.74545	1.78689	2.06328	2.15114	2.21805	2.53756	2.60018	2.31972
Asa_chr5Cg00694	4.02446	4.80007	3.96494	2.4115	3.39217	2.51161	2.78507	2.34606	2.58843	2.73475	1.67647	2.64856	2.27258	2.50867	2.52628	2.49425	3.30217	2.81606
Asa_chr5Cg00695	0	0	0	0	0	0	0	0	0	0	0	0	0	0	0	0	0	0
Asa_chr5Cg00696	0	0	0	0	0.787564	0	0	0	0	0	0	0.426319	0	0	0.394421	2.74669	0	0
Asa_chr5Cg00697	4.65994	4.88931	4.6605	5.25608	5.55003	5.37484	5.29977	5.41657	6.53405	7.32794	6.76846	8.32423	4.49739	4.06716	4.75572	6.02087	5.3621	4.25698
Asa_chr5Cg00698	8.24944	9.56634	11.5522	6.97673	5.77879	5.21933	8.23116	6.17821	7.07873	8.3996	8.81076	9.31473	5.38591	5.76172	5.51493	7.91587	7.17385	5.40841
Asa_chr5Cg00699	0	0	0.114916	0	0.0589758	0.0561317	0.177851	0.364944	0.0616813	0	0.177644	0.129817	0.0602963	0	0	0	0.1299	0.826433
Asa_chr5Cg00700	1.80218	3.58966	3.01047	4.56802	3.65856	5.20804	4.251	4.97144	3.15723	2.61247	2.67711	2.07049	6.39678	3.8792	3.9559	3.59368	3.38188	7.10012
Asa_chr5Cg00701	28.9782	31.2219	24.4857	22.748	21.0243	18.8475	22.9445	24.6904	20.6057	16.9374	16.8751	19.0774	19.0614	22.9719	20.8566	18.5638	17.6793	18.7902
Asa_chr5Cg00702	0.153949	0	0.0305729	0.165208	0.125225	0	0.0628127	0.0974892	0.166229	0.0335966	0.282549	0	0.0637471	0.16832	0.0323185	0.144729	0.0346811	0.168109
Asa_chr5Cg00703	0.44402	0.169187	0.455787	1.3845	0	0.584368	0.159187	0.158697	0.156224	0	0.634103	0.689833	0.489392	0	0.636615	0	0	0
Asa_chr5Cg00704	2.33712	2.70735	2.14345	1.87755	1.80012	1.70089	2.6099	2.47223	1.82884	1.93648	1.99628	1.77295	2.67592	2.88698	1.70137	1.70207	1.91858	2.14764
Asa_chr5Cg00705	7.10082	7.37584	7.24217	6.77882	7.73705	8.04374	7.56281	7.09731	7.87747	5.47403	3.99336	3.14077	6.77519	7.8317	5.94428	4.10342	3.85461	4.84528
Asa_chr5Cg00706	0.142008	0.156801	0.140997	0.0813353	0.0418569	0	0.0338014	0.150603	0.372251	0	0	0	0.0712868	0.253467	0.0347639	0	0.0442043	0.0361911
Asa_chr5Cg00707	4.27761	5.56499	5.47496	8.85084	6.59727	8.97878	7.41873	8.12975	9.40093	7.29613	8.16307	8.56501	7.29857	7.57376	6.59444	6.80628	7.89493	7.61759
Asa_chr5Cg00708	5.69984	7.29837	1.70031	3.62866	3.86881	0.811253	5.71394	5.00617	2.8208	6.21777	4.47578	2.9139	3.42386	5.83925	5.64718	6.22389	5.3309	3.5994
Asa_chr5Cg00709	2.69789	2.37987	4.34202	4.81332	4.21986	4.25314	6.36951	6.91085	8.92904	7.31633	7.71543	9.20597	3.91381	5.26795	4.67583	6.16391	7.62043	6.10604
Asa_chr5Cg00711	0.857635	1.00425	2.68646	1.73892	0.313879	2.27659	3.1697	1.55119	2.67126	5.94634	1.57098	6.8181	5.90114	2.26649	3.1345	0	0	3.4458
Asa_chr5Cg00712	0.0520817	0.347008	0.156079	0.113503	0.160125	0.305236	0.160896	0.881914	0.279977	0	0.375045	0.293778	0.054524	0.171508	0.274541	0.123439	0.529667	0.0574917
Asa_chr5Cg00713	0	0	0.208105	0	0	0	0	0	0	0	0	0	0	0	0	0	0	0
Asa_chr5Cg00716	0	1.92469	1.14593	0.632185	0	0.534037	0.57998	0	2.32822	1.75853	1.7841	1.94926	0.605967	3.05526	0	2.79816	1.24045	0.650679
Asa_chr5Cg00717	4.55305	2.1423	7.12141	7.04953	4.00185	4.92508	2.46285	6.97074	8.09864	9.5797	10.3814	3.2406	11.2629	4.10502	5.06165	1.16503	5.17136	4.37481
Asa_chr5Cg00718	5.05764	5.69987	5.57863	8.62178	8.44235	8.43752	8.77138	8.32833	7.00987	9.67907	8.07484	9.55593	7.78623	7.21165	7.75473	9.56948	7.74283	9.52152
Asa_chr5Cg00720	144.831	153.499	119.129	78.99	90.3722	62.2592	66.9882	52.7377	44.3328	57.3841	59.8579	65.0886	69.9064	75.3541	60.097	60.043	59.5076	66.3299
Asa_chr5Cg00721	1.25753	0.491882	0	3.52604	2.7693	1.24306	1.83152	0.916051	6.55072	0.438907	0.457375	1.99444	0.9489	1.89618	0.464735	3.22577	0	3.03294
Asa_chr5Cg00723	15.662	14.0282	11.3687	6.51363	5.22017	6.75265	4.63101	3.95612	3.43373	5.11305	3.8233	2.15148	6.30205	4.47506	4.40978	5.97302	5.29054	4.96009
Asa_chr5Cg00724	0.455564	0	0	0	0.434603	0.141554	0	0	0.289558	1.16503	0.14593	0.63571	0	0.458152	0.146914	0	0.470104	0.315808
Asa_chr5Cg00725	0.644272	1.10849	0.994607	0.190001	1.03196	1.27356	1.393	0.864754	1.69596	1.19286	1.03986	4.70925	0.714727	1.62365	0.173625	2.3915	2.5898	2.81703
Asa_chr5Cg00726	0	0	0.0484209	0.13047	0.149675	0.335389	0.278281	0.128793	0.0528162	0	0	0	0.254846	0.401157	0.359191	0	0	0
Asa_chr5Cg00729	17.9088	12.5198	16.7122	23.1904	22.6478	24.1052	16.3963	17.9328	18.2782	21.6702	12.8406	21.3848	21.3701	15.5498	17.3478	20.4114	20.1937	19.9057
Asa_chr5Cg00730	2.88391	1.35628	2.42562	3.70214	2.77301	1.98049	3.83559	2.96193	3.01855	2.82715	3.20521	1.06485	3.2871	3.48296	2.28191	1.41023	3.26045	1.90113
Asa_chr5Cg00731	0.030531	0.169003	0.272824	0.196548	0.217281	0.238016	0.5605	0.193925	0.363495	0.199899	0.342399	0.273557	0.0316015	0.333796	0.385323	0.358747	0.346502	0.503195
Asa_chr5Cg00732	2.06547	3.03684	1.16658	3.36696	1.21367	0	2.45927	0.607112	1.96872	1.58089	0.611856	1.9906	1.05396	1.69027	2.03469	2.34543	0.864909	0.443261
Asa_chr5Cg00733	120.046	99.2753	93.0417	100.247	102.238	89.7549	114.866	112.126	121.044	97.924	93.0497	86.9177	107.618	108.583	112.056	100.189	88.778	91.8688
Asa_chr5Cg00734	0.30771	0.755747	0.258021	0.328551	0.408067	0.368781	0.312884	0.29951	0.10238	0.439841	0.288765	0.264495	0.415005	0.491066	0.694651	0.221905	0.399497	0.180282
Asa_chr5Cg00735	24.0647	26.1451	24.9219	29.7471	22.5076	24.5329	21.4589	25.1629	20.8175	14.0563	19.3747	19.338	25.2473	22.6107	20.1515	12.6135	14.3378	12.8159
Asa_chr5Cg00736	25.3345	28.1287	23.0275	18.5842	17.7166	17.9345	12.2099	12.802	10.8789	14.1143	16.5357	16.1219	12.5666	13.0983	12.4677	14.6952	11.6593	13.3533
Asa_chr5Cg00737	3.83126	6.6684	12.5103	5.46155	4.97662	9.82619	7.45989	8.48587	8.18979	3.90685	11.2782	5.88312	3.4806	5.74719	12.1196	26.2392	21.6179	31.211
Asa_chr5Cg00738	11.2037	7.74992	12.8971	11.2833	9.42549	8.75972	8.80192	7.29361	7.29945	7.74574	11.8268	8.66085	11.1771	13.3525	12.9169	16.8202	12.2029	13.1969
Asa_chr5Cg00739	17.3151	14.8196	11.6168	18.4885	19.75	21.4664	19.0457	23.3943	22.8332	17.8833	16.5034	14.1622	24.6416	26.3035	23.8483	13.9436	14.2436	18.0354
Asa_chr5Cg00740	0.378716	1.33676	0.394865	0	1.25363	0.375687	0	0.41306	0	0	0.41474	0.451079	0	0	1.25846	0	0.432118	0
Asa_chr5Cg00741	0.800957	1.01939	0.884328	0.263421	0.237875	0.241759	0.357483	0.48216	0.340236	0.544809	0.344287	0.364172	0.228108	0.185337	0.410458	0.122139	0.205753	0.254858
Asa_chr5Cg00742	2.88731	4.29345	0.547937	3.19264	1.72334	1.30757	0.871025	2.84599	3.27419	3.01025	2.01997	2.19022	3.00605	0.594056	3.15878	4.00543	3.93943	1.57809
Asa_chr5Cg00744	0.28716	0.511036	0.229831	0.879543	0.294879	0.280658	0.177851	0.182472	0.308407	0	0.592146	0.129817	0	0.0631053	0.363696	0.136409	0.71445	0.254287
Asa_chr5Cg00745	6.20835	7.2794	5.27498	5.30952	6.02349	5.79681	4.24086	4.79138	4.11304	4.62416	5.35248	4.83434	3.78606	3.22564	2.84861	5.55159	4.58435	3.45332
Asa_chr5Cg00746	0.201233	0.246074	0.287941	0.0954057	0.18131	0.457155	0.22722	0.188584	0.145104	0.122241	0.204469	0.199791	0.184355	0.268493	0.445147	0.733281	0.578527	0.364684
Asa_chr5Cg00747	0.145311	0	0.33835	0	0.0495727	0	0	0.0512383	0	0.10525	0	0	0	0	0	0.114636	0	0
Asa_chr5Cg00749	25.4425	32.7371	36.5093	36.4446	38.3334	40.4671	24.692	24.6272	31.899	16.3231	20.8677	22.1331	37.0843	42.5025	40.5143	30.1668	34.2153	29.1752
Asa_chr5Cg00750	5.96223	8.09273	7.27815	4.44929	5.28285	5.66266	4.45258	3.78447	4.74153	4.77635	4.57138	4.17216	5.03929	6.02716	5.74824	3.98218	4.41097	4.83728
Asa_chr5Cg00751	0	0	0	0	0	0	0	0	0	0	0	0	0.10603	0	0	0	0	0
Asa_chr5Cg00752	4.48959	4.16111	5.27401	6.3861	3.61895	3.97894	7.39571	6.80288	5.40266	6.94412	6.04223	8.60775	4.96341	9.19581	10.6014	6.08956	5.68907	5.10246
Asa_chr5Cg00753	0	0	0	0	0	0	0	0	0	0	0	0	0	0	0	0	0	0
Asa_chr5Cg00754	2.06363	2.86769	2.57829	1.28757	0.684527	0.970756	1.29262	0.438511	0.882051	1.60096	0.687967	0.846665	1.40532	1.09351	0.875708	0.990085	1.03072	1.75868
Asa_chr5Cg00755	18.1683	24.3069	19.2962	23.5085	21.5552	24.5358	18.5383	29.0734	25.1584	28.2321	25.6592	31.6714	15.948	19.9905	17.0624	30.5541	19.2826	28.4422
Asa_chr5Cg00756	3.0998	3.33382	2.48488	3.17988	3.378	5.69243	7.89368	4.13136	2.98162	3.39344	3.57647	3.40117	0.815245	3.50493	2.18903	3.621	4.12777	1.7141
Asa_chr5Cg00757	8.1372	9.6837	11.6675	13.1923	11.1583	11.7686	16.3291	17.1695	16.6427	15.5981	12.8323	14.787	14.3328	13.4001	11.9788	12.1513	14.4509	10.9115
Asa_chr5Cg00758	4.53831	4.80297	4.89817	2.52813	3.09418	2.59643	2.35944	1.77669	1.99613	2.65695	2.73034	2.06954	2.54397	2.12895	2.28371	2.36212	1.77798	2.34576
Asa_chr5Cg00759	5.33698	8.87586	7.04014	7.51243	8.01752	7.55417	9.65712	9.76082	11.9647	9.35177	4.32338	12.39	10.3078	5.40695	5.54657	7.16433	7.13184	6.09146
Asa_chr5Cg00760	5.59487	6.51322	6.67623	10.7579	9.97049	9.98295	7.7804	7.22388	8.52509	7.33828	8.84082	9.60108	7.76327	10.4815	9.27396	10.9585	11.6366	8.44301
Asa_chr5Cg00761	0	0	0.243843	0	0.167215	0	0	0	0	0	0	0.0919403	0	0	0.171187	0	0	0
Asa_chr5Cg00762	1.47622	2.56323	2.74125	0.759651	0.308163	0.499782	0.549716	1.06553	1.05277	0.927512	1.27063	0.792035	0.771851	0.662398	1.09526	1.58305	2.38819	2.86942
Asa_chr5Cg00763	1.37196	3.67052	5.4244	2.1153	1.76286	0.922956	2.60269	2.34549	2.73436	1.65423	1.80591	1.50518	2.02015	1.36689	1.92656	3.16827	2.84603	2.8391
Asa_chr5Cg00764	7.21911	5.65927	8.12225	11.3272	7.17696	11.9005	7.27955	6.0848	8.48987	7.38972	5.05664	7.58806	8.36248	7.39465	10.2575	4.31256	4.70118	6.19409
Asa_chr5Cg00765	11.9178	10.9124	13.5371	14.4689	13.2133	14.4545	13.1266	13.1698	14.3218	12.4074	13.8824	15.048	12.1373	12.8188	12.1289	15.102	15.1105	17.0258
Asa_chr5Cg00767	0.365963	0.248959	0.0861968	0.148201	0.105793	0.169579	0.0353419	0.0918061	0.169811	0	0.017671	0.174894	0.127962	0.133046	0.182419	0.0407442	0.268075	0.0378041
Asa_chr5Cg00768	303.123	265.528	266.836	475.345	460.338	429.756	465.391	457.56	477.947	467.972	439.306	469.291	467.113	434.727	453.227	433.934	434.411	407.919
Asa_chr5Cg00769	2.83577	1.79009	1.64224	1.17224	2.30283	1.63031	0.931818	0.640285	1.66041	1.25188	0.538853	0.441931	1.57357	1.3391	0.897576	1.61305	1.1116	1.71852
Asa_chr5Cg00771	8.42177	8.95435	10.5056	5.89284	5.78192	4.47022	12.532	11.2344	13.6963	17.653	13.9294	16.1371	10.0251	10.8705	9.32311	9.31551	12.6324	11.662
Asa_chr5Cg00772	3.79989	7.93301	2.55047	1.31951	0.892802	0.811253	2.10514	5.00617	1.69248	5.36989	2.0887	1.61883	3.42386	1.84397	2.37776	4.14926	1.56791	7.19881
Asa_chr5Cg00774	3.90316	4.66865	4.06453	4.59436	4.55447	4.42263	4.48339	4.08866	6.06056	5.59229	6.10709	5.978	6.37998	5.86826	6.11143	5.32846	4.39441	5.55327
Asa_chr5Cg00775	2.05445	3.02479	2.37928	3.51558	3.2491	3.02318	2.23232	2.31754	3.49416	3.64243	3.34	3.4092	1.94125	2.47051	3.05995	3.85654	3.0981	3.18265
Asa_chr5Cg00776	17.0122	14.8266	17.803	11.5344	10.9159	16.361	17.9701	18.7464	16.3662	16.2377	17.0142	8.23549	14.5459	15.2363	18.656	14.5407	15.6473	11.9491
Asa_chr5Cg00777	0	0.205904	0.184745	0.638174	0	0.176969	0.777647	0.192372	0.187606	0.565213	0	1.68026	0	0.401449	0.193251	0	1.02793	1.47069
Asa_chr5Cg00778	3.97937	4.48026	10.1108	20.038	22.9477	29.5924	9.67812	8.12292	9.61901	5.60345	10.6963	9.0283	10.9905	31.1581	26.788	19.1452	17.2538	18.6763
Asa_chr5Cg00779	1.39774	1.75449	1.56279	1.72966	2.01238	1.80026	1.07369	0.808821	0.976324	1.33368	0.673096	0.599283	1.21832	1.37949	1.3736	1.3303	1.12078	1.16552
Asa_chr5Cg00780	2.81157	2.62024	2.34206	3.21377	1.22466	1.70542	4.13608	3.08718	4.76211	10.2026	2.42179	2.65357	3.08238	1.86982	9.42018	1.42598	1.26661	3.31128
Asa_chr5Cg00783	3.623	3.02572	4.41151	2.14184	2.11274	2.93105	3.38764	3.18503	3.81217	3.65593	4.08135	3.08473	2.01321	1.29208	4.08554	2.44859	5.48736	5.71619
Asa_chr5Cg00784	0.315177	0	0	0	0	0	0	0	0.498117	0	0.508093	0.184093	0	0	0.339571	0	0.54272	0.366901
Asa_chr5Cg00785	0	0	0.122281	0	0.125552	0.0613439	0.0631214	0.221939	0.133305	0.0661255	0	0	0	0.136174	0.212092	0	0	0.0712233
Asa_chr5Cg00786	0	0.514141	0.920239	0	2.64093	2.41658	4.38112	0.239046	1.38545	3.2407	0.241736	2.88548	1.25686	0.249745	2.89023	0.55744	2.04102	3.16542
Asa_chr5Cg00787	0.421134	2.53564	0.775201	2.48772	1.81051	0.755632	4.44507	4.71172	3.78801	6.32725	5.66287	4.69226	0.370966	1.2369	1.5598	4.35635	7.88473	6.56915
Asa_chr5Cg00788	86.6384	110.391	116.222	79.2419	81.0847	85.026	58.5968	35.551	40.8829	31.5407	58.2731	47.8902	35.6309	37.0568	73.8772	88.9549	81.0535	111.634
Asa_chr5Cg00789	0.397711	0.438992	0.28377	1.36627	1.21997	1.40965	0.857348	1.17866	1.40476	0.874808	0.778494	0.956151	1.05631	1.04127	0.943914	0.502437	0.783626	0.721757
Asa_chr5Cg00790	9.94355	13.1958	12.3637	15.5851	13.1539	12.2968	13.2466	14.729	13.63	14.2759	13.749	12.4667	15.1801	12.0305	14.6625	14.5137	11.4061	15.3246
Asa_chr5Cg00791	0.48217	0.167829	0.323649	0.665313	0.418126	0.445604	0.4365	0.598726	0.801739	0.725272	0.314283	0.460826	0.748921	0.518219	0.414577	0.402583	0.44522	0.541609
Asa_chr5Cg00792	11.5325	12.2964	11.828	7.17076	4.45699	5.5576	7.45721	6.76065	7.68085	12.4947	7.4865	5.57955	7.58426	8.25866	6.96378	7.68836	7.82132	6.83799
Asa_chr5Cg00794	9.22191	7.51679	15.542	10.2448	5.50193	7.39007	4.88485	6.16703	7.02023	4.16857	7.3813	9.88167	3.44436	2.0482	3.4869	14.2526	6.53792	2.02196
Asa_chr5Cg00795	0.178695	0.493883	0.909376	0.895841	0.575729	0.176969	2.27736	0.466366	0.372292	0	1.05835	0.22672	0.503359	0	0	1.77967	0.205586	0.495458
Asa_chr5Cg00796	0	1.76098	1.15802	0	0.260626	1.53251	0.746224	0.181125	0.352998	1.20596	0.210131	1.44904	0.751755	0.0724875	0.113254	0.309047	1.32581	2.4185
Asa_chr5Cg00797	0.178005	0.0285683	0	0.497763	0.0529004	0.227426	0	0.0274984	0.0785674	0.111098	0.147785	0.0541431	0.0280968	0.132256	0.152344	0.0567828	0.199851	0.248422
Asa_chr5Cg00798	0	0	0	0	0	0	0	0	0	0	0	0	0	0	0	0	0	0
Asa_chr5Cg00799	37.8585	20.6874	22.867	52.7925	57.6346	58.0205	33.8292	37.2776	43.0567	44.3732	39.2376	40.6916	45.0447	37.8796	40.6531	32.3328	42.9152	42.9776
Asa_chr5Cg00800	7.12779	6.5357	6.38963	4.47742	4.4839	5.67086	4.07495	5.51706	6.27037	7.27997	5.72448	5.37199	4.59401	5.5388	4.9796	6.51552	5.34249	5.35205
Asa_chr5Cg00801	7.1507	7.44694	7.15121	6.61237	7.18797	5.1915	7.9748	9.64877	7.85428	5.84725	6.59122	5.7859	4.7455	6.11971	6.32467	3.94413	5.74554	6.31677
Asa_chr5Cg00802	12.2147	11.6966	9.59241	11.7351	8.66725	10.1043	8.75846	10.0604	8.64035	7.77919	8.24169	7.54733	12.8296	8.13636	7.00732	8.26647	10.6118	7.94504
Asa_chr5Cg00803	12.8156	11.3397	11.6213	7.37424	7.40903	8.01338	7.4196	8.79914	8.76749	7.03771	6.30659	5.06546	7.32921	7.59005	6.90584	6.48306	5.76071	6.60003
Asa_chr5Cg00804	14.3178	10.919	10.9602	14.9171	14.4189	13.4563	8.24963	8.81919	12.0593	11.2658	9.63444	8.74824	16.3997	15.6396	11.9634	11.9578	13.7246	11.6745
Asa_chr5Cg00806	60.9352	39.019	50.0006	106.836	93.9983	108.45	92.13	119.842	117.635	79.1207	72.0543	77.5136	111.635	81.6736	103.143	93.6338	110.523	155.669
Asa_chr5Cg00807	2.50162	2.12853	1.75515	2.32185	3.16512	1.7159	2.41289	1.74651	1.43031	3.75444	3.77991	3.12362	2.11872	1.57783	2.52575	2.90279	3.24838	1.6461
Asa_chr5Cg00808	6.04065	5.14094	6.17043	6.98512	6.62075	7.20613	5.51014	6.3206	6.89779	7.7198	6.47325	7.67262	6.30554	5.56612	5.73585	7.20055	6.8855	6.42874
Asa_chr5Cg00809	0.99311	0.98678	0.417729	0.854448	0.857132	0.970076	0.322976	0.442553	0.61814	0.340412	0.268874	0.294853	0.820882	1.03279	0.606186	0.619461	0	0.230816
Asa_chr5Cg00810	2.99745	1.93098	2.95094	2.21891	1.47202	1.83971	1.0689	1.55649	1.1984	2.66462	2.01011	1.12771	1.23919	2.14634	1.88821	1.6634	2.2521	1.28007
Asa_chr5Cg00812	0.517071	1.21253	1.07352	0	0	0	2.19966	0.566236	0	1.09568	1.12036	1.22342	0.575112	0	0	0	1.75206	0.61488
Asa_chr5Cg00813	71.3184	102.881	126.871	66.3613	70.2557	79.6422	61.9701	57.5612	59.767	82.4037	115.013	86.9839	99.6838	94.8728	103.465	160.735	96.2121	147.125
Asa_chr5Cg00814	0.898528	0	0.472484	0.453074	1.4916	0	0.308649	0	0.813237	0	0	0.15148	0.355643	0.492844	0.14016	0	0.521724	1.29601
Asa_chr5Cg00815	0	0	0	0	0	0	0	0	0	0	0	0	0.172551	0	0	0	0	0
Asa_chr5Cg00817	18.8499	14.2297	17.7849	25.7407	37.2736	20.5741	30.8761	27.4223	32.2163	27.7352	22.975	30.1541	27.1804	30.1026	24.2803	24.2719	24.292	19.7222
Asa_chr5Cg00818	9.6867	10.0085	7.83068	4.95883	4.88471	5.69873	5.18749	4.46207	4.90798	5.77143	5.89988	4.39528	5.04457	5.32969	4.89891	4.28703	5.24144	4.69397
Asa_chr5Cg00819	0.431305	0.449194	0.157236	0.241916	0.137907	0.28383	0.138265	0.334669	0.234321	0.173526	0.0230408	0.223577	0.218649	0.222773	0.142555	0.120725	0.0510153	0.251317
Asa_chr5Cg00820	17.0219	24.6537	29.9362	8.8758	8.16679	15.4882	15.6704	15.2638	10.9421	10.0861	20.908	14.5508	12.8085	8.38136	18.4143	43.6339	40.1508	49.9259
Asa_chr5Cg00821	2.92448	3.25991	2.81001	3.19428	3.18521	3.32711	2.8205	2.85399	3.52726	3.18791	3.0026	2.50125	4.31346	3.21929	4.30717	2.20882	3.03423	3.76317
Asa_chr5Cg00824	0.0287781	0.729854	1.5422	0	0.116956	0.308423	0.175969	0.485846	0.217604	0.0628342	0.586374	0	0.0892791	0.566152	0.664278	0.337917	0.324054	0.910404
Asa_chr5Cg00826	1.49843	1.90993	1.23894	2.36015	1.7612	1.37257	1.15131	0.848391	2.17485	0.535951	1.31492	1.30806	2.54744	2.58006	3.0819	1.70453	0.905607	1.06502
Asa_chr5Cg00827	9.36467	8.23751	6.99874	10.8588	11.8748	11.2023	13.2343	12.7823	11.5394	11.3969	11.4325	8.64465	13.709	10.8945	12.0722	11.8827	12.0537	12.0338
Asa_chr5Cg00828	4.19857	3.33996	3.21981	4.01988	3.51708	3.63814	5.08088	4.46225	5.196	5.04182	3.22512	4.00961	4.09123	3.62403	3.18315	3.36864	4.174	3.58652
Asa_chr5Cg00829	206.443	175.501	171.671	65.4016	60.0787	56.8641	87.7077	66.2655	71.7338	82.5462	86.063	131.748	75.8752	68.3429	64.2524	84.6734	67.1077	59.2839
Asa_chr5Cg00830	0.324856	1.52598	3.38613	3.17243	6.07281	3.23247	6.12208	3.88597	4.71281	5.74076	2.84798	5.03201	4.45458	2.93854	5.00505	3.32269	5.59709	2.35295
Asa_chr5Cg00831	1.28148	0.241126	0.866646	0.121165	0.335139	0.524675	0.676384	0.910631	1.36283	1.37275	0.69636	0.981739	0.345349	0.236865	0.583846	1.03464	1.21683	0.24255
Asa_chr5Cg00832	29.8224	31.272	29.1123	23.3659	22.6255	16.9784	29.4455	26.436	24.9704	22.1465	25.7799	29.1215	22.6125	25.4506	19.0158	27.384	28.7021	25.6424
Asa_chr5Cg00833	0.526099	0.4843	0.762175	2.20923	1.44905	1.48364	2.16394	2.23684	1.64667	0.805119	2.4135	2.52703	0.562496	1.24201	1.40805	1.12175	2.36051	1.28171
Asa_chr5Cg00835	0.556276	2.21089	1.53506	0.885723	0.798337	1.28664	0.689981	0	0.194458	1.56184	1.06552	0.436601	0.208003	0	0	0	0.640401	0
Asa_chr5Cg00837	1.87147	4.70376	4.40792	3.79185	1.57437	3.32139	1.22704	3.41185	3.51909	2.49279	3.35191	3.25748	3.23562	1.7732	1.79887	0.643076	3.03805	2.30651
Asa_chr5Cg00838	5.22185	4.16581	6.18835	5.89553	5.82703	8.09863	6.67716	5.83031	8.02009	7.6312	7.48856	6.66991	6.90997	9.04195	6.64862	5.25623	7.57355	6.40615
Asa_chr5Cg00839	19.029	29.7169	27.435	26.9319	19.6176	14.9062	26.8538	15.6094	8.36908	17.3887	13.7185	11.8404	26.9244	12.9461	22.9248	12.1186	17.8777	23.8029
Asa_chr5Cg00840	0	0	0	0	0	0.0370046	0	0	0	0	0.0904935	0.0445809	0	0	0	0	0	0
Asa_chr5Cg00841	11.9101	12.4296	14.3609	6.91502	6.93802	6.38011	10.4711	9.70262	9.43953	9.05202	13.5467	10.8459	5.89365	8.9036	6.75851	9.13428	8.82553	7.34788
Asa_chr5Cg00842	0.103006	0.23232	0.417531	0.11654	0.107603	0	0	0.548707	0.10963	0	0	0	0	0	0	0.249122	0.117304	0.116745
Asa_chr5Cg00843	0	0	0	0.0620536	0	0	0	0	0	0.0758791	0	0.105524	0	0.0333963	0	0	0.0852095	0.0330228
Asa_chr5Cg00844	4.06395	3.72914	3.82672	6.6808	6.90959	7.3196	7.27057	6.22285	6.59318	5.07535	4.8858	4.59776	6.0777	5.81739	5.90982	3.88362	4.89543	6.17222
Asa_chr5Cg00845	0	0.9804	0.507717	0.194458	0	0	0.896667	0	1.04228	0.348522	0.17535	0.199844	0.586757	0.364955	0.355134	0	0.19201	0
Asa_chr5Cg00846	40.9138	37.2532	49.9607	49.1615	40.0815	28.7271	34.8664	36.2741	30.8994	38.3293	32.5426	30.393	23.8088	24.4924	30.3776	34.7264	27.3127	43.4443
Asa_chr5Cg00848	0.0347703	0	0.0515938	0.32034	0	0.186123	0.1309	0.209902	0	0.129458	0.112008	0.148104	0.142972	0.170649	0.0363963	0.20323	0.0938473	0.104777
Asa_chr5Cg00849	11.2466	11.319	13.361	9.76954	8.86229	8.4754	10.4512	12.4467	14.0466	10.098	11.3353	10.0269	10.0619	8.42921	7.78679	11.378	13.56	9.93947
Asa_chr5Cg00850	1.40063	0.778403	1.96293	1.42228	0.849649	0.683436	0.991677	0.925464	0.659926	1.20924	1.391	1.34803	1.29426	1.53508	0.967387	0.620391	1.03735	1.01035
Asa_chr5Cg00851	1.82122	6.4269	1.89904	0.542272	0	0.447734	2.46285	0	0.952781	0	1.48306	0.5401	4.09562	1.53938	1.01233	0	0	1.64055
Asa_chr5Cg00852	11.6221	13.4136	13.8626	11.0903	9.50938	10.4264	10.1321	12.8081	13.9432	13.8176	14.6976	14.93	11.1835	11.4384	11.5908	12.786	12.4122	10.0535
Asa_chr5Cg00853	14.0795	16.057	11.7045	8.3973	10.9819	10.3976	11.4138	9.77531	10.0471	8.88291	7.89	6.91388	11.9651	9.54969	9.51019	7.98442	10.3049	10.5756
Asa_chr5Cg00854	114.003	133.704	101.446	47.3646	45.5327	49.7777	29.6183	28.6462	25.4882	36.4497	29.8873	21.5631	47.6282	41.6818	36.971	28.9382	32.9671	33.3061
Asa_chr5Cg00855	0.292447	0.54871	1.1836	0.439353	0.203253	1.24399	1.2296	0.830232	1.45415	2.61669	0.511034	0.781684	1.15016	0.215848	1.14122	1.64673	1.55284	1.87301
Asa_chr5Cg00856	2.03135	3.67277	4.82109	2.10851	2.54986	4.19136	6.07906	4.12738	3.20037	2.89268	6.63483	5.79183	2.72126	3.67882	3.1627	9.11909	7.93013	8.09622
Asa_chr5Cg00857	17.2364	17.5806	15.6674	40.5007	36.3089	35.9676	46.68	39.6821	40.274	22.3102	22.186	19.9492	29.6441	32.0231	26.0282	22.4592	22.9508	26.6204
Asa_chr5Cg00858	4.13957	3.6293	4.06133	4.71511	5.29977	4.6067	6.36859	6.89805	5.84965	3.67861	4.8292	4.37622	6.69442	5.38696	6.08047	3.25884	6.68277	4.8804
Asa_chr5Cg00860	4.37303	4.90254	5.12145	3.04812	4.08293	4.70198	5.3561	4.85604	5.943	8.0535	5.4386	5.92141	4.01261	5.37757	4.68895	6.77922	6.74613	6.0527
Asa_chr5Cg00861	4.57886	10.3395	20.2708	9.38374	8.27266	7.62211	8.16837	4.50176	5.95568	32.0214	21.2554	31.2535	8.62074	12.5578	8.12744	11.4163	17.7026	7.9801
Asa_chr5Cg00862	4.13656	3.63759	4.83085	3.00601	1.13123	1.51204	10.9983	1.69871	1.63298	0.547842	5.60182	7.95222	4.02579	4.04443	0.57477	1.31969	3.50413	3.0744
Asa_chr5Cg00863	2.06828	5.45639	3.75733	7.81563	3.39369	4.53612	2.74958	5.66236	7.07625	6.5741	6.16201	1.22342	10.352	3.46665	6.32247	5.27878	2.92011	6.1488
Asa_chr5Cg00864	5.78064	5.59653	7.31372	5.68125	5.69319	5.71739	5.87989	4.66615	5.45123	4.06436	6.08149	5.32246	9.02045	8.66153	8.10581	4.82951	5.16196	4.84487
Asa_chr5Cg00865	0.683567	0.265019	0.23715	0	0.247719	0	2.00755	0.246402	1.18785	2.14413	0.498369	1.08197	2.07527	1.80176	0.496655	0	1.57725	1.36119
Asa_chr5Cg00866	8.67466	9.16115	12.2929	14.1326	12.9147	14.8526	17.4876	18.0674	16.9216	19.7632	19.5449	25.739	9.69314	12.2416	13.5996	20.1196	18.766	18.3965
Asa_chr5Cg00867	3.17243	1.13121	2.09832	0.487974	0.522406	0.248205	0.197016	0.268993	0.816731	0.0686832	0.131167	0.14371	0.66827	0.767741	0.201149	0.15106	0.646373	0.845388
Asa_chr5Cg00868	11.1005	11.6739	13.2178	15.9218	13.8403	9.93426	11.939	7.61745	12.0292	8.32263	9.8286	7.58816	14.1924	9.26373	10.9816	7.65427	4.07268	6.86403
Asa_chr5Cg00870	52.2366	76.3948	53.1936	51.018	41.2143	45.534	57.1494	47.9286	45.0093	61.0541	51.6056	50.5869	53.3685	40.7368	46.9886	65.9379	59.4646	56.0971
Asa_chr5Cg00872	12.9577	13.0976	13.9894	13.348	11.2983	12.9241	13.0936	12.3424	9.99406	13.2979	11.7614	7.86635	10.2395	10.8288	9.573	8.08772	8.1076	7.90902
Asa_chr5Cg00873	26.001	22.6682	27.9838	24.3356	22.0574	23.7394	27.8104	26.9387	23.3565	27.4544	28.5886	25.0496	26.7479	25.7699	28.562	29.7052	24.8624	24.2713
Asa_chr5Cg00874	2.69809	4.08785	3.80271	0.296216	1.4904	1.13899	3.56082	2.3348	3.40157	1.23244	2.18328	2.528	2.2419	1.28766	1.51378	4.39386	2.93691	3.09845
Asa_chr5Cg00875	3.89827	6.48543	3.72475	1.18966	0.714448	0.969741	1.08037	0.35327	0	0	0	0.387078	1.11364	1.83659	0.357503	2.49202	0.746278	0.392158
Asa_chr5Cg00877	3.89008	6.75537	6.2337	4.41252	6.16476	10.8109	6.95195	5.90204	8.40376	2.05458	12.4723	4.97162	3.03593	6.3941	12.8777	19.9717	17.3853	27.9964
Asa_chr5Cg00878	5.63758	4.35578	2.97324	6.17241	6.14725	2.89742	6.63499	5.94267	4.5424	3.91045	5.80381	5.04482	4.6802	3.71384	4.16432	6.61214	6.30163	4.40372
Asa_chr5Cg00879	1.95298	1.95572	1.70996	0.488047	0.308848	0.592855	0.283901	0.107003	0.548333	0.498825	1.23856	0.964166	0.340362	0.692583	0.744606	0.773299	0.94201	0.662895
Asa_chr5Cg00880	1.01695	0.688122	0.619254	0.881371	0.73436	0.609766	0.449109	0.339858	0.584811	0.122853	0.502156	0	0.450092	0.513404	0.244018	0.154324	0.152868	0.251013
Asa_chr5Cg00881	1.18903	1.02106	0.557881	1.45654	0.504155	0.965836	0.741917	0.871733	0.891175	0.83923	0.674168	0.370227	1.16387	0.739978	0.589635	0.466169	0.744306	0.397182
Asa_chr5Cg00882	3.34813	3.34413	3.17722	4.52359	4.70148	5.11308	5.18456	4.51789	4.76366	5.11196	3.67751	4.75887	5.12412	4.73039	3.9227	4.73941	4.82968	4.83257
Asa_chr5Cg00883	0.706166	0.575209	0.480625	0.280469	0.681828	0.507425	0.380187	0.078518	0.440877	0.0404916	0.151988	0.125158	0.347437	0.528897	0.195317	0.437858	0.167616	0.0814335
Asa_chr5Cg00884	0	0	0	0.360731	0	0	0	0	0	0	2.2748	1.76562	0	2.34677	0.97624	1.51096	0.682571	0.715149
Asa_chr5Cg00885	5.732	2.37667	3.51363	6.57863	6.30764	2.35048	6.72091	2.93469	7.34457	5.96606	6.65866	6.43588	4.24029	5.72389	5.94363	3.45516	3.09465	4.07553
Asa_chr5Cg00886	0	0.121357	0.0546116	0.117877	0.363385	0.214509	0.196247	0.0871146	0.0594798	0.240464	0.168163	0.277169	0.284449	0.030076	0.028872	0.129216	0.0929648	0.180042
Asa_chr5Cg00888	1.66939	1.37725	0.557408	2.23909	0.381574	1.51147	1.02319	2.35866	1.59229	0	1.08573	0.909773	1.56156	1.56383	1.30633	1.76532	1.18948	0.617345
Asa_chr5Cg00889	1.25384	2.29872	1.05928	1.77521	0.764482	2.01529	2.75692	1.22475	1.22291	1.13397	0.769098	2.34294	1.65315	1.85331	1.11368	3.03415	2.26133	3.03887
Asa_chr5Cg00890	16.9298	20.9191	19.873	18.2434	14.6872	14.8356	8.70642	6.24327	7.1757	5.28264	7.2282	6.75212	6.5771	11.4993	12.6289	13.4646	9.49608	9.62911
Asa_chr5Cg00891	1.53106	1.84014	1.13712	1.62098	0.940563	0.776913	1.0098	0.598396	0.915475	0.380447	0.484984	0.414516	0.902284	1.41588	0.874817	1.11801	0.864154	0.527091
Asa_chr5Cg00892	5.44282	7.6263	4.72804	7.56063	6.87819	6.33829	5.87929	5.09203	5.95105	2.23933	3.14425	2.87412	9.77606	8.88858	8.32784	4.26539	4.26352	3.98139
Asa_chr5Cg00893	14.8271	16.6885	11.213	12.7621	13.4531	14.2076	9.80464	10.4453	11.3039	7.43612	6.12303	5.98674	12.8726	12.2682	9.79945	6.99708	7.35334	9.7764
Asa_chr5Cg00894	2.43656	3.05623	3.40997	6.84399	5.46313	5.14931	3.83532	5.5844	7.09466	4.33054	5.10099	4.93187	5.21613	5.28745	6.87626	4.9683	5.54141	5.70829
Asa_chr5Cg00895	0	0	0	1.20241	3.9593	1.51204	0	0	0	0	0	0	0	1.15555	1.72431	0	0	1.22976
Asa_chr5Cg00896	1.85614	3.61428	3.85231	2.45616	3.20299	3.17689	6.02758	5.24036	7.28812	4.8357	3.96921	1.29036	2.76223	4.09475	4.64067	3.08089	4.37224	7.28813
Asa_chr5Cg00897	0.311823	0.357253	1.28245	3.48237	3.82161	1.84839	5.04674	3.34687	3.94369	2.14675	1.67451	8.0113	4.65887	4.01272	4.36592	0.385086	3.75745	2.90188
Asa_chr5Cg00898	30.5412	35.604	27.2366	27.9304	26.3351	28.6604	20.0291	22.7426	23.351	21.8934	22.8702	19.1593	20.1258	25.3781	24.1559	24.4413	21.8526	18.6107
Asa_chr5Cg00899	9.57354	6.60345	5.82705	8.13126	5.85369	6.84906	7.65515	6.79373	7.31474	6.00574	5.03616	5.89392	6.76994	6.58298	5.11208	6.52532	5.85611	6.84992
Asa_chr5Cg00900	19.5423	20.6258	9.63511	8.24695	9.52322	8.11253	5.71394	13.5461	14.7464	13.8487	8.65317	11.0081	7.47024	8.60521	16.0499	13.8309	9.40747	16.0337
Asa_chr5Cg00901	12.9976	14.5183	11.7597	10.9222	10.3852	11.9669	10.635	10.5564	11.9404	7.29735	5.84197	3.60743	10.4445	8.5345	9.33296	5.87397	5.23924	5.78823
Asa_chr5Cg00902	2.88941	4.21378	2.52947	2.44271	2.74575	2.63026	2.53527	2.28725	2.60299	1.40129	1.92497	2.12656	2.21168	2.88441	2.39414	1.20424	2.01423	2.25203
Asa_chr5Cg00904	11.3434	10.4311	9.59936	15.0916	15.8384	16.8898	16.4508	16.6105	17.1447	18.4682	15.4466	17.2022	16.8531	14.2075	13.1744	17.7276	16.3077	17.8195
Asa_chr5Cg00905	7.31669	9.77417	6.30519	0.883126	0.348425	0.108982	1.75864	0.236458	0.117805	1.4237	1.40266	1.53081	0.119772	0.73826	0.473258	1.88275	1.89603	1.38783
Asa_chr5Cg00906	0.0760842	0	0	0	0	0	0	0	0	0	0	0	0	0	0.0399906	0	0	0
Asa_chr5Cg00907	0	0	0	0	0.466187	0.0724491	0.826178	0.413495	0	1.38146	0	0	0.385419	0.590735	0	0	0	0
Asa_chr5Cg00908	5.83693	6.98075	5.8979	6.54799	5.54211	4.21198	8.8889	9.03133	9.33955	8.90195	9.5032	11.667	4.65531	6.04989	6.11651	11.1236	8.54235	10.2506
Asa_chr5Cg00909	0	0	0	0	0	1.02801	0.559455	2.31251	1.11588	3.36556	1.71481	1.86953	5.26782	1.17692	0	2.69302	2.38369	13.7806
Asa_chr5Cg00910	0.0313205	0.138251	0.155523	0.437111	0.286669	0.427335	0.990613	1.686	0.946826	3.24628	3.06648	3.2281	0.227024	0.273982	0.295913	1.25167	1.90521	2.29211
Asa_chr5Cg00911	1.67023	2.39404	1.83131	16.7355	12.3131	16.9969	14.4821	22.3355	20.664	10.0346	11.8576	12.3745	9.95142	8.84159	9.62048	13.2644	13.9462	18.1335
Asa_chr5Cg00913	37.4465	31.0822	22.0373	13.4866	16.4281	13.4009	7.76123	8.29684	6.50689	8.08018	5.17539	5.45328	11.2819	13.259	8.26947	12.7917	7.32702	8.47135
Asa_chr5Cg00914	1.63445	1.48264	0.84416	1.47651	0.79891	1.08966	1.6018	0.696387	0.853009	1.02551	0.995605	0.713817	0.970656	1.02339	0.826019	0.99799	0.814964	1.09596
Asa_chr5Cg00917	0	0	0.963322	0	0	0.229918	0.254877	0	0.482226	0.96699	1.51809	0	0	0	0	0	0	0.276556
Asa_chr5Cg00918	0.436459	0	0	0.522106	0.4804	0.430228	0	0	0	0.458458	1.42555	0.519672	0	0	0	0	0	0.525927
Asa_chr5Cg00919	0.073395	0.162248	0.0364997	0	0	0	0	0.0387611	0.197888	0	0.0750202	0.123558	0.0381074	0	0.0385665	0	0.0413721	0
Asa_chr5Cg00920	3.08961	2.90987	2.96568	3.80797	3.09809	2.63847	2.69852	2.47886	3.39883	3.81686	3.60396	3.24007	2.5454	3.01015	3.72777	2.77965	2.08066	2.93846
Asa_chr5Cg00921	0	0	0.572963	3.79311	0	0	0	0.605235	0	2.34471	2.3788	5.19803	0	0	0	0	0.620227	1.95204
Asa_chr5Cg00922	19.5902	18.4319	15.1721	17.4545	18.5162	19.7304	18.5201	18.7333	20.7569	20.2159	19.9681	22.8042	15.991	16.3829	14.8775	15.2092	18.2341	17.6102
Asa_chr5Cg00923	54.5758	78.5881	76.188	71.7763	61.4425	52.0428	76.7061	52.6372	72.7119	66.863	73.6916	65.8032	64.2202	67.5863	70.7857	69.7765	55.9709	71.765
Asa_chr5Cg00924	0.344893	1.19031	1.06772	1.22817	0.739125	0.341241	0.936071	1.48391	0.362359	1.82003	0.186316	1.21382	0.961709	0.19349	0.372544	0.428406	2.37864	1.01063
Asa_chr5Cg00925	11.8768	6.30099	16.8205	11.8329	6.47321	9.08554	9.69739	8.28657	3.99012	13.3157	7.58746	10.8155	13.6965	9.20756	12.0109	2.74448	10.9554	3.83033
Asa_chr5Cg00926	9.24634	7.83187	10.8375	12.6516	12.7237	14.7961	13.8396	12.0154	10.8127	7.30706	13.3938	17.2294	12.8584	11.9471	10.3691	19.0886	12.2369	14.7388
Asa_chr5Cg00927	3.12976	2.79327	2.48406	1.94471	2.03028	1.94854	2.10884	1.5516	2.33166	1.57608	1.96648	1.55146	2.01613	1.92502	1.87192	1.9862	1.6582	1.65428
Asa_chr5Cg00928	3.12976	2.79327	2.48406	1.94471	2.03028	1.94854	2.10884	1.5516	2.33166	1.57608	1.96648	1.55146	2.01613	1.92502	1.87192	1.9862	1.6582	1.65428
Asa_chr5Cg00929	3.44503	4.60356	5.93672	1.86383	2.17371	3.24396	1.93495	2.5596	2.39796	3.27825	3.40487	3.61993	2.43534	2.15847	2.07262	2.64946	1.80608	1.31475
Asa_chr5Cg00930	9.52045	9.25491	7.96496	10.8194	10.1622	10.57	10.5236	10.6292	12.2376	9.54898	8.36417	9.58746	11.2628	11.6003	11.6558	8.74589	12.4103	10.1558
Asa_chr5Cg00931	1.52068	3.63323	2.46885	2.59163	0.813908	4.61049	1.73473	2.00902	3.33884	2.70153	3.22459	1.73968	1.50416	0.41249	0.402586	1.03957	3.77659	0
Asa_chr5Cg00933	8.55875	10.4994	14.209	5.87994	10.0662	6.66764	7.13656	6.75622	11.0912	18.3728	11.3856	12.9143	6.32302	9.14759	8.57738	14.6096	11.4737	11.6154
Asa_chr5Cg00936	7.7909	7.10992	6.34252	4.0584	4.24786	3.76415	4.16816	2.82034	1.20155	5.71465	5.68727	3.71276	5.16829	4.07988	5.14413	5.9168	5.84504	4.33826
Asa_chr5Cg00937	1.73563	2.71075	5.85495	2.04024	8.30209	5.60642	9.49439	7.28909	5.72964	12.4263	7.09655	11.919	4.58562	1.61958	3.31475	2.59122	9.33653	12.2907
Asa_chr5Cg00938	0	0	0	0	0	0	0	0	0	0	0	0	0	0	0	0	0	0
Asa_chr5Cg00939	0.605019	0.548751	0.739449	0	0.127252	0.95271	0.642788	0.516876	0	1.03354	1.02496	0.698551	0.657192	0.134565	0.388238	0.884296	1.10526	0.8306
Asa_chr5Cg00940	11.5794	22.2611	14.9076	25.2831	14.0712	17.6193	15.7324	12.6537	10.4486	9.68319	13.1016	10.5915	12.7862	14.8704	11.552	14.8827	14.5374	15.4157
Asa_chr5Cg00941	6.15328	17.8281	23.7416	11.4361	15.4305	22.3986	11.271	9.23344	11.2366	3.6312	11.1882	5.92881	12.2287	17.6666	27.8987	22.1865	21.6502	23.6107
Asa_chr5Cg00943	1.81568	1.39784	1.35293	1.07517	1.39369	0.937844	1.40512	3.96656	2.4446	1.74507	0.700765	1.75032	1.33108	2.11514	1.21993	1.38266	1.84786	2.15797
Asa_chr5Cg00946	0	0	0	0	0	0	0	0	0	0	0	0	0	0	0	0	0	0
Asa_chr5Cg00947	8.12788	6.22792	10.3362	11.115	6.66115	6.57655	17.1233	8.80996	13.4802	10.0728	7.25186	14.2154	16.5509	6.6134	12.2205	13.5378	12.3186	11.9038
Asa_chr5Cg00948	0	0	0	0.578161	0	0	0	0	0	0.249164	0	0	0	0	0	0	0	0
Asa_chr5Cg00949	3.50498	2.99358	2.98955	1.9454	8.88887	2.38214	7.00666	8.31639	3.84154	9.05588	15.7186	11.1698	7.65355	3.01035	3.53401	3.25953	10.2525	16.9085
Asa_chr5Cg00950	8.90933	8.77709	6.14679	10.9292	8.91635	10.6374	7.71958	8.93508	9.39776	7.88471	7.20416	6.0445	9.42336	8.84985	7.54931	10.562	6.79185	7.81235
Asa_chr5Cg00951	14.5698	29.9922	28.9604	16.2681	24.0111	27.7595	22.9368	41.8244	31.4418	49.3355	49.5817	62.6517	25.0856	27.7089	31.3822	45.4361	46.0251	37.1859
Asa_chr5Cg00953	2.40368	1.6147	2.14996	3.34703	3.02785	0.341805	0	4.48987	1.42604	2.8621	1.88442	1.23012	0.392711	1.94509	1.51595	7.92748	1.97013	1.24781
Asa_chr5Cg00954	3.16953	4.11114	5.40176	4.34657	3.74335	3.23767	3.25903	3.14664	3.67229	3.92008	3.757	4.23107	3.21041	3.74448	2.41454	2.88549	4.95659	3.2779
Asa_chr5Cg00955	8.46975	9.17771	7.28952	8.25952	8.49931	8.76541	8.66189	8.2635	8.09864	9.18122	8.86122	7.89714	8.20059	9.44761	7.06952	9.78601	7.89725	10.3515
Asa_chr5Cg00956	0.739163	0.735585	0.544632	0.987363	2.10703	1.5874	6.39536	9.8447	10.5703	3.66617	3.27273	5.20794	1.40537	1.22053	1.38835	1.2504	1.2556	1.3119
Asa_chr5Cg00958	2.26978	2.68283	2.2728	2.14354	2.17329	2.28107	1.59606	1.54277	1.94494	1.32498	1.30912	1.26396	1.73421	1.97205	1.92665	2.03607	1.78279	1.53452
Asa_chr5Cg00960	0	2.1423	0	0	0.500231	4.47734	0.985138	0.99582	0	0	0	0.5401	0	0	0	1.16503	2.58568	1.0937
Asa_chr5Cg00961	11.1444	11.9679	8.69386	11.545	11.4477	7.85909	10.8426	10.4473	12.3176	12.2839	12.1158	13.2208	7.91316	9.24897	9.25438	15.0321	12.4538	11.0283
Asa_chr5Cg00963	0	0.150124	0.808907	0.152519	0.139368	0.260076	0.422727	0.987998	0.698344	1.54588	0.701783	0	0	0	0.141456	0	0.452733	0.910896
Asa_chr5Cg00964	7.66751	9.35902	6.86329	12.7079	15.2111	12.4201	17.2917	19.6369	16.9391	45.1451	51.0754	62.9353	11.8485	10.0793	14.8383	12.7548	15.5134	6.63196
Asa_chr5Cg00966	1.35183	0.498189	0.709788	0.607382	0.548445	0.476069	0.691526	0.595	0.890797	0.899936	0.767917	1.4333	0.663185	0.616616	0.11841	0.619429	0.80445	0.493746
Asa_chr5Cg00968	6.84508	3.6104	7.49522	4.5319	3.25179	4.88319	5.20221	5.10958	8.00297	6.36444	6.99214	6.07408	8.057	4.72163	7.20733	7.04372	5.87163	11.419
Asa_chr5Cg00970	4.37328	5.5833	4.47804	2.52453	4.02832	3.49809	2.83934	3.94139	3.27672	2.87174	1.94554	2.30054	3.64892	3.96648	2.61587	3.44917	3.63153	3.00676
Asa_chr5Cg00971	16.4523	12.0366	10.5481	9.63855	9.99294	11.7362	7.73797	9.4779	9.1417	9.66474	11.152	6.04696	10.3601	9.52415	8.14199	10.1045	10.3342	9.17034
Asa_chr5Cg00972	7.6167	6.03753	8.32075	9.63541	6.50421	7.1591	9.87301	6.92457	10.7016	11.1569	8.08033	9.70716	8.14052	7.23338	7.18531	14.571	9.70095	9.03202
Asa_chr5Cg00973	12.4575	13.4171	14.0099	11.7877	11.771	12.0831	11.7636	11.539	14.3194	12.52	11.0523	14.0412	10.5602	12.1191	12.089	13.2618	11.4629	13.0824
Asa_chr5Cg00974	2.17922	0.654299	1.7562	4.47092	2.05689	2.49237	1.22525	4.36988	2.95342	1.2477	0.565788	0.335223	1.15505	1.55	1.85849	2.25924	2.87247	2.19649
Asa_chr5Cg00975	6.10456	2.47169	2.77453	6.91778	5.30766	2.94189	10.3011	9.29057	8.60852	7.36023	10.4032	7.869	10.691	4.38641	8.87626	9.30634	9.00266	7.34766
Asa_chr5Cg00976	7.5452	3.93506	1.31027	7.05207	6.4617	2.90046	5.49456	10.5346	7.42415	10.9727	9.60488	6.48193	11.3868	0.474044	2.32368	2.15051	5.72726	6.57137
Asa_chr5Cg00977	0	1.28601	1.89926	0	0	0	0.804807	0.396974	0	0	0	0	1.24605	0.824981	0	0.934505	0	0
Asa_chr5Cg00978	5.35289	4.62059	5.21575	5.20968	2.36269	2.13152	7.10544	9.72612	2.59704	3.34896	7.83616	3.41055	6.92945	6.0688	5.12748	10.9867	4.08913	3.02613
Asa_chr5Cg00979	36.908	38.0333	39.6494	31.8162	34.6224	35.559	33.6849	34.0312	34.0762	42.0082	35.9882	34.0085	32.6886	32.4092	33.0109	39.3072	40.592	39.1323
Asa_chr5Cg00980	0.0760618	0.0545372	0.169794	0.240092	0.0998125	0.379242	0.138991	0.0744768	0.299065	0.234467	0.131838	0.172973	0.0906263	0.19825	0.0230372	0.115868	0.148844	0.0825128
Asa_chr5Cg00981	1.34789	0.774426	1.38937	1.79584	1.26211	0.833313	1.4612	1.62993	1.23994	1.60173	0.909139	0.987269	2.06352	0.566791	0.363713	2.09027	4.45359	1.7742
Asa_chr5Cg00982	0	0.428671	0	0	0	0	0.804807	0	0.378272	0.759481	0.399352	0	1.10321	0	0	0	0	0
Asa_chr5Cg00983	12.8011	12.8129	11.5901	12.8658	14.9343	13.4208	11.7905	12.9982	15.9751	15.365	15.3958	18.2966	13.3339	12.1819	14.8354	15.7622	16.4668	17.1401
Asa_chr5Cg00984	4.68853	4.41507	5.47651	7.06518	9.25618	9.5668	8.12725	8.00073	10.0536	9.11177	8.58741	11.955	7.0937	8.04644	7.40283	5.06858	5.09537	6.00826
Asa_chr5Cg00985	1.29619	1.91553	1.32324	3.84645	1.87693	1.40466	3.30475	1.94021	1.78419	2.07181	0.550957	0.75041	3.53644	2.02126	1.11101	4.43509	2.81535	1.93637
Asa_chr5Cg00986	0	0	0	0	0	0	0	0	0	0	0	0.355589	0	0	0	0	0	0
Asa_chr5Cg00987	0.905384	1.55515	1.57969	0.687209	0.601589	0.751151	1.48719	0.526544	0.974754	0.689101	1.06806	0.968106	0.849985	1.29034	0.810202	1.71207	1.43084	1.84253
Asa_chr5Cg00988	4.18907	3.96816	4.31774	2.95642	2.53556	2.31668	2.10277	2.4072	2.41713	3.29111	3.56089	3.79594	3.23084	2.33457	2.28575	2.64859	3.07841	2.94561
Asa_chr5Cg00989	0.221182	0	0	0	1.20042	0.878756	0	0	0	0	0	0.262316	0	0.249745	0	0	0	0
Asa_chr5Cg00990	10.1153	12.6755	11.595	20.147	14.0994	11.7524	8.96121	9.1709	17.8368	7.72078	10.7278	10.8605	7.70961	8.01345	8.17249	9.50168	8.12345	17.5248
Asa_chr5Cg00991	12.9551	12.8346	15.7981	9.18399	7.73361	7.36337	11.4122	8.35116	10.091	12.3274	11.0815	11.6293	9.81633	10.7085	10.5385	10.3789	10.0583	10.8607
Asa_chr5Cg00992	4.20448	4.99725	5.10067	8.58534	8.47179	8.97718	8.48889	7.69872	8.72037	9.61076	10.1485	11.6201	7.13205	7.25826	7.75414	9.0405	8.40024	8.44058
Asa_chr5Cg00993	0	0	0	0	0	0	0	0	0	0	0	0	0	0	0	0	0	0
Asa_chr5Cg00994	2.82456	2.03299	1.45925	2.52059	1.32644	1.04884	1.91967	1.90025	4.63509	2.04847	2.86604	1.24444	2.36816	2.37904	3.2441	1.31804	1.62455	2.48864
Asa_chr5Cg00995	0.220134	0.656081	0.431228	0.923629	1.09872	0.715382	3.77411	8.68444	5.8441	8.89353	6.72118	8.2848	0.23309	0.462638	0.310791	1.04601	2.18576	1.45197
Asa_chr5Cg00996	0	0	0.132469	0	0	0	0	0	0	0	0.13668	0.149718	0.0696561	0.0726839	0	0.3148	0	0
Asa_chr5Cg00997	1.68486	1.93607	0.694684	3.99077	1.98331	2.99993	4.01831	2.17324	2.65702	1.95767	2.36376	4.54144	2.06352	2.45609	2.54599	2.09027	3.29178	1.97133
Asa_chr5Cg00998	4.53594	6.42615	4.50373	10.1628	9.54274	8.98005	9.85835	8.63606	12.0956	12.1499	9.62092	15.5674	9.74119	10.1844	7.72967	9.11048	10.6321	5.32234
Asa_chr5Cg00999	1.89927	3.54427	0	1.12264	4.16951	2.32989	6.65477	5.71628	7.95811	5.89109	3.74549	2.84199	9.03975	2.13603	2.63769	1.21538	5.38629	5.68842
Asa_chr5Cg01001	2.07467	2.09731	2.54951	0.992937	0.342995	0.965955	2.19258	0.582154	1.50895	3.8579	2.30108	6.15338	2.94663	0.242313	1.16496	3.70643	2.73837	1.98659
Asa_chr5Cg01002	42.1968	32.5182	41.3737	41.6664	31.9162	31.8027	40.0919	40.3559	34.0997	32.2633	24.7588	34.4901	40.6369	42.4985	32.3521	40.9681	35.1654	30.8007
Asa_chr5Cg01003	7.14953	7.17974	6.30174	7.52531	7.63594	8.45067	5.3822	6.43659	8.1102	6.28613	4.97124	4.96503	6.21164	7.89218	7.24317	5.72826	5.54655	4.54221
Asa_chr5Cg01004	0.782819	0.379951	0.683628	0.797875	0.400659	1.00325	0.855293	0.931662	0.68427	0.159451	1.05557	0.496233	0.562484	0.912461	0.463931	0.810709	0.33156	0.37745
Asa_chr5Cg01005	33.1981	32.4586	28.6865	30.2419	27.8	31.5541	32.5379	30.5497	29.4112	32.5308	32.5805	28.5096	30.4359	28.2433	27.0347	29.0432	29.5045	32.5774
Asa_chr5Cg01006	6.05029	10.9341	10.6582	9.3901	13.2784	6.85038	10.044	13.2299	8.75871	9.79667	4.54347	10.468	11.4627	3.95524	8.27222	9.52554	7.38545	4.46486
Asa_chr5Cg01007	0.320369	0.602815	0.758315	1.33282	0.223426	0.104935	0.338192	0.796802	0.340707	0.80077	0.112403	0.245435	0.805813	0.118432	0.227749	0.775976	0.486732	0.485099
Asa_chr5Cg01008	2.66799	4.05484	2.78668	3.57252	4.67712	3.19023	4.43231	6.94861	3.32863	5.00452	4.69311	4.13811	3.97642	2.11524	1.46033	4.75526	1.54106	4.17731
Asa_chr5Cg01009	3.26647	4.75885	5.07973	3.97265	4.22118	3.94719	4.1151	4.31944	5.11546	4.17863	3.04404	3.66595	3.48083	5.65318	3.73473	4.41592	3.28611	4.01404
Asa_chr5Cg01011	1.80752	0.947377	1.34734	0.313911	2.259	2.37208	0.285496	0.934598	0.832523	2.42347	2.26914	2.46156	2.13408	0	1.69398	2.62399	1.49025	2.1726
Asa_chr5Cg01012	5.34618	5.69734	4.64685	5.32745	1.96201	8.23871	7.26106	10.0607	7.4103	10.7827	7.75638	14.84	7.41751	8.82345	1.98013	17.1405	9.12641	10.1788
Asa_chr5Cg01013	12.3138	9.57764	9.39503	14.6554	14.9067	13.7912	11.4744	9.42388	9.05818	13.2596	13.9117	10.5057	9.19473	11.6259	6.5272	12.6717	8.29786	7.89444
Asa_chr5Cg01015	0.109066	0	0.0664302	0.0719446	0.178036	0.0318544	0.0938096	0.0853519	0.233128	0.414731	0.19433	0.266507	0.144025	0.0472473	0.0645698	0.0877978	0	0.322702
Asa_chr5Cg01016	3.86267	3.98621	3.92665	3.24299	3.17236	2.99223	3.86225	3.18825	4.08615	3.36698	3.60828	4.14744	3.54538	3.69479	3.81686	4.16775	4.12384	4.14014
Asa_chr5Cg01018	37.8048	34.4629	37.241	39.9606	44.1406	38.2464	37.3453	43.2793	41.1229	40.3215	42.3737	47.787	39.4301	40.9962	42.5016	39.2055	37.1368	31.6297
Asa_chr5Cg01019	8.23557	5.00413	5.37336	11.1627	7.79709	8.51583	11.5224	8.94571	14.211	14.9905	9.21838	11.5394	11.1632	9.0652	11.0459	11.3339	11.2986	12.9591
Asa_chr5Cg01020	1.05389	1.76783	2.87629	2.50281	1.40075	2.28518	1.40993	2.55706	3.46394	15.1946	11.1805	22.0834	3.27139	2.40672	1.91378	5.76209	6.06066	3.86838
Asa_chr5Cg01021	9.26949	8.87586	6.45346	16.7322	8.32589	7.83396	7.788	8.54072	11.6729	4.67588	6.17626	4.6881	16.428	21.6278	12.6339	13.6122	5.1868	13.1982
Asa_chr5Cg01022	3.28473	4.34018	3.85021	1.98015	1.81028	2.43724	4.04461	3.58353	5.56488	2.14847	2.69539	2.44467	2.32674	0.464066	3.18681	7.37472	4.203	8.42473
Asa_chr5Cg01024	0.374159	0.416787	0.312375	0	0.128308	0.487847	0.129027	0.13217	1.27124	0.472657	0.322143	1.05894	0.853347	0.068583	0.527073	0.296807	0.211726	0.346006
Asa_chr5Cg01025	0	0	0	0	0	0	0	0	0	0	0	0	0	0	0	0	0	0
Asa_chr5Cg01026	63.9606	65.3273	56.8527	47.9074	47.0064	44.782	55.0787	48.025	56.2337	59.8213	55.37	57.3106	56.2249	46.7097	47.851	56.4891	53.5051	52.7434
Asa_chr5Cg01030	27.6632	31.3316	26.6155	40.8018	30.388	22.0241	44.9843	48.0308	50.9671	62.8967	63.0013	60.4153	26.3723	35.8076	31.4026	54.9406	43.0976	43.4268
Asa_chr5Cg01032	0.322136	0.369495	0	0	0.0859963	0	0	0	0.169596	0	0.519929	0	0.893409	0	0.868123	0	0.184986	0
Asa_chr5Cg01033	1.35833	0.825183	1.69485	1.18347	1.09212	2.6688	2.31384	3.0062	2.22347	2.35194	1.64807	1.91968	2.24985	2.43246	2.33874	1.76992	2.02329	2.48883
Asa_chr5Cg01034	1.47705	2.23785	1.77873	2.37018	1.84746	1.65191	2.21175	2.14231	2.1664	2.59305	2.41602	1.79949	1.7162	1.87295	1.30004	1.48521	1.60325	2.12661
Asa_chr5Cg01036	7.87406	9.61568	7.09378	6.00971	8.7082	5.84891	6.74266	5.31191	7.66135	7.52165	8.01372	8.04914	5.70445	5.49829	6.37172	5.68061	8.09607	7.09731
Asa_chr5Cg01037	0.504308	0.568335	0.817229	1.823	0.105284	0.792364	0.637119	0.537134	1.71834	0.432833	0.953117	0	1.73402	1.89952	1.18165	0.731221	1.49272	0.570948
Asa_chr5Cg01038	1.38974	0	4.53898	2.7068	1.03838	2.37236	2.45447	1.46922	1.87062	0	3.38475	1.57383	1.82691	3.25999	1.72258	1.64466	1.18486	2.31176
Asa_chr5Cg01040	1.08568	1.26928	1.9837	8.24695	3.27361	6.21961	5.11247	5.59513	3.94912	2.82626	2.68547	5.18027	2.80134	7.06857	5.64718	4.14926	2.50866	2.29053
Asa_chr5Cg01041	0.146019	0	0.0733633	0	0.0754101	0	0.455369	0.0774773	0	0	0	0	0.309165	0	0.154603	0.174481	0.662084	0.325861
Asa_chr5Cg01042	2.15942	1.8903	0	0	0.588474	0	1.7113	2.95949	1.14003	0	0.583651	0	0	0.600473	0.600544	0	0	1.27678
Asa_chr5Cg01043	0.507269	0.47496	0.804687	0.759185	0.540483	0.592855	1.85826	1.01652	2.05625	1.08079	1.59981	1.10595	1.02109	0.720286	0.744606	2.79577	1.88402	1.49151
Asa_chr5Cg01044	0.146019	0	0	0	0	0	0	0.154955	0	0.236548	0.22727	0.165902	0	0	0	0.174481	0	0
Asa_chr5Cg01045	8.16979	11.8214	7.96798	8.88713	7.3699	7.32937	9.98153	10.5278	10.7397	8.54846	12.4964	8.55985	13.8721	13.1849	9.13095	11.9433	9.64526	11.5332
Asa_chr5Cg01046	2.85488	4.20053	0.745107	2.1707	5.11917	1.42101	0.789493	1.16713	1.48403	0	3.91808	0	2.44569	1.21376	2.36653	5.49337	0.408913	5.18764
Asa_chr5Cg01047	0.4186	2.06828	1.28578	2.59417	1.18227	0.963431	1.6449	1.04578	1.32731	1.77975	0.893235	0.486306	1.8367	1.09003	2.54645	2.3971	2.39653	1.28921
Asa_chr5Cg01048	6.05029	4.37362	8.23591	6.07595	4.08566	2.28346	3.51539	5.59727	4.86595	0.489833	1.51449	1.65285	2.08413	5.76072	3.10208	7.14416	3.69272	1.11621
Asa_chr5Cg01049	28.446	23.6612	22.0131	17.8838	15.7691	18.2207	13.2824	12.8874	11.7231	7.58954	12.8547	8.56412	14.0016	16.2133	14.4919	16.8156	10.5453	10.1307
Asa_chr5Cg01050	0.642403	1.02196	0.786767	2.81405	2.30335	1.64521	2.46518	2.06011	3.12944	1.36937	2.18328	2.37929	3.64309	3.14761	2.75232	1.88308	1.76214	2.65582
Asa_chr5Cg01051	1.62837	0.934443	0.503101	1.15393	1.04405	0.644008	1.23311	0.874627	0	0	0.52605	0	0.904122	0.547433	0.175615	0	0	1.33046
Asa_chr5Cg01052	0	0	0	0	0	0	0	0	0	0	0	0	0	0	0.104462	0	0.446709	0
Asa_chr5Cg01054	0	0	0	0	0	0	0.601173	0	1.21777	0	0	0	0	0	1.28699	0	2.58329	0.673502
Asa_chr5Cg01055	0	0	0.0509155	0	0	0.049796	0	0.0539519	0	0.0553596	0.126038	0.0574977	0	0.0559549	0.0537404	0	0	0.0562502
Asa_chr5Cg01056	7.04372	8.75281	9.29452	4.26671	4.34837	1.40112	16.5718	11.1817	11.0144	33.867	15.6752	17.8614	10.7086	6.63693	5.38185	9.49814	15.9892	19.115
Asa_chr5Cg01057	9.78339	12.9567	13.737	5.64396	6.51735	6.30983	12.4153	8.56551	10.9833	16.0918	15.8439	14.7223	6.94418	8.20581	9.17115	15.9379	12.5863	13.3006
Asa_chr5Cg01058	0.223108	0.474342	0	0.721058	0.0638736	0.31222	0	0	0.205181	0	0.486481	0.288388	0.130705	0	0.0655991	0.707458	0.153968	0.0703355
Asa_chr5Cg01059	36.059	29.7567	33.5227	67.0177	51.7975	55.2752	48.9767	42.3924	69.6822	33.0938	60.8756	54.5779	41.9473	53.261	33.2478	63.9617	44.4036	47.4512
Asa_chr5Cg01060	1.38461	2.54472	3.47414	3.25522	2.10723	2.24968	3.56604	3.28483	3.98305	5.2167	2.79932	4.6725	3.4837	2.30367	3.26563	1.4611	4.645	2.7422
Asa_chr5Cg01061	0	0.208521	0	0	0	0.467927	0	0	0	0	0	0.277219	0	0	0	0.575307	0	0
Asa_chr5Cg01062	39.5552	38.0649	33.1343	33.4118	34.5571	33.1665	37.0694	34.3787	38.3415	31.6804	31.5752	26.6638	38.6856	35.1989	35.0792	31.8746	33.9748	33.3731
Asa_chr5Cg01063	19.4112	21.3482	15.0902	15.2338	13.8173	16.282	8.92163	9.31849	10.4542	10.6929	7.92581	6.97274	16.0262	14.205	12.4439	8.92885	9.74705	8.07221
Asa_chr5Cg01064	0.312987	0.734307	2.93649	1.5264	2.06318	0.311388	2.08382	0.679776	4.21464	0.325337	2.40137	0	0.357988	1.06179	1.033	5.59924	0	0.378204
Asa_chr5Cg01065	14.3115	12.5638	12.0419	14.1849	11.53	14.0617	10.9631	10.2818	11.8396	8.51893	10.3738	6.82043	8.68134	9.05146	9.49415	7.18737	8.09235	12.3951
Asa_chr5Cg01069	1.23606	0.955669	2.35385	2.48005	0.669015	0.204356	0.903371	0	2.36997	1.51258	1.12314	0.487231	2.32831	1.62652	0.44798	0.517084	0.237523	0.733685
Asa_chr5Cg01070	0	0	0	0	0	0	0	0	0	0	0.549297	0	0	0	0	0	0	0
Asa_chr5Cg01071	2.11323	1.76763	2.30888	6.62749	5.20368	2.59402	5.7025	5.00162	8.95562	5.50058	3.30885	10.9032	2.34172	3.61061	4.54302	0.691906	6.25987	3.45985
Asa_chr5Cg01074	0	0	0	0	0	0	0	0	0	0	0	0	0	0	0	0	0	0
Asa_chr5Cg01076	20.7597	22.4819	20.9832	13.7499	14.9266	12.649	15.6011	14.6629	16.0088	16.2932	17.8776	14.9938	14.199	13.8589	14.0099	17.2389	14.8921	18.0887
Asa_chr5Cg01077	9.97592	14.1089	19.3977	21.3648	15.3844	25.2363	16.0565	12.3099	24.0425	16.5296	15.828	8.70225	4.26869	12.3115	11.5467	26.6906	25.5862	26.9164
Asa_chr5Cg01078	13.0231	7.26059	8.04613	10.6911	8.17666	6.95355	7.54449	9.43573	7.17377	7.07159	6.35751	9.12804	6.53341	10.5084	8.43972	9.97108	3.72524	7.34766
Asa_chr5Cg01080	0	3.20782	2.29185	8.85058	10.1898	9.07863	5.21982	15.1309	15.7155	7.6203	13.0834	11.0458	23.6327	12.8321	19.0201	16.789	8.06295	8.45883
Asa_chr5Cg01081	5.42997	3.03438	1.40109	12.2624	12.204	9.26734	5.18777	5.52892	10.4476	5.38834	3.57909	7.17069	18.4918	12.0492	11.9654	3.85852	4.40869	5.97812
Asa_chr5Cg01082	5.61091	2.50133	2.08989	13.4338	11.0387	12.2468	8.10472	4.94814	10.484	6.19598	3.26453	4.62667	16.1273	9.15213	10.4437	4.19014	5.00867	5.09381
Asa_chr5Cg01083	58.7344	47.6662	53.648	42.8395	34.0157	26.8641	65.0191	58.7534	49.0682	37.8398	52.8958	42.6679	61.9462	51.3127	44.0363	33.7858	26.8911	29.53
Asa_chr5Cg01084	5.1762	5.16097	4.11382	6.53861	5.32163	5.0975	7.26	6.74579	6.15304	3.90428	6.02823	5.11038	5.91321	8.15064	4.86627	5.85423	6.20314	8.54481
Asa_chr5Cg01085	32.9157	48.5515	49.2557	98.9275	92.2561	71.3948	81.7702	64.1036	70.1442	72.9589	82.9784	86.9924	84.4005	66.2537	70.376	104.181	81.0837	103.813
Asa_chr5Cg01087	7.14399	8.2625	9.62938	6.91922	5.84925	6.78916	9.435	7.49308	10.0984	9.62763	9.26978	9.37382	7.04887	8.4276	8.48876	10.2562	9.70229	8.96396
Asa_chr5Cg01088	9.95504	10.4177	9.67769	12.9613	11.6273	10.9739	11.5538	11.363	11.5968	10.9677	12.6002	10.7263	9.71117	10.6904	10.5053	10.1592	8.64499	9.48993
Asa_chr5Cg01089	0	0.200817	0.540448	0	0.374225	0.172693	1.1375	0.18774	0	0	0.188645	0.204834	0	0	0	0	0.200605	0
Asa_chr5Cg01090	12.3992	14.7244	14.9093	6.93793	4.15754	6.87835	6.05182	6.19704	10.6841	10.714	8.0968	13.6047	4.34797	8.62753	5.98651	6.03501	4.12777	7.42778
Asa_chr5Cg01091	3.61839	2.29409	2.43174	6.03753	3.49935	3.40453	5.71182	4.86946	4.36598	4.76564	5.09855	6.38289	4.04962	3.04861	4.30565	2.70374	3.954	3.61914
Asa_chr5Cg01092	3.2982	2.75658	2.81379	6.0233	5.84316	6.06689	2.80032	3.96509	6.37808	4.20723	2.74877	5.11549	2.59626	2.04468	2.97062	5.20256	4.53422	6.52859
Asa_chr5Cg01093	2.44973	2.64932	1.99749	2.45968	2.58573	2.49172	2.28227	1.80098	2.47241	1.12595	1.2332	1.126	3.09478	2.49364	1.98758	1.44569	1.55684	1.72203
Asa_chr5Cg01094	2.43796	3.06149	3.58604	6.99707	5.171	3.62844	2.6714	4.38832	5.52769	2.13276	3.32244	2.40131	6.09935	4.35443	2.28129	4.58635	3.045	1.20558
Asa_chr5Cg01095	4.4088	4.48608	4.10381	3.50771	3.07631	2.48052	3.51189	2.96632	4.01156	3.9244	3.55645	3.32608	3.03655	2.60696	3.26131	3.89206	3.41439	3.91601
Asa_chr5Cg01096	13.0328	15.997	12.6155	12.1398	10.8241	10.4512	17.3787	18.3331	17.4928	25.5652	24.264	34.3024	14.0524	12.2324	14.4183	17.8621	16.7424	25.7146
Asa_chr5Cg01097	0.0776921	0	0	0	0	0	0	0.0824941	0	0.0838116	0	0	0	0	0	0	0	0
Asa_chr5Cg01098	36.1949	18.7942	22.544	37.2746	22.059	18.1445	11.5482	24.3482	25.039	0.547842	31.9304	12.2342	34.5067	25.9999	35.6357	36.9514	18.1047	23.3654
Asa_chr5Cg01099	52.5747	48.6485	38.657	31.3335	33.478	30.8137	33.1578	29.9283	25.7059	32.6875	26.8306	20.2714	28.5566	30.8607	29.9617	27.1623	29.3985	24.9659
Asa_chr5Cg01100	0	0	0	0	0	0	0	0	0	0	0	0	0	0	0	0	0	0
Asa_chr5Cg01101	3.55142	7.51141	2.38714	7.04861	3.84583	5.80454	5.49983	7.2207	6.55188	3.28549	4.78597	5.93223	3.07301	6.36246	7.49787	7.34607	5.29593	4.71624
Asa_chr5Cg01102	0.39954	0.632583	0.321814	0.192523	0.0253357	0.170235	0.101623	0.158014	0.242954	0.109147	0.177802	0.19541	0.206173	0.300003	0.0523596	0.117112	0.112411	0.163129
Asa_chr5Cg01106	0	0	0	0	0.0130817	0	0	0.0205323	0.0519819	0	0	0	0	0	0	0	0	0.0653979
Asa_chr5Cg01107	15.6737	16.0791	14.4421	9.23686	9.5549	9.58868	13.1901	10.1117	13.3989	12.568	14.2859	7.96879	7.2482	12.0342	8.37179	16.5263	10.5434	10.9119
Asa_chr5Cg01108	0.419178	0	0.436755	1.51116	1.38465	1.24306	0	1.37408	0.873429	1.31672	3.20163	0.49861	0	1.42213	0	0	0	2.02196
Asa_chr5Cg01109	14.0787	15.6372	15.3977	12.3317	13.2232	11.645	12.4875	13.2163	12.7356	15.592	11.6935	11.7657	13.9995	13.5263	12.1901	12.6934	15.4909	14.0909
Asa_chr5Cg01110	1.85685	4.37099	1.54964	0.901365	2.0491	0	1.63893	1.62	1.15743	0.775116	0	0.442499	0	2.52147	4.51955	4.76819	2.96919	0.89831
Asa_chr5Cg01111	2.50663	3.67319	2.56544	2.31116	2.43651	2.00007	2.85081	2.50352	2.8241	3.05831	3.33865	4.38464	3.22281	3.17554	2.47407	3.62918	3.09185	3.39985
Asa_chr5Cg01112	0	0.145995	0.786767	0.740541	0	0	1.23259	0	0.952439	0.273875	0.545819	0.446117	0.140119	0	0.137616	0	0.587382	0.147545
Asa_chr5Cg01113	3.56708	2.45495	4.00362	5.25412	3.87949	5.37649	5.3194	6.31322	7.7325	5.48133	4.97175	5.856	4.68969	3.62369	3.79116	3.72935	3.21001	3.32189
Asa_chr5Cg01114	67.8331	50.9091	43.2928	39.5973	36.648	44.0604	37.5268	36.5528	36.4449	35.5684	30.2426	22.5029	45.4453	40.3201	34.5929	24.0527	31.943	30.1685
Asa_chr5Cg01115	0.154558	2.13294	2.64239	0	1.64066	1.47157	1.11163	0.870632	0.939188	3.74191	2.93046	3.29404	1.6518	0.0127408	1.82852	1.68316	3.06705	1.84052
Asa_chr5Cg01116	0	0.208553	0.748229	0.862504	0.972043	1.43348	2.16655	1.75301	1.89825	0.190625	0.588295	0.425526	0.404962	1.42269	1.7614	0.901248	0.41621	1.91601
Asa_chr5Cg01117	3.58904	1.29205	2.3066	7.38754	3.93898	1.37528	2.75588	1.19913	4.87759	5.46103	0.303281	0	4.74756	4.68935	5.44545	1.40802	0.637579	0.998343
Asa_chr5Cg01118	0.562313	0	0	0	0	0.542181	0.590869	0	0	0	0	0	0	0	0	0	0	1.98677
Asa_chr5Cg01120	5.23155	4.87382	5.16592	5.56408	4.72018	5.49679	5.90585	5.36547	4.92806	5.66716	5.80384	5.53455	5.31394	5.81098	5.0658	5.43292	5.018	4.51379
Asa_chr5Cg01121	0	0.106804	0.191984	0.106765	0.296628	0.186331	0.299046	0.202069	0.202411	0	0	0.325981	0.508439	0	0.100983	0.915521	0	0.214317
Asa_chr5Cg01122	0.221517	0.729392	0.538572	0.432051	0.452725	0.117074	0.0909271	0.461902	0.0492601	0.572613	0.186159	0.100986	0.323332	0.0971219	0.373062	0.811285	0.208346	0.389693
Asa_chr5Cg01123	0	0	0.411328	0	1.30617	2.34382	1.73333	1.72122	3.69376	0.824246	5.1714	0.940556	0.449143	0	0	1.01133	4.04111	4.76486
Asa_chr5Cg01125	0.751512	1.22996	1.08665	0.492447	0.510654	0.797833	0.553067	0.440727	0.619384	1.30622	0.978286	1.69019	0.356762	0.497849	0.430283	0.858755	1.6875	0.949188
Asa_chr5Cg01127	1.44673	5.46703	1.4534	0.552359	0	3.19685	0.502199	3.05306	1.94638	5.38817	4.54347	0.55095	3.64722	3.14221	3.6191	1.19069	2.11013	0.558107
Asa_chr5Cg01128	3.27716	4.77539	3.73802	2.24085	1.5856	1.89352	1.90173	1.18516	2.97245	2.29858	2.73999	2.81296	2.15659	1.46488	1.04366	2.95332	2.96828	1.8953
Asa_chr5Cg01129	3.18932	3.37532	2.84787	2.91601	3.23439	2.93291	2.37855	3.0459	2.45217	3.68298	3.16088	3.09376	2.5262	2.01372	2.60047	2.29641	3.62374	2.84579
Asa_chr5Cg01131	0	0.0930477	0	0.185054	0	0	0	0	0	0	0.259512	0.189253	0.0883569	0	0	0	1.03668	0
Asa_chr5Cg01132	0	0	0	0	0	0	0	0.750691	0.241113	0	0	0	0	0	0	0	0	0
Asa_chr5Cg01133	0.0600415	0.200505	0.180339	0	0	0	0	0	0	0.195147	0.433811	0	0.441866	0.396029	0.380426	0	0	0.0665493
Asa_chr5Cg01137	0	0.321387	0.721524	1.14699	0.298579	0.416953	0.302161	0.452602	1.04203	0.598806	0.752012	0.163726	0.618568	0.943467	1.05891	0.345953	1.12935	0.813992
Asa_chr5Cg01139	0	0	0	0	0	0	0	0	0	0	0	0.481602	0	0	0	0	0	0
Asa_chr5Cg01141	4.08415	4.49212	5.53511	5.95019	5.23506	4.23951	3.8441	5.08331	5.30205	6.5526	9.10081	10.584	6.25967	8.18886	5.81506	9.91953	7.89396	8.79198
Asa_chr5Cg01142	0	1.8188	2.68381	5.41082	4.52491	2.01605	6.04908	5.66236	1.08865	10.409	1.68055	7.95222	9.2018	2.3111	3.44862	11.8772	2.33608	3.0744
Asa_chr5Cg01143	0	0	0.138894	0	0	0.135411	0.0717969	0	0.222392	0.0747903	0	0	0.0730944	0	0.292802	0.49528	0	0.231143
Asa_chr5Cg01145	2.06363	1.5726	1.74659	3.86272	2.56698	2.42689	1.46497	2.36796	2.46974	2.84616	1.71992	1.97555	1.66882	0.45563	0.875708	1.1881	1.12442	0.92562
Asa_chr5Cg01146	3.85569	1.28313	4.01074	0	3.5964	2.67019	2.31992	2.42094	1.74616	2.93088	1.1894	3.24877	0	0	0	0	8.06295	2.60272
Asa_chr5Cg01147	0.12225	0.41767	0.137783	0.432238	0.156423	0	0.368649	0.286114	0.38531	0.907736	0	0.505984	0	0.184801	0.277434	0.528918	0.675676	0.613714
Asa_chr5Cg01148	18.5179	18.4134	17.8181	25.2594	15.6357	30.7546	22.5238	20.2668	18.4031	27.5613	16.5225	17.4422	19.143	14.9522	17.9363	26.7384	21.5452	29.011
Asa_chr5Cg01149	3.73417	3.73982	3.81496	5.31345	5.31941	7.39481	6.14722	6.12011	6.39394	6.60744	8.50702	7.62351	7.09624	5.45651	5.74508	5.50563	6.38292	5.96906
Asa_chr5Cg01150	2.71421	2.53856	2.83386	1.97927	2.97601	4.05627	2.10514	2.35585	1.4104	3.39151	1.49193	2.59014	0.62252	3.68795	4.16108	1.38309	4.39015	0.981656
Asa_chr5Cg01151	4.78468	4.27506	3.07025	7.70084	7.47171	7.23296	7.08013	9.94188	9.4668	4.2819	6.89023	6.44869	11.2147	6.51862	4.34274	4.05302	5.31558	7.11333
Asa_chr5Cg01152	17.5709	15.0185	17.3568	10.2414	8.40002	7.00409	13.7026	6.37162	7.25338	6.6036	12.2488	6.43013	7.67423	7.99661	4.57729	6.32289	5.7237	7.40004
Asa_chr5Cg01153	13.0086	12.2791	13.9154	14.2987	12.6866	11.3745	14.9563	15.0812	14.7678	14.4685	13.7493	12.6912	15.1931	14.6279	14.1148	13.6181	12.7799	10.43
Asa_chr5Cg01154	8.45732	9.28652	4.3896	15.9143	8.65484	2.57003	7.27291	4.04689	10.0429	6.73112	8.57406	13.7099	2.92657	5.29613	6.46596	10.7721	9.53477	10.6487
Asa_chr5Cg01155	3.86011	3.76799	5.90642	5.13312	2.8872	5.24108	2.69461	2.63299	2.55124	3.6257	4.03505	1.68092	2.36461	4.81279	3.13305	2.03838	1.17116	2.65228
Asa_chr5Cg01156	400.729	343.262	277.945	219.825	238.238	243.656	271.438	214.367	212.368	244.553	195.039	155.667	264.483	217.632	184.601	201.727	234.926	245.287
Asa_chr5Cg01157	4.42605	7.18447	6.05332	2.10696	2.40557	2.51773	2.71617	2.76607	2.62528	1.60745	9.04387	3.73996	1.41727	4.45037	6.43477	16.2494	12.4884	14.7868
Asa_chr5Cg01158	2.24293	2.76359	2.89625	1.94249	2.43065	2.36732	1.80148	1.78301	1.62268	1.35949	1.68795	0.988467	1.44808	1.00418	1.2379	0.778052	1.07568	0.683285
Asa_chr5Cg01159	3.63231	4.3864	5.03216	3.46775	3.47399	2.38937	4.85419	3.30413	5.45268	6.0266	5.0591	5.97075	3.21063	3.32595	3.08742	2.72823	4.21497	3.23765
Asa_chr5Cg01160	0.309192	0.341953	0.269232	0.270797	0.551764	0.452356	0.662912	0.408326	0.595261	0.294639	0.434906	0.173619	0.401751	0.888693	0.406337	0.0911175	0.590818	0.508471
Asa_chr5Cg01161	6.73257	5.48229	4.43813	7.05756	3.65864	6.6905	14.0829	7.03765	5.15283	4.46111	10.7986	5.05986	8.93706	9.63581	3.6685	10.7564	3.36701	10.9845
Asa_chr5Cg01162	0.86976	0.560711	1.4416	4.5097	3.36	3.24455	15.0074	12.2827	8.11734	50.6383	38.9929	68.0583	1.20394	2.18148	2.70383	13.4864	24.7383	9.05686
Asa_chr5Cg01163	1.18219	0.983737	0.786657	0.883361	0.672382	0.730329	1.79735	2.3641	2.09925	5.7291	5.00313	8.05644	0.411924	1.13487	0.259504	1.51601	3.38032	2.05073
Asa_chr5Cg01164	19.1184	16.0173	14.3405	14.9227	18.3422	17.1422	17.3694	16.3624	16.8289	18.2288	13.4453	14.9539	14.7388	17.7911	12.4	11.7099	11.7632	13.9591
Asa_chr5Cg01165	1.6133	2.6758	2.27711	0.855554	1.04529	2.93234	1.98037	1.45836	0.526134	1.19163	2.23671	1.86441	1.21512	0.966564	1.9922	2.72367	1.8428	5.11891
Asa_chr5Cg01166	3.19628	2.72785	3.67459	2.77305	3.79892	1.04997	2.27629	1.7095	1.8319	1.98477	2.97594	2.7788	1.60164	2.52319	1.85625	2.28172	2.43707	1.2263
Asa_chr5Cg01167	20.7287	16.8842	16.4423	28.0796	29.1702	24.0678	20.6076	27.3168	23.8259	28.2607	23.4217	23.1035	31.1813	22.2804	23.5766	32.924	19.1195	23.5311
Asa_chr5Cg01168	1.5758	1.53937	2.04903	3.27373	3.45681	1.9054	3.10333	3.44237	3.14971	3.43146	2.48591	3.82672	2.47054	1.94412	2.03396	3.43025	2.53265	1.64849
Asa_chr5Cg01169	4.1206	10.4956	2.86662	5.43893	3.78482	1.36722	2.6611	0.374155	1.78255	4.29315	7.16081	2.87028	7.85423	3.50116	3.4109	1.76166	2.75819	4.57531
Asa_chr5Cg01170	0.399045	0.531408	0.519932	0.559562	0.952037	0.639559	0.942704	0.627696	0.560032	0.714262	0.585424	0.311748	0.512292	0.349601	0.594024	0.442553	0.732285	0.54771
Asa_chr5Cg01171	0.115162	0	0.0456409	0	0.0934075	0.0224263	0.023413	0	0	0.05036	0.140456	0	0	0	0	0	0.0259132	0.0501054
Asa_chr5Cg01172	0.904269	0.704428	0.845515	0.716078	0.166289	0.0639884	0.933202	0.152681	0.12463	0.180034	0.54994	0.733103	0.270286	0.125499	0.395756	0.180128	1.14396	0.160418
Asa_chr5Cg01173	13.3736	11.4907	8.91802	9.11521	7.43767	6.44874	5.1692	5.25979	6.2488	3.41353	3.41447	2.64705	6.70821	7.41117	5.38458	3.24963	3.47082	2.78354
Asa_chr5Cg01174	67.2177	58.9449	49.6351	69.0423	57.9086	54.4437	57.6662	51.2871	49.1824	38.9658	45.8879	31.6846	64.4503	48.79	63.6319	42.4685	44.678	46.3709
Asa_chr5Cg01175	0.392019	0	0.407037	0.922225	1.34364	1.92152	2.88205	1.28881	0	1.97082	2.06038	0	1.29465	2.11066	1.67249	0	1.30767	0
Asa_chr5Cg01176	7.85031	11.2401	13.854	13.0835	11.0026	13.5684	8.90688	8.46038	7.66685	5.47049	9.04667	8.15319	7.13182	8.63323	12.1776	11.3269	10.6308	9.4753
Asa_chr5Cg01177	8.70518	4.95953	6.94748	7.21313	5.93564	6.41824	6.70042	6.50061	7.86544	6.7977	10.5814	5.89943	8.98427	6.35833	7.60709	10.4271	8.78771	9.13492
Asa_chr5Cg01178	0.829928	0.23403	0.420599	2.51073	2.00138	3.33128	2.91996	0.994817	2.02832	0.778522	3.22175	2.85823	1.11645	0.689932	2.42648	1.50584	1.77232	1.2574
Asa_chr5Cg01179	4.56989	3.72191	3.92308	4.41669	4.72398	4.98672	5.30688	5.42446	5.09929	6.09191	5.6037	5.18968	5.87837	5.34583	5.65115	4.98569	5.54057	5.22988
Asa_chr5Cg01180	6.70907	5.77139	5.88282	8.26011	6.37418	5.26503	5.27543	3.81015	4.63293	3.20384	4.23196	4.44997	3.44957	3.20706	5.14199	5.03481	5.01444	7.10568
Asa_chr5Cg01181	54.4865	49.7683	42.1858	44.7443	38.5433	45.0223	43.1463	45.0471	52.1704	44.7426	40.1698	51.6493	44.8279	45.7836	54.0406	34.225	44.6717	51.6274
Asa_chr5Cg01182	36.6183	37.2759	33.7411	20.7892	24.3927	20.395	26.0252	24.6436	23.118	25.7857	22.9765	23.4114	22.5952	22.5026	19.7498	28.5636	25.5588	25.948
Asa_chr5Cg01183	1.58638	0.935958	1.51468	1.30328	1.21212	0.818342	1.39523	0.709765	1.78403	0.98938	0.261056	0.856667	0.888873	0.921893	0.531566	1.00184	0.853128	0.468358
Asa_chr5Cg01184	0	0.150124	0.134818	0	0.139368	0	0.287085	0.203766	0.558676	0.312732	0	0	0.202615	0.441177	0.542032	0.554916	0.697923	0.474532
Asa_chr5Cg01185	0.479515	1.89177	0	2.3825	0.941854	0.856702	0.692851	0.641389	2.64584	0	1.61463	0.681245	0.359664	1.18987	1.76424	0.413038	0.57023	1.56802
Asa_chr5Cg01187	0.672577	0.646429	0.657727	0.945886	1.77895	2.09199	1.02234	0.947302	0.803793	1.05707	2.12806	1.20154	0.584085	1.05643	0.82891	1.5323	1.39261	1.68383
Asa_chr5Cg01188	0	0	0.0687792	0	0	0	0.0710989	0	0	0	0	0.155496	0	0	0	0	0	0
Asa_chr5Cg01189	1.78849	1.96623	1.65816	1.78289	1.54368	0.971088	1.39443	1.84505	1.73206	1.401	1.37528	1.38619	1.02647	1.1296	1.08419	1.18908	1.52407	1.67561
Asa_chr5Cg01190	2.68223	3.35302	3.67007	2.97089	3.46498	2.48042	2.16998	3.05844	2.87075	3.13704	3.71321	3.64187	5.86883	4.02426	3.57135	4.81044	3.63249	3.51604
Asa_chr5Cg01191	3.2198	2.46128	2.29205	1.74483	0.731542	1.38472	2.61873	1.91807	2.51951	2.2869	1.7152	1.78781	2.2513	2.07912	1.99784	2.44512	4.00926	1.5818
Asa_chr5Cg01192	0	0	0.345349	0.59129	1.06266	2.17187	3.66019	3.71261	2.28621	5.85176	5.8407	5.73801	0.671713	1.08454	1.56237	3.86166	6.36438	5.33956
Asa_chr5Cg01193	267.075	315.2	298.112	199.508	240.862	210.711	239.346	214.893	142.909	276.359	262.789	232.421	181.554	190.566	240.599	346.948	214.546	316.848
Asa_chr5Cg01195	2.16381	2.85353	1.63271	2.3945	2.35919	2.39516	1.63247	1.61575	1.33665	1.49115	1.8615	1.4194	2.11926	0.7844	2.74437	0.554999	1.42852	2.04852
Asa_chr5Cg01196	0.832688	0.83206	0.654386	1.35017	1.73287	0.907695	0.776294	2.65779	1.28279	1.29294	1.35518	2.11613	1.2866	0.409331	1.5738	0.4457	1.78823	1.25158
Asa_chr5Cg01197	3.10716	3.81535	3.62474	3.22868	5.55293	4.20125	3.83207	6.33642	3.99537	3.81449	3.2035	3.62679	2.66697	3.19044	2.76831	3.25424	6.24654	4.73253
Asa_chr5Cg01198	3.48487	2.82635	5.32075	6.0807	6.79732	5.83161	2.92871	4.25458	4.47286	4.99253	5.4857	3.04317	5.95828	5.38837	4.1782	6.03635	5.40268	5.12071
Asa_chr5Cg01199	33.9928	35.5819	30.6615	39.6335	37.5244	41.9485	34.4735	32.6241	35.7814	32.089	28.3983	24.8509	37.4938	33.4371	32.7681	25.6906	27.9829	31.7924
Asa_chr5Cg01201	8.13595	8.89422	6.43739	6.18909	7.38306	6.03912	9.53144	8.0241	6.48252	8.14383	9.02749	5.06449	8.03882	8.77576	6.69936	12.8243	9.00858	6.74439
Asa_chr5Cg01202	0.0685541	0	0.226399	0.0975395	0	0.0667489	0.16259	0.168654	0.247138	0.0749496	0.185789	0	0.141346	0.12474	0.239469	0.214161	0.282797	0.049707
Asa_chr5Cg01203	1.27664	1.37971	1.33203	0.584995	0.609041	1.05933	0.631509	0.471164	0.674975	0.640245	0.715014	0.402743	0.954689	1.03171	0.432088	0.763996	1.37274	1.17519
Asa_chr5Cg01204	1.01946	1.7139	2.00088	0.983414	0.602897	1.11919	1.01638	1.00765	0.845835	0.959411	0.602582	0.600291	1.01918	1.56424	1.96651	1.19199	1.32554	0.278634
Asa_chr5Cg01205	131.058	135.907	118.014	55.9503	57.0132	50.6752	59.693	52.3027	55.5517	54.6706	45.053	40.3762	67.7483	46.7529	50.4981	58.867	46.2357	41.8776
Asa_chr5Cg01206	1.86202	2.64276	2.90184	1.92461	2.18919	3.08013	4.27119	2.86598	3.96962	3.26076	3.14946	3.04767	2.61129	2.6159	3.44845	4.775	5.11402	3.59801
Asa_chr5Cg01207	5.36125	11.086	6.41378	4.23626	4.58988	5.96658	9.00059	7.02166	6.64965	7.71452	9.36239	8.57582	10.0415	7.2599	6.12129	6.67572	6.89098	6.47982
Asa_chr5Cg01208	3.22375	2.47438	1.89015	2.38777	3.11209	2.48227	3.52601	3.2736	3.66864	2.00653	2.58469	2.3351	3.15962	2.79284	3.64088	2.80506	2.19254	2.83139
Asa_chr5Cg01209	0	0	0	0	0	0	0	0	0	0	0	0	0	0	0	0	0	0
Asa_chr5Cg01210	3.21933	2.81968	6.64861	5.49774	4.38927	5.19332	2.82809	0.740545	7.01191	4.01086	5.25787	3.94194	8.24809	1.63144	2.72489	2.14295	4.1321	7.04271
Asa_chr5Cg01211	3.93242	3.90911	3.01728	4.635	3.58665	3.10865	2.95035	3.06521	3.05549	2.48961	2.58332	1.86052	3.70649	2.68616	2.97548	1.7289	1.64737	2.13423
Asa_chr5Cg01212	12.6027	10.3466	8.61022	12.7372	11.6543	13.8378	11.2527	11.5338	10.3978	9.92523	6.38208	4.88704	12.503	11.8521	10.3039	8.65791	6.53014	8.75231
Asa_chr5Cg01213	0.331494	0.429876	0.994314	8.3874	10.7707	14.4141	6.09627	9.4178	13.416	4.25479	4.60985	7.42506	1.96987	2.91274	4.72114	3.53999	5.74639	6.29196
Asa_chr5Cg01214	0.309167	0.11442	0	1.41822	0.803728	1.28137	0.910772	1.09059	1.45767	1.67588	1.7849	1.33676	0.985745	1.17049	1.28389	1.58729	1.39731	1.11401
Asa_chr5Cg01215	87.3622	73.1848	59.2894	54.2424	47.2193	56.4633	45.3003	41.5814	40.2044	38.4631	30.5012	20.0608	49.7199	39.5782	39.2511	28.6677	35.4111	42.7768
Asa_chr5Cg01216	3.58241	7.66244	3.85711	10.5777	9.04844	6.44008	9.16028	9.6209	8.74281	6.37269	4.9098	7.24085	9.58369	7.11663	7.9027	7.66217	5.23844	5.51189
Asa_chr5Cg01217	11.3454	11.2856	11.7088	8.74024	8.23234	9.39973	8.83753	7.81955	8.78063	9.684	8.91594	9.05717	7.27431	7.46353	8.00613	11.1071	10.6027	10.5087
Asa_chr5Cg01219	3.60227	3.4296	2.81651	2.46895	2.04157	3.31035	2.30827	1.62441	2.83085	1.656	1.31397	1.19417	2.5191	2.46906	2.31799	1.57282	1.68418	1.73101
Asa_chr5Cg01220	0	0	0.205094	0	0	0.392388	1.94687	1.28083	1.03553	2.07822	1.07668	1.16752	0	0.891655	0.21476	0	0.455949	0.234411
Asa_chr5Cg01221	13.0016	11.638	10.5315	10.2396	7.3986	10.3018	10.9515	9.9572	10.4628	12.8673	12.3871	15.4562	12.1143	9.24093	9.5836	13.6593	15.6221	13.7165
Asa_chr5Cg01222	0.208614	0.153097	0.574175	0.0742218	0.141013	0.0677093	0.188511	0.0977609	0.100267	0.0253397	0.0235601	0.155382	0.0955994	0.0759225	0	0	0.0260791	0.0252144
Asa_chr5Cg01223	0.457006	0.470571	0.393247	0	0.185846	0.178137	0.0932183	0.28939	0.263196	0.46546	0.434856	0.3071	0.189205	0.199856	0.447687	0.572777	0.274528	0.465697
Asa_chr5Cg01225	9.07787	11.9716	10.2958	11.2118	12.7169	12.5152	13.1392	13.034	13.9147	10.6034	12.618	13.2954	10.4537	9.68496	11.3188	13.0757	11.566	11.284
Asa_chr5Cg01226	6.57827	6.11804	6.61247	4.95551	5.43872	5.84965	5.99143	4.60829	6.26337	6.11712	5.33132	5.52386	4.39846	4.82937	3.92771	4.61911	5.03131	4.5566
Asa_chr5Cg01227	0	0.796207	0.952334	0	3.15628	0	1.31511	0	0.674576	0.882457	1.86698	0.933909	0	0.656174	1.66551	0	3.88862	0.815106
Asa_chr5Cg01229	2.0452	2.79207	1.21862	2.01692	1.84674	1.6116	1.71957	1.73228	2.02203	1.88727	2.24562	1.27382	0.91101	2.03477	0.986369	1.07004	1.70667	1.4068
Asa_chr5Cg01230	1.39691	1.06883	0.651808	1.36649	1.26963	1.02311	0.62023	0.793608	1.27496	0.721983	0.270371	0.664698	0.983349	0.752969	0.82671	0.293374	0.652657	0.510284
Asa_chr5Cg01231	7.6067	8.52071	7.33993	4.8517	4.46825	2.28672	4.11053	4.60365	4.3246	5.39751	4.56772	5.2771	4.78435	4.69104	3.57674	4.56455	3.24392	6.10568
Asa_chr5Cg01233	0.33947	0.151514	0.47687	0	0	0	0.281657	0.216004	0.145529	0.660744	0.492142	0.0770052	0.0716792	0	0	0.16193	0.922832	0.0755577
Asa_chr5Cg01234	1.90277	2.88618	2.13451	3.02804	1.71723	2.08516	2.32148	2.87015	2.53885	5.2504	6.2212	7.03849	2.84551	2.2809	1.88664	4.65673	3.91259	3.51073
Asa_chr5Cg01235	3.15215	8.81277	18.5098	6.19342	3.91851	3.90637	3.03333	3.44244	5.33544	20.194	66.7973	103.931	8.08457	10.7045	8.73704	19.2153	48.9424	6.19432
Asa_chr5Cg01236	0.668935	2.25806	2.51258	2.36538	1.89144	3.47002	3.31208	3.0512	1.73159	11.2916	23.1252	36.8661	0.921519	2.53817	1.93155	6.4524	16.5221	2.15797
Asa_chr5Cg01237	2.27904	2.65428	1.71189	3.49423	2.69549	3.33711	4.75928	2.69124	3.23178	4.13533	3.38193	2.67977	1.17026	3.04958	4.25581	2.0916	2.14922	2.93474
Asa_chr5Cg01238	213.041	216.466	195.636	115.24	130.731	110.072	113.565	97.6816	90.5768	125.967	101.625	97.7024	105.844	98.1822	91.2174	108.111	111.06	103.029
Asa_chr5Cg01239	0	0	0	0	0	0	0	0	0	0	0	0	0	0	0	0	0	0
Asa_chr5Cg01241	12.7054	15.4508	15.5575	17.98	23.6167	24.8561	18.3805	12.2182	14.838	19.7346	19.6534	20.3529	12.317	14.1717	15.5033	20.6412	17.1674	15.3353
Asa_chr5Cg01242	0.0928305	0	0.0882924	0	0	0	0	0.0930423	0	0.188368	0	0	0.093368	0.0967026	0	0	0	0
Asa_chr5Cg01243	6.43815	11.3711	8.41426	6.40414	6.73662	10.0656	9.00024	7.13274	8.53988	4.16044	7.91541	6.83932	6.20654	9.19485	7.42098	8.88262	9.2304	11.5361
Asa_chr5Cg01244	26.603	26.8899	26.028	12.3253	13.0581	10.9229	16.9143	14.0966	10.8138	12.0803	14.4384	13.583	13.8523	10.9312	10.6416	9.83443	9.31788	9.43628
Asa_chr5Cg01245	2.50703	2.21658	2.2008	2.83886	2.77109	2.23356	2.71537	2.0411	2.97931	2.68146	1.91639	2.34038	1.51263	1.93065	1.01927	2.37409	1.66606	0.898683
Asa_chr5Cg01246	0.914212	0.533672	0.672159	0.522807	0.73858	0.234895	0.247304	0.407176	0.362414	0.365966	0.0988333	0.433677	0.703738	0.686112	0.40549	0	0.108677	0.053007
Asa_chr5Cg01247	36.5524	29.8636	32.7352	36.9885	48.6305	46.4384	43.542	41.8742	38.5939	39.1493	43.6154	31.2525	41.9654	46.4129	36.9802	36.6572	45.102	45.4268
Asa_chr5Cg01248	13.1019	11.5845	15.7699	13.6151	11.2248	15.8525	15.7875	17.0372	11.9111	13.977	13.1954	20.2228	14.949	10.1975	10.6574	26.014	15.978	15.2679
Asa_chr5Cg01249	2.05847	2.73943	3.68284	2.89651	2.84312	3.88316	2.45886	3.39243	3.47524	2.69427	2.58637	2.74664	2.26846	3.228	2.41209	3.43841	4.21992	4.167
Asa_chr5Cg01250	1.20705	3.53712	5.98422	8.45175	4.97014	6.00493	9.04138	5.56789	5.00728	9.09526	4.29998	8.27532	4.20193	3.75352	3.97772	10.0129	7.64019	9.47457
Asa_chr5Cg01251	3.89677	3.37207	4.15917	4.22375	3.36252	4.0806	6.25304	8.01961	6.3289	7.10715	8.29264	9.33986	4.24918	4.29258	3.87477	6.07695	5.92485	5.75654
Asa_chr5Cg01252	0	0	0	0	0.331343	0	0	0	0	0	0	0	0	0	0	0	0	0
Asa_chr5Cg01253	5.50813	7.05721	1.14593	4.42529	1.7982	0	3.47988	3.63141	2.32822	2.93088	1.1894	1.29951	0.605967	3.66631	6.74906	2.79816	4.34159	1.95204
Asa_chr5Cg01254	10.7617	8.9539	9.27482	7.04861	7.52315	7.19094	8.4769	9.73212	8.6857	9.0357	7.169	8.14795	8.3591	7.40157	8.12714	9.08614	7.00225	8.64034
Asa_chr5Cg01255	1.12639	1.44028	1.74613	0.369346	0.924948	0.4403	1.04591	1.13311	1.5125	1.40465	0.754524	1.27255	0.886399	1.2374	0.831991	0.534829	1.20994	0.623046
Asa_chr5Cg01256	3.56412	9.44535	10.2231	8.52393	3.43352	4.82657	2.42035	3.89571	1.86434	0.937623	2.42387	7.42002	6.02373	5.53464	3.96025	13.7124	3.04214	6.96443
Asa_chr5Cg01257	26.2262	29.0789	33.1627	13.3766	15.078	12.0467	16.2487	12.0885	11.9063	11.0497	13.7227	9.46985	16.3873	19.8814	14.722	18.5738	16.762	22.605
Asa_chr5Cg01258	0	0.145005	0.173952	0.094525	0.0891639	0.0851718	0.268607	0.369068	0.140992	0.284803	1.11835	0.883626	0.045481	0.0478261	0.0459265	1.13391	1.13271	0.431678
Asa_chr5Cg01259	16.7726	42.3406	61.8402	10.0753	20.0061	21.938	19.9841	10.5651	23.8468	6.14125	52.6272	20.0777	12.378	30.4355	62.6563	60.3749	63.4033	84.7772
Asa_chr5Cg01260	0	0	0.0812811	0	0	0	0	0	0	0	0	0	0	0	0	0	0	0.09042
Asa_chr5Cg01261	0	0	1.05409	0	0.371037	0.671565	0.373384	0	1.04922	0.350945	0.369926	0.804484	2.69836	0.763186	0	0.863789	1.93416	0.407553
Asa_chr5Cg01262	0	0.0439257	0.0420155	0.0857619	0.0405041	0	0.0427871	0.217696	0.0427948	0	0	0	0.123886	0.56999	0.125258	0	0.127091	0
Asa_chr5Cg01263	5.46621	4.23951	4.36492	5.74847	2.53005	3.97344	2.44911	2.84616	2.22404	1.89159	1.93731	3.55567	2.29452	2.4012	2.1009	1.83814	2.26112	2.13454
Asa_chr5Cg01264	6.40738	5.30477	3.89991	6.3006	1.56398	2.41351	3.04373	3.30104	1.93067	5.94858	6.40696	7.24032	2.53256	1.89492	3.30236	3.36256	3.40713	1.33402
Asa_chr5Cg01265	45.2862	60.3197	79.7817	48.113	44.6681	54.8778	46.7248	40.5068	45.3766	40.3176	73.4156	57.9526	39.0072	68.8065	71.127	98.5748	74.5476	87.9041
Asa_chr5Cg01266	9.69739	9.6201	8.48402	13.6004	11.975	13.2623	14.9759	13.4238	14.9764	10.5564	11.8298	11.9238	10.8223	11.2199	11.2575	10.2944	10.4173	9.82816
Asa_chr5Cg01268	7.10428	5.57006	7.98101	3.41618	4.50633	2.99338	6.25051	6.7721	5.70347	7.5863	5.33466	8.54997	4.332	4.00019	7.71464	10.0606	5.60916	6.24329
Asa_chr5Cg01269	0	0	0	0.0334032	0	0	0.0317472	0.131383	0.0347384	0.135814	0.0317347	0	0	0	0	0	0	0
Asa_chr5Cg01270	17.7528	31.3537	21.4549	8.51866	8.32145	5.46892	9.09998	14.1269	6.74036	13.3466	3.4476	10.6318	21.8347	15.4057	7.63479	29.311	21.2814	6.99925
Asa_chr5Cg01271	38.0106	39.6316	33.195	18.503	17.5863	15.6338	19.4256	17.5172	17.6216	20.0264	16.7532	12.6847	19.4156	18.2438	16.6511	20.9773	19.6792	19.7561
Asa_chr5Cg01272	6.30431	8.81277	9.04922	10.0048	16.1094	8.98465	6.49998	12.4789	10.6709	15.2486	12.4976	14.1083	8.53371	10.7045	6.55278	17.1926	7.63321	2.38243
Asa_chr5Cg01273	0.437009	0.202777	0.273036	0.238535	0.168108	0.266865	0.225266	0.289157	0.117402	0.2963	0.168766	0.308395	0.629916	0.0599909	0.0576211	0	0.494006	0
Asa_chr5Cg01274	1.12662	3.25376	2.72203	2.4691	1.8205	4.83955	3.6889	5.26164	4.33118	5.53312	5.30275	4.20237	1.05396	4.43697	3.45897	2.81452	4.32454	3.76771
Asa_chr5Cg01275	0	0	0.092278	0	0	0	0.0957661	0	0.0974583	0.0982341	0.382138	0.20887	0	0.101024	0.194206	0	0	0
Asa_chr5Cg01276	2.31587	0	1.61164	0.936409	0.426399	1.53211	0.4252	2.53075	0.401868	2.82426	0.845263	2.763	0	0.874729	0.855706	0	0	0
Asa_chr5Cg01277	8.86223	8.70352	7.16389	11.4769	10.0441	11.3829	7.60728	7.75595	8.90422	9.21683	6.59812	8.18172	12.7858	10.3611	6.26901	9.47715	10.8807	5.85785
Asa_chr5Cg01278	2.97345	3.43873	3.45798	1.3405	2.856	2.02033	1.75192	1.17938	1.74717	1.16928	0.769714	1.45614	2.35402	1.93426	1.4295	0.644629	1.72307	1.53588
Asa_chr5Cg01279	0	0	0	0.143932	0	0	0	0	0.132638	1.20155	0.265514	0.776411	0.408753	0	0.133987	0	0	0
Asa_chr5Cg01280	4.6314	4.48148	3.52263	3.34074	3.32677	2.92854	3.00688	3.37791	3.71349	4.11953	3.55722	2.99529	3.36496	3.53384	2.75447	4.0036	3.46482	3.37518
Asa_chr5Cg01281	3.0597	3.51143	3.54383	0.972774	1.17782	1.37224	0.984678	0.77326	0.574917	1.80229	1.38376	2.16668	0.950239	1.02638	0.977803	1.37967	1.00229	0.793202
Asa_chr5Cg01282	2.2752	4.12542	3.97316	2.34879	1.18147	1.11555	1.09883	1.02347	1.68161	1.13021	1.5532	0.399613	3.73472	3.19119	2.32347	0.841429	1.19298	2.36134
Asa_chr5Cg01283	2.68043	2.05904	0.36949	2.55269	0.767638	0.530908	0.194412	1.3466	4.69014	0	1.74211	0.630096	1.39916	1.20435	1.1595	2.22459	2.67262	2.31109
Asa_chr5Cg01284	16.5292	19.7463	15.063	10.7866	14.6806	13.0353	11.1903	12.0655	11.9591	11.5458	10.7335	13.0495	11.2084	11.8631	11.3373	11.9156	10.1965	13.1312
Asa_chr5Cg01285	156.592	175.303	172.279	107.234	103.923	99.5603	111.404	118.133	123.572	65.3185	73.4649	60.1337	160.541	147.382	124.198	85.5888	86.1634	69.2346
Asa_chr5Cg01286	1.43028	1.37127	1.09713	1.50187	1.7308	1.21295	0.726968	1.53238	1.14761	0.832252	0.703405	0.515454	0.570833	0.755595	0.797808	0.918931	0.80459	0.777881
Asa_chr5Cg01287	1.57589	1.26431	1.78318	3.89483	7.05886	3.1142	3.57323	2.19955	3.65286	4.00439	3.55665	4.05004	2.96748	3.17526	2.88636	3.89506	3.97995	2.56831
Asa_chr5Cg01288	0.350568	0.0703494	0.50648	0.0342271	0.0648347	0.217428	0.162619	0.403693	0.103214	0.417192	0.617694	0.249971	0.198062	0	0.234218	0.374675	0.574456	0.522306
Asa_chr5Cg01289	0.030151	0.0665209	0.119733	0.0323416	0.0306496	0	0	0	0	0	0	0	0	0	0.0316439	0	0	0
Asa_chr5Cg01290	0	0.310918	0	0	0.122875	0.0783204	0.123354	0.0424195	0	0	0	0	0.0835226	0	0	0	0	0.0880886
Asa_chr5Cg01291	0.463788	0.213721	0.42308	0	0.23647	0.150785	0.35605	0.653322	0.49999	0.336731	0.355832	0.217024	0.241051	0.126956	0.365703	0.72894	0.34868	0.381353
Asa_chr5Cg01292	0.149208	0.032916	0.0296235	0	0	0	0.0608528	0	0.0322281	0	0	0.100244	0.0617533	0	0	0.0701101	0	0
Asa_chr5Cg01293	6.94133	9.92316	8.77479	1.09049	1.00542	0.944416	2.59281	2.04892	1.58996	4.34704	3.25968	3.06793	3.5686	2.60551	2.04974	5.17318	4.62396	5.45736
Asa_chr5Cg01294	17.8333	17.8114	14.1364	20.9239	20.8902	24.9516	19.8689	25.2325	24.0854	18.5059	16.6945	18.4002	16.8806	15.5207	16.0427	15.924	17.5925	18.1524
Asa_chr5Cg01295	0.222115	2.80157	1.70988	0.817784	1.42006	2.47401	1.87802	2.81346	3.25425	1.79182	2.78033	1.59986	0.492958	1.80434	3.30238	14.9856	9.29397	8.6443
Asa_chr5Cg01296	0.576926	0.333096	0.899376	0.0882377	0.41849	0.321153	0.33578	0.173899	0.356208	0.120006	0.195816	0.399591	0.0567807	0.360227	0.0576342	0.386908	0.525801	0.209646
Asa_chr5Cg01297	22.7665	22.3498	25.8239	15.2602	15.3238	14.6787	22.634	18.0528	21.3606	16.5436	17.9665	17.0674	16.4293	20.3428	18.7902	24.8963	22.8389	18.5919
Asa_chr5Cg01298	1.0857	1.32504	0.761009	1.41347	0.47478	1.89935	1.30279	1.87426	1.36318	0.702919	0.995679	0.462504	0.466901	1.18903	1.14166	2.99906	1.18243	1.69468
Asa_chr5Cg01299	0	0.191358	0	0	0	0	0	0	0	0	0	0	0	0	0	0	0	0
Asa_chr5Cg01300	0.410126	1.04304	0.410445	0.192434	0.120381	0.343621	0.36306	0.74471	0.880738	0.571483	0.362624	0.0662428	0.800143	0	0.432967	0.139222	0.265082	0.0648915
Asa_chr5Cg01301	5.22175	5.03524	3.99004	1.75475	2.85008	1.78187	3.06862	1.79658	2.87907	1.95243	2.50229	1.63755	1.35124	2.12819	1.58197	4.584	2.9324	2.81911
Asa_chr5Cg01302	1.05394	2.12179	1.31059	2.14197	0.860861	0.806456	1.36618	0.624956	1.36716	0.876018	0	0.27007	0.888577	0.780794	0.87603	2.56335	1.47006	1.20343
Asa_chr5Cg01303	5.88474	7.94601	7.02245	11.6874	7.39143	6.82479	10.3447	8.37355	8.51062	6.60458	7.40778	7.8706	9.63259	8.11447	7.54113	6.98745	8.488	7.30837
Asa_chr5Cg01304	3.13994	2.37894	1.92008	2.43184	1.68416	1.50502	1.92636	2.02239	0.803074	2.09824	1.23136	2.02072	2.61393	2.16645	2.29181	1.61119	1.29666	1.45552
Asa_chr5Cg01305	3.98268	4.01842	1.47545	2.81543	1.53007	2.04675	6.02415	2.56545	3.52387	4.88969	2.39815	3.35148	4.2375	5.35137	5.66572	1.18209	2.92682	2.22712
Asa_chr5Cg01307	0.926203	1.38605	2.06297	0.663006	1.0381	1.21932	0.633452	0.581582	1.65375	0.700436	1.60913	0.548785	0.515275	0.415674	0.831458	1.66233	1.1678	0.941749
Asa_chr5Cg01308	0.847196	0.701613	0.440169	0.753382	1.06464	0.699161	0.467002	0.882938	1.15155	0.742435	0.342877	0.702842	0.982893	0.62014	0.648595	0.381293	0.299317	0.598501
Asa_chr5Cg01309	2.98921	1.71975	2.58998	1.94658	1.58494	2.10753	2.95309	1.77906	2.78071	1.52638	2.4653	2.13787	1.81153	2.36472	1.83623	2.61692	2.11365	3.64801
Asa_chr5Cg01310	9.27127	8.34775	11.3211	17.7145	21.5551	17.4616	18.1991	15.9827	27.6131	19.1325	21.3325	29.2523	11.0241	10.8447	10.2407	25.9167	17.5043	26.2339
Asa_chr5Cg01311	1.09017	1.51979	0.680176	1.31621	1.18286	0.865772	0.239743	0.471129	0	0.684614	0.238043	0	0	1.47667	0.474462	0	0	1.55859
Asa_chr5Cg01312	0.176097	0.125988	0.140884	0.167679	0.174017	0.0371756	0.0193802	0.12076	0.0413411	0.0219449	0.0775172	0	0.216151	0.0416721	0.0399969	0.0446814	0.0429488	0.0414649
Asa_chr5Cg01313	0	0.513385	0.115315	0.258704	0.118979	0.334699	0	0.242062	0.241002	0	0	0	0	0	0	0.275542	0	0
Asa_chr5Cg01314	1.54827	1.79949	3.91102	2.94052	2.16076	1.31813	2.67735	2.62951	1.38545	2.0833	2.90083	4.45938	4.77606	5.24464	2.89023	2.22976	4.84742	5.53949
Asa_chr5Cg01315	2.11334	1.99272	2.31058	1.45628	1.9202	1.99312	2.06291	2.0214	2.52186	1.98701	2.10298	2.45602	1.66808	1.29288	1.6204	2.17364	1.94883	2.7301
Asa_chr5Cg01316	6.27551	6.84011	8.02546	11.021	10.6196	9.81173	10.3372	6.44047	6.65281	3.67682	2.47758	1.56366	11.5073	10.1294	6.18803	3.29975	5.48106	5.35458
Asa_chr5Cg01317	0.065862	0.362377	0.304436	0.0468248	0.0222497	0.0427476	0.0223062	0.0462892	0.0712429	0.0240074	0.111517	0	0.022622	0	0.0460045	0.0514198	0.0987839	0
Asa_chr5Cg01318	109.257	90.4567	79.1436	323.129	313.434	348.315	254.973	290.264	315.866	127.299	110.577	90.7109	353.763	288.95	286.73	141.93	172.015	195.383
Asa_chr5Cg01319	11.729	15.9145	15.661	9.15928	8.19506	6.37016	9.10063	9.53179	9.61388	9.20376	12.0183	6.04351	16.784	15.1291	12.8781	14.6407	10.7004	10.6842
Asa_chr5Cg01320	3.03624	3.01233	2.65549	3.66863	2.66925	2.59565	3.35316	2.81245	4.8945	4.35295	4.19967	4.28473	2.78445	2.26248	2.28746	2.0578	2.6966	3.11564
Asa_chr5Cg01321	17.1661	16.2531	17.5143	14.2143	10.9578	9.33145	14.2845	11.8949	12.2691	12.4901	14.6395	11.5386	14.6398	16.4829	12.3894	13.1605	14.5676	12.5133
Asa_chr5Cg01322	1.01025	1.41819	1.08275	3.2712	4.23992	4.55062	2.06297	3.05937	2.89876	2.15802	3.56459	2.91089	3.74723	3.95683	3.41416	2.85683	2.77499	2.49968
Asa_chr5Cg01323	220.57	161.684	160.07	375.228	307.782	290.648	297.27	307.595	378.583	267.325	272.25	292.051	376.721	345.234	376.036	244.386	297.799	263.309
Asa_chr5Cg01324	7.97309	7.80045	8.45331	3.94003	3.92126	4.58651	6.24892	4.48706	5.4467	9.36117	5.84768	6.61612	4.86999	4.87505	4.47308	5.11847	7.21232	4.71869
Asa_chr5Cg01325	18.6954	22.3652	21.8697	13.9705	14.9647	14.9155	11.5588	18.1097	13.404	19.5445	19.0259	19.8033	12.9421	14.6203	14.5302	17.154	16.5255	15.7221
Asa_chr5Cg01326	12.5247	12.7335	13.942	13.5738	14.0199	14.2575	14.2354	15.4812	14.4709	19.5913	23.497	26.3013	12.9111	14.1686	15.9558	19.1181	19.7472	17.6524
Asa_chr5Cg01327	2.45569	1.94924	2.54688	2.90415	2.78538	2.03369	2.68689	2.99602	2.86388	2.41408	2.2235	1.99231	1.80554	1.45065	2.03546	1.54744	1.71584	2.11997
Asa_chr5Cg01329	1.02213	1.63178	2.93453	12.7629	12.5181	11.9365	11.0806	9.76214	12.1937	0.788494	4.92418	2.40558	5.71954	8.93052	11.9817	13.6095	11.8596	12.7086
Asa_chr5Cg01330	0.270684	0.186458	0.144322	0.399371	0.210935	0.22296	0.422905	0.197531	0.270338	0.296084	0.148003	0.255692	0.32164	0.272684	0.152677	0.536212	0.234184	0.452461
Asa_chr5Cg01332	1.48623	6.4061	2.06188	4.64503	8.15014	11.6197	6.35379	6.50726	10.4102	6.28774	2.15087	1.76167	8.28974	2.22241	6.61877	5.06129	1.68309	4.14328
Asa_chr5Cg01333	67.942	61.1966	62.3417	67.9133	63.5759	62.4746	66.7535	71.2249	77.4101	66.2459	59.9844	56.4705	61.9243	62.8529	59.1612	63.8394	66.1191	70.4375
Asa_chr5Cg01335	2.0188	2.08131	3.44103	1.94683	3.04059	2.15099	4.11794	3.40146	3.31358	4.97611	4.34121	6.23888	2.34393	4.34405	1.81215	3.95902	3.63473	1.44094
Asa_chr5Cg01336	1.89358	3.56469	0	3.67585	2.92513	2.25412	0.417243	0.826119	1.18136	0.790668	1.24422	0.902158	1.73072	2.14345	1.25846	0	1.29635	0.915929
Asa_chr5Cg01337	0.102354	0.722468	0.56368	0.0310256	0	0.0284483	0.118468	0.184805	0.145115	0.144166	0.681247	0.114028	0	0.0796959	0.275347	1.29766	0.903658	0.807708
Asa_chr5Cg01338	1.87538	2.32904	1.74769	1.81666	2.3334	2.08297	2.58502	1.93734	1.94134	0.922583	2.10094	1.70858	2.06168	1.71368	2.20641	1.35706	1.34856	1.08892
Asa_chr5Cg01339	2.83838	4.24333	4.52196	5.5943	7.961	10.9108	9.21592	8.33211	8.33622	4.59443	3.30885	5.43208	8.10036	7.54774	10.3294	4.38006	6.15952	7.00033
Asa_chr5Cg01340	36.3094	24.1727	27.5881	17.5289	13.6586	15.2858	7.21771	10.943	11.9525	6.45061	7.0884	4.28735	9.04321	9.98704	6.63338	25.4429	16.9366	6.82219
Asa_chr5Cg01341	3.33106	2.31542	3.28798	2.85645	3.16513	2.38759	3.86734	2.73646	2.60031	3.43881	2.1896	4.06724	2.41216	2.42886	3.06001	2.22751	4.46464	3.50176
Asa_chr5Cg01342	1.13928	2.38517	0.711451	0	0	0.905719	0.752832	0	2.13813	1.42942	0.249184	1.08197	0.518818	0.772183	0.248327	0.575186	1.0515	0.816713
Asa_chr5Cg01343	1.09017	0.506595	1.36035	2.36918	1.18286	0.649329	1.19871	1.17782	2.27685	2.73846	2.14238	1.29208	0	0.492222	1.66062	1.64697	0.75434	1.55859
Asa_chr5Cg01344	0	0	0	0	0	0	1.62004	0	0	0	0	0	0	0	0	0	0	0
Asa_chr5Cg01345	13.879	8.88408	9.39239	11.7599	11.3244	7.12747	12.9987	9.25852	10.1267	7.73592	6.32536	5.22069	8.69415	10.7157	8.3251	8.18138	12.0073	9.67948
Asa_chr5Cg01346	6.25081	8.09424	12.5232	7.66654	8.71239	7.83249	12.8747	5.56254	4.52846	15.2337	6.94593	11.5397	8.38858	5.4552	9.05523	4.93387	8.64765	12.8903
Asa_chr5Cg01348	15.9619	16.4753	16.4175	48.7756	54.6039	66.17	26.4335	28.1381	26.6957	53.1586	54.9102	85.7257	18.4848	25.9782	24.1921	25.3572	40.579	25.6564
Asa_chr5Cg01349	0	0.381496	0	0	0	0.323247	0	0	0	0	0	0	0	0	0	0	0	0
Asa_chr5Cg01350	1.05716	3.71461	2.1948	3.06045	10.9628	6.16808	5.59455	5.78127	7.25321	2.24371	2.85802	4.98541	4.09719	4.11921	1.17563	2.69302	7.15108	3.75836
Asa_chr5Cg01351	8.55231	7.53828	9.04489	10.5328	10.9757	9.34584	18.2987	10.2818	12.1779	13.5167	14.3056	11.205	14.7747	19.0131	18.1541	13.348	13.6005	10.687
Asa_chr5Cg01352	1.75506	1.55101	1.77124	1.83297	1.61043	1.55284	2.61807	2.73984	3.35738	1.36471	1.59146	1.7975	1.68331	1.10468	0.93951	1.37083	0.599102	0.856106
Asa_chr5Cg01353	10.4087	9.52856	9.10837	14.9967	18.2698	17.9539	16.7866	16.072	19.2137	18.6742	12.9817	16.2137	13.7649	12.0067	15.2648	13.6615	12.6	12.6707
Asa_chr5Cg01354	0.356859	0	0	0	1.96891	0	1.97373	1.16713	0	2.60475	0.783616	1.27896	1.63046	0.404587	0.394421	0	0.817826	1.29691
Asa_chr5Cg01355	0.213579	0.298234	1.51663	2.66264	1.48457	0.839481	2.36734	1.52258	1.50862	1.55753	0.674417	1.90927	1.26628	1.65805	0.910997	1.30284	1.60855	0.848923
Asa_chr5Cg01356	14.6812	13.3261	14.9462	13.481	8.59624	11.563	12.028	9.40415	12.2936	13.4508	14.2914	12.1521	6.49031	9.69581	7.74478	13.0057	11.5929	11.0156
Asa_chr5Cg01357	0.0823331	0	0.0409962	0	0.0559377	0	0.0843709	0.203519	0.133072	0	0	0.222102	0.0856978	0.135289	0.259818	0	0.232208	0
Asa_chr5Cg01358	26.9628	41.9561	43.8255	54.3272	65.6807	93.0402	49.6931	49.0836	57.2362	26.4573	54.5231	36.7526	28.5668	53.9636	64.0694	53.0183	56.3555	74.4313
Asa_chr5Cg01359	18.2458	19.0359	19.1989	8.41614	7.67248	8.6551	8.91098	6.98811	8.44381	7.9671	11.8174	8.00361	9.99923	11.8666	11.6799	15.9429	14.1657	14.704
Asa_chr5Cg01360	11.4699	10.0754	9.22925	15.1938	11.7548	7.45538	15.1423	10.6736	13.0477	11.8459	12.2741	10.7412	17.8319	11.1457	9.01991	11.8884	21.2016	9.37644
Asa_chr5Cg01361	4.59528	1.99899	8.3528	34.0098	13.74	22.6715	9.01759	13.2442	10.3511	21.4546	15.4136	25.0287	27.6114	36.1971	23.1658	20.3431	24.5413	16.1641
Asa_chr5Cg01364	0.154821	0.361747	0.191547	0.432605	0.254728	0.244865	0.196404	0.285534	0.460783	0.254114	0.216033	0.172751	0.418201	0.168916	0.303987	0.181123	0.130567	0.147078
Asa_chr5Cg01365	1.89413	1.58631	2.20623	24.2004	23.9243	21.7376	9.10159	9.48089	14.6989	3.06318	2.59932	2.37915	10.9642	15.91	11.736	5.684	5.26171	5.38997
Asa_chr5Cg01366	0	0	0	0	0	0	0	0	0	0	0	0	0	0	0	0	0	0
Asa_chr5Cg01367	16.9512	15.8353	17.7149	19.1439	20.9127	21.9534	19.6042	19.3064	19.1157	17.2151	16.5961	14.6811	15.8409	18.4325	16.8921	17.9191	17.0778	17.782
Asa_chr5Cg01368	8.72539	11.3999	15.2097	5.30538	9.65925	9.6562	7.8701	6.25022	8.36229	7.49663	14.6905	7.1349	7.96985	11.9475	14.6301	25.4046	17.8905	24.4936
Asa_chr5Cg01369	5.30753	4.6541	4.55536	4.46063	3.22454	4.04712	3.34937	3.55323	3.35782	2.45255	2.42364	1.6209	4.43042	3.8377	3.3288	2.26743	2.36432	3.36219
Asa_chr5Cg01370	3.50389	4.63401	4.01426	3.42365	2.95661	3.523	4.19083	2.67195	3.87842	3.07675	3.28574	4.41711	4.20641	2.82778	2.55295	2.07569	3.31861	3.86676
Asa_chr5Cg01371	2.68093	2.14449	3.21509	2.28116	1.8144	1.88578	2.65213	2.04327	4.49514	3.78178	2.64934	2.72344	1.74154	2.23719	1.92258	4.45057	3.27254	2.90251
Asa_chr5Cg01372	98.2058	104.71	58.5038	0.608219	0.45705	0.43521	0.631641	0.884204	0.598125	3.37127	6.59616	0.314412	11.0341	10.09	8.75185	13.0816	11.3927	13.8456
Asa_chr5Cg01373	5.48372	5.79283	3.90265	2.51552	1.94092	3.34296	3.32639	3.104	3.35166	2.70047	2.32227	2.15183	2.82025	2.23378	2.97461	3.2674	2.40867	3.1343
Asa_chr5Cg01375	5.69402	7.1474	6.3658	4.89687	4.58383	3.79238	5.36232	4.42263	6.58383	8.81721	8.86971	9.1158	2.9673	5.54	3.03233	11.384	8.74442	6.46304
Asa_chr5Cg01376	29.3458	30.1566	31.7037	22.8456	10.0999	15.0356	26.1886	27.4593	15.1563	53.1331	42.1875	49.2573	28.5295	27.7923	23.6671	28.3901	35.6459	24.8071
Asa_chr5Cg01377	4.89515	5.27927	4.41294	1.88548	0.856968	0.979223	0.689062	1.11999	0.973871	2.3548	2.19707	3.73101	1.40146	0.978427	0.939796	1.71778	2.58067	1.47764
Asa_chr5Cg01378	3.81514	4.72291	3.47883	3.75804	5.97646	7.11554	6.57807	12.1359	9.69025	5.73077	10.4475	8.78635	8.4242	3.50493	5.98651	4.2245	6.32924	4.85662
Asa_chr5Cg01380	24.0751	24.7359	20.3227	17.7755	18.0602	17.1243	17.2431	18.232	18.8188	16.4201	13.3846	12.9752	20.6745	16.2126	15.8001	13.7066	14.9518	16.002
Asa_chr5Cg01381	3.90008	4.01214	3.21215	2.63642	2.87012	3.09022	4.21352	4.22042	4.32922	3.59163	3.25545	3.40989	5.03072	4.18706	4.37638	2.99015	2.90396	3.22659
Asa_chr5Cg01382	25.9585	28.6861	31.7767	31.8303	26.5557	18.9698	32.6467	30.9579	26.7855	29.132	25.9031	37.0762	31.2007	30.3439	27.325	35.6519	26.7668	21.0284
Asa_chr5Cg01383	4.51907	4.31603	4.83477	3.63034	3.6302	3.38095	3.86069	3.74876	5.01233	4.17527	3.88947	4.22546	4.32784	4.47931	3.76196	2.10489	3.60731	3.62525
Asa_chr5Cg01384	0.872684	1.47043	0.969359	0.586945	0.54154	0.560504	0.737695	0.807874	0.850218	0.293146	1.09479	0.74988	0.354837	0.74772	0.321984	0.894277	0.26493	0.249501
Asa_chr5Cg01385	0	0	0	0	0	0	0.433332	0	0	0	0	0	0	1.33807	0.436852	0	0	0
Asa_chr5Cg01386	11.1315	11.7485	14.7526	11.4548	9.59318	12.225	7.39568	5.52172	6.2567	6.55686	6.65045	6.14192	6.16215	8.94241	8.67217	12.2671	11.5919	11.7276
Asa_chr5Cg01387	0.616014	0.620908	0.789438	1.48614	1.03994	0.776215	1.68872	1.81485	2.17899	1.02517	1.18924	1.94561	0.656688	0.842201	1.19126	2.37954	2.50386	1.23414
Asa_chr5Cg01388	5.33203	5.22493	5.46784	5.6407	4.84422	4.08161	3.80017	3.02627	4.66554	4.41426	4.497	3.97686	5.35728	3.98308	5.03465	5.36077	3.71939	3.29189
Asa_chr5Cg01389	2.86392	2.33956	2.73497	9.94661	8.28727	10.5276	9.9337	7.85419	10.1773	7.70069	3.90909	4.43958	8.5635	10.0009	5.46964	3.83466	5.69832	6.76989
Asa_chr5Cg01391	1.25218	1.23425	1.34571	1.03207	1.80161	1.33267	1.99316	2.72146	1.82449	3.22558	2.68551	4.26399	1.57655	1.31199	1.63531	2.29743	2.96161	2.42272
Asa_chr5Cg01392	0.803562	0.835106	0.936465	0.921139	0.619653	0.571562	1.17827	0.49361	0.846689	0.803028	0.993804	0.683771	1.01711	1.14911	0.881254	2.12549	1.17542	2.69816
Asa_chr5Cg01393	0.128129	0.881802	0.584925	0.234666	0.186819	0.521599	0.141063	0.608838	0.754507	0.0709927	0.406282	0.840218	0.469654	0.913945	0.644485	0.267415	0.882602	0.724935
Asa_chr5Cg01394	0	0	0.101429	0.113093	0.104531	0.393422	0	0.853415	0.106671	0	0.210282	0	0	0	0	0	0	0.226723
Asa_chr5Cg01395	3.26955	4.46157	4.00678	2.56742	4.55569	6.57158	2.93085	5.03478	4.15334	2.92558	2.91975	3.48404	2.57055	3.35117	3.92449	2.23856	3.45323	2.70663
Asa_chr5Cg01396	0.823987	1.32504	0.85698	0.40385	0.610819	0.803571	0.689715	0.276948	0.242323	1.22405	0.536135	0.462504	0.466901	0.205006	0.393676	0.441293	0.633446	0.410375
Asa_chr5Cg01397	20.4164	20.8447	13.2494	10.6514	6.97014	7.03239	6.74629	6.35624	7.59622	7.73585	6.36841	4.9877	7.56919	9.74783	7.87833	10.2779	7.91575	9.524
Asa_chr5Cg01398	29.6033	29.7529	24.8456	22.2884	18.1461	23.3781	15.9763	16.7129	20.4261	19.9987	9.99206	10.0282	24.8668	20.9253	21.7038	15.6866	16.9615	18.2171
Asa_chr5Cg01399	3.60528	4.09655	4.54334	2.76325	3.39507	3.83983	4.70466	4.45687	4.63379	4.10843	4.85226	4.09173	4.42419	4.23709	4.1907	4.05815	4.26894	4.17539
Asa_chr5Cg01400	0.274074	0.205333	0.369112	0.307395	0.570111	0.358498	0.191532	1.2634	0.974583	0.196468	0.0955345	0.731047	0.488319	0	0.0971028	0	1.03849	1.02925
Asa_chr5Cg01401	1.74055	2.44189	1.42223	0.795462	0.903978	0.804893	0.862052	0.745615	0.611917	1.14206	0.707239	0.655996	0.963909	0.854933	0.843406	0.866219	1.1992	1.1352
Asa_chr5Cg01402	2.54555	1.17861	1.09592	0.241871	0.86017	0.476159	1.07737	1.59451	0.989178	0.550002	0.423062	0.576823	0.734281	0.708302	0.446346	0	0.148509	0.815593
Asa_chr5Cg01403	4.01007	5.67563	5.10806	3.53445	3.52485	2.6877	5.76694	3.45087	4.36273	4.19186	3.18675	4.32897	4.08731	4.44468	3.52088	2.80481	3.81078	4.28068
Asa_chr5Cg01405	1.65986	2.5004	2.20815	4.63783	5.28311	4.41556	3.18075	4.86045	6.22957	4.78235	5.86457	5.92055	5.24729	4.71454	5.26795	3.01169	5.4351	4.96101
Asa_chr5Cg01406	13.4627	13.4469	12.4016	8.58863	7.87848	6.24436	11.1514	10.0511	9.16538	11.1412	9.87324	9.01575	11.7197	9.47308	10.3886	9.85138	11.9497	10.3483
Asa_chr5Cg01407	0.666708	0.712968	0.432876	1.74994	1.26606	1.418	0.944268	0.494158	1.05243	0.658596	1.00834	0.892534	0.897267	1.08807	0.402438	1.45715	1.33365	0.875636
Asa_chr5Cg01408	3.30615	3.31687	2.3327	1.80932	2.46631	1.828	1.02383	2.08702	1.46647	1.79012	0.533825	0.892809	2.06431	1.31016	1.58659	0.983915	1.3299	1.48931
Asa_chr5Cg01409	0	0	1.03094	0	1.63003	0.968305	0	0	0	0	0	0	0.552649	0	0	0	0	0.591897
Asa_chr5Cg01410	1.52727	2.37826	2.40654	3.90912	3.39372	3.28481	3.41995	2.76775	3.76226	3.60792	3.98076	3.5999	2.98066	2.76864	3.11252	3.42894	2.71308	3.8405
Asa_chr5Cg01411	112.981	122.26	138.842	156.733	173.928	181.563	132.535	132.418	142.955	151.656	115.679	131.04	163.584	151.796	151.993	125.405	136.717	112.845
Asa_chr5Cg01412	9.05306	10.4018	5.53961	10.6866	6.83301	7.10151	10.9744	8.93679	10.2411	8.56632	7.19127	7.8363	10.7773	9.37302	8.29974	9.12404	3.91132	4.50948
Asa_chr5Cg01413	2.26981	1.91866	2.07851	1.14338	0.663328	0.667004	1.46684	0.652077	0.691986	1.89352	0.835369	0.674791	1.21976	0.81562	0.755737	0.94344	0.912823	1.39631
Asa_chr5Cg01414	1.09829	0.928512	0.633112	0.273078	0.233279	0.174135	0.155956	0.538786	0.193259	0.390685	0.259867	0.142794	0.369155	0.0557979	0.0803429	0.658975	0.459955	0.194721
Asa_chr5Cg01415	1.72488	2.61207	2.97632	2.7912	1.60712	1.83804	3.6604	2.21277	3.25929	3.97148	3.60291	3.24338	2.73627	2.69672	2.8105	2.35395	4.13456	3.92387
Asa_chr5Cg01416	48.7511	72.2202	62.1161	46.3006	30.1338	25.0476	25.1098	24.2561	36.9816	37.7826	20.2595	31.901	28.063	44.7021	35.4422	37.4846	27.8283	31.2076
Asa_chr5Cg01417	177.289	155.642	105.526	110.781	109.38	103.591	101.472	93.5873	87.9934	83.8202	64.3946	43.1989	109.152	92.9715	84.7722	60.9472	79.0036	86.5453
Asa_chr5Cg01419	76.872	84.4525	77.4651	56.6054	67.7042	64.2167	71.3272	72.0613	72.5568	70.4835	70.066	71.9512	53.7378	54.0115	52.512	68.1851	65.3216	61.1994
Asa_chr5Cg01420	2.442	3.49915	5.22092	15.5684	13.3967	16.0503	7.58553	10.364	11.7356	11.9419	17.6197	20.1059	5.58028	15.4773	15.072	16.7143	14.1335	14.3748
Asa_chr5Cg01421	0	0	0.0941321	0	0.0963967	0	0.032237	0	0	0	0.0966717	0	0	0	0	0.164954	0.10677	0.0690256
Asa_chr5Cg01422	3.86778	4.16956	9.36841	11.7907	10.9141	10.546	22.6807	22.3892	19.2959	35.4677	27.4473	37.3529	6.93358	11.3821	9.91595	14.7477	21.3403	12.0221
Asa_chr5Cg01423	3.27289	3.51378	4.14184	1.40709	1.63157	1.41129	2.11357	1.37348	1.66033	2.29626	1.77972	1.48016	1.43325	1.61277	1.15123	1.98965	1.14933	1.67759
Asa_chr5Cg01424	1.58731	1.56351	2.26219	2.4105	2.82492	2.35168	5.6705	3.76004	2.96936	9.43087	12.0408	12.893	1.79812	3.42344	3.4176	9.72917	7.84319	5.75471
Asa_chr5Cg01425	10.5628	16.0624	5.47292	42.3531	18.4728	45.7773	15.2042	15.1106	29.9988	26.4467	37.2417	48.0007	31.2163	33.6968	18.879	29.9248	28.7353	22.6852
Asa_chr5Cg01426	0.802231	0.460414	0.492623	0.434074	0.119156	0.198062	0.408124	0.214474	0.252076	0.469543	0.395941	0.362663	0.124913	0.353006	0.239892	0.233491	0.264468	0.447569
Asa_chr5Cg01427	0.864134	0.519335	0.467422	0.700232	0.18606	0.561124	0.746363	0.911493	0.311311	1.00306	0.932721	0.556423	0.491567	0.264941	0.521741	0.3686	0.71376	0.370866
Asa_chr5Cg01428	0.658727	0	0	0	0.880307	0	0.356594	0	0	0.174092	0.17745	0	0.549059	0.184582	0.177632	0	0	0
Asa_chr5Cg01429	88.0099	74.7629	80.0325	37.4834	28.9259	24.4709	41.3128	36.0935	40.5094	39.3974	37.3926	34.1575	46.6745	43.374	39.6087	42.0944	45.3075	44.6982
Asa_chr5Cg01430	1.69302	2.25448	1.29052	2.48879	1.82308	2.0855	1.42709	1.87436	1.38128	1.17027	1.30036	1.40559	1.84634	1.77553	1.73005	1.51724	1.96231	1.25394
Asa_chr5Cg01431	8.76339	6.91411	5.5986	3.67153	3.16277	3.65386	2.97362	2.45878	3.07182	3.69843	2.46845	2.4212	5.06635	4.27511	3.37834	3.58137	4.0915	2.25479
Asa_chr5Cg01432	46.172	28.7339	25.1605	45.7078	31.2553	31.4243	30.3463	31.762	39.2487	17.1792	16.2725	13.9922	73.8653	47.2931	40.1332	13.8254	20.3803	11.5216
Asa_chr5Cg01433	24.614	29.658	27.7124	16.9794	18.3452	21.0481	19.946	19.1263	14.6329	22.1423	17.7524	15.1737	18.1074	15.527	17.1233	15.6161	19.7956	18.7691
Asa_chr5Cg01434	4.97538	4.65228	5.12863	3.46119	1.11971	1.32607	3.61763	1.19742	1.45758	2.94268	2.38913	1.78863	2.55119	1.24226	2.8041	1.09787	2.87689	1.87662
Asa_chr5Cg01435	6.21482	6.14744	4.76058	7.99266	10.2837	10.1227	8.50323	6.34432	6.81594	5.39435	6.38558	5.42448	8.92291	9.97601	7.10424	8.12603	6.41168	11.9354
Asa_chr5Cg01436	8.76315	6.98297	7.2058	10.5458	7.44246	9.4682	8.12454	7.00264	6.46693	7.71856	4.45354	6.2218	7.1665	7.95512	5.75447	7.56562	5.70965	5.47924
Asa_chr5Cg01437	3.11184	2.95187	3.57639	1.55948	0.913768	0.625352	1.87262	1.62551	1.41986	1.90258	1.60369	1.33012	1.56193	2.1283	1.48204	1.58419	1.04813	1.40219
Asa_chr5Cg01438	1.98936	2.532	1.87646	0.326338	0.514811	0.525907	1.10202	1.28162	1.0552	1.72798	1.37688	1.20974	0.908925	1.0328	0.708271	1.90412	1.78582	0.884981
Asa_chr5Cg01439	3.02419	1.86973	2.03006	2.80234	2.28887	1.95546	2.09382	2.72616	2.50229	2.07741	2.35389	3.59846	2.06167	2.58422	1.76411	2.03936	1.74651	1.19979
Asa_chr5Cg01440	1.10723	0.114661	0.791065	0.446793	0.140924	0.168665	0.443319	0.474978	0.447987	0.565801	0.730457	1.12537	1.22028	0.681441	0.545212	1.22166	0.958538	0.68142
Asa_chr5Cg01442	0.350167	0	0	0	1.15803	1.0448	0.387536	0.381569	0.363441	0.364795	1.53664	0	0.400002	0.396729	0	0.89811	2.00702	0.423728
Asa_chr5Cg01443	0.24627	0.342827	0.308336	0	0.25328	0.0602008	0.191013	0	0	0	0.0635888	0	0.129561	0.406209	0.130073	0.439415	0	0.204882
Asa_chr5Cg01444	8.4089	10.1173	9.83116	10.5255	8.51796	8.1646	11.0619	9.3248	12.1717	12.0355	11.1199	14.5361	9.36565	8.76033	10.2009	12.4579	11.942	11.6092
Asa_chr5Cg01445	13.9847	10.3268	9.02416	20.1754	14.4599	9.25292	17.4415	18.9981	24.1363	18.4251	14.331	21.8255	17.2777	12.6704	21.2099	16.5098	18.8038	14.112
Asa_chr5Cg01446	13.4955	3.93036	8.19722	7.0703	11.0219	3.79526	2.36348	3.08718	7.14316	18.0046	8.47627	9.28748	11.0966	5.60945	5.65211	15.6858	17.7326	4.63579
Asa_chr5Cg01447	0.347299	0.17664	0.132484	0.200104	0.271226	0.260228	0.192561	0.169088	0	0.0297612	0	0.179297	0.0551934	0.175123	0.0560365	0.0626883	0.09022	0.262014
Asa_chr5Cg01448	0.728574	1.02067	0.599494	0.743074	0.664533	0.740863	0.620882	0.61111	0.950235	0.906888	0.930225	0.604857	0.810299	0.713141	0.684381	0.66273	0.772871	0.846701
Asa_chr5Cg01449	1.75264	4.60914	5.79943	5.24577	5.12698	6.65392	1.07771	0.779534	1.48029	0.1328	3.00749	1.27169	1.35447	6.35746	6.88122	6.90577	4.85615	5.43976
Asa_chr5Cg01450	0	0	0	0	0.378482	0	0	0	0	0	0.75377	0	0	0	0	0.880831	0	0
Asa_chr5Cg01451	0	0.306564	2.11071	1.6325	0.68256	0.123188	4.60609	8.80636	4.4352	2.36367	1.18402	4.54883	2.18727	0.958191	1.57992	6.5995	3.79458	2.39547
Asa_chr5Cg01452	5.25023	4.93307	4.38151	8.37757	8.4255	6.75565	6.16588	6.59007	6.35112	7.48733	7.88507	9.86798	4.96778	7.25301	5.00437	5.91251	7.39095	5.38623
Asa_chr5Cg01453	0.297347	0.762807	1.94173	1.90977	0.471891	1.29679	1.86277	1.10959	4.09676	0.555954	1.18086	0	0.331094	2.53572	2.15174	0	2.0796	2.88701
Asa_chr5Cg01454	0.265723	0.13149	0	0	0	0.173734	0	0	0	0	0	0.40463	0.189121	0.195802	0.18818	0.213012	0	0.0996436
Asa_chr5Cg01455	0.159147	0.452315	0.254937	0.778176	0.396676	0.457553	0.381693	0.381357	0.763117	0.23575	0.636144	0.393435	0.443483	0.387532	0.615377	0.412507	0.550646	0.340296
Asa_chr5Cg01456	0	0	0	0	0	0	0	0	0	0	0	0	0	0	0	0	0	1.78977
Asa_chr5Cg01457	0	0	0	0	0	0	0	0	0	0	0	0	0	0	0	0	0	0
Asa_chr5Cg01458	0	0	0	0	0	0	0	0	0	0.0871244	0	0	0	0	0	0	0	0
Asa_chr5Cg01459	89.7863	98.4682	59.6861	55.6142	70.2588	27.5031	95.567	59.2148	17.7657	101.08	125.88	113.384	21.4486	39.0541	25.9122	115.618	119.391	92.519
Asa_chr5Cg01460	5.41673	6.12532	6.73039	4.08775	4.59301	5.03678	5.72335	5.45518	5.48422	4.13521	5.69589	3.98592	4.44296	5.81034	4.89279	6.43001	5.36215	5.50442
Asa_chr5Cg01461	1.49984	1.25923	1.56892	2.83683	2.20445	1.91686	2.8901	2.29357	2.87293	2.18162	2.4642	3.04246	1.50129	2.6744	2.25332	2.81927	2.09552	2.47918
Asa_chr5Cg01462	9.21539	7.41644	12.6139	10.2739	9.57486	4.27201	12.4962	15.93	17.3043	6.65751	5.26783	11.4967	4.87643	9.80735	12.9409	12.4146	6.59351	6.97375
Asa_chr5Cg01463	10.0836	10.039	10.2609	17.0273	5.63414	11.5055	7.06322	10.3923	8.96851	5.13772	6.47682	13.174	10.3851	9.19004	8.871	9.97494	8.52245	8.56219
Asa_chr5Cg01464	2.89134	2.74655	6.37854	15.3217	10.8927	15.9331	13.1223	16.4757	18.7604	19.7239	50.6581	57.6422	4.52302	22.4003	13.5662	24.9769	50.9445	18.2091
Asa_chr5Cg01465	12.5816	12.0495	11.0981	11.1628	13.054	15.1106	10.8815	9.72606	8.03462	9.32603	8.9583	10.8592	14.8487	15.2768	13.6782	8.97397	7.14004	11.256
Asa_chr5Cg01466	24.3486	25.7464	27.0454	18.4769	14.394	16.1985	19.9731	18.1434	15.7569	23.2835	24.4454	17.8467	17.7252	25.2638	19.4953	21.8007	16.5079	13.6537
Asa_chr5Cg01467	2.12406	1.75153	1.32221	1.60636	1.52815	1.3372	1.45775	1.75887	2.38745	2.98562	2.27436	4.66127	2.36629	2.11193	1.99455	1.55472	3.02438	2.18941
Asa_chr5Cg01468	0.528622	0.506018	0.288262	2.79384	2.3605	2.77972	1.71477	1.44939	2.73712	0.486331	0.349623	0.367302	0.89394	0.606213	0.851919	1.17795	0.951809	1.12284
Asa_chr5Cg01469	7.27734	7.15876	4.86164	11.6878	10.8693	9.84358	12.264	7.26412	8.45852	4.53788	4.15199	5.54836	6.33462	3.2933	9.57752	8.90757	6.37428	8.07354
Asa_chr5Cg01470	10.6565	3.95228	9.59189	4.99458	3.43267	6.98754	8.55931	4.98132	5.55049	5.56422	6.90198	7.77458	5.52459	6.85067	4.49502	4.29503	3.91462	5.2254
Asa_chr5Cg01471	0.558778	0.446932	1.20552	0.887635	0.661294	2.65905	0.665858	0.847827	0.597416	0.774616	0.249201	0.272709	0.508886	0.61655	1.18493	0.573852	0.271732	0.893858
Asa_chr5Cg01472	5.62313	7.86073	11.7103	21.2109	8.57259	3.25308	10.0448	8.64411	10.7147	8.40213	18.1634	15.258	7.39771	4.36291	4.39609	8.55587	10.1329	4.63579
Asa_chr5Cg01473	5.43081	3.85379	2.58802	3.03192	2.5542	1.71986	2.86775	2.8985	4.63198	2.87011	4.72494	3.41849	2.71015	3.86454	3.14442	2.31631	3.48138	2.69607
Asa_chr5Cg01474	0.85227	0.401918	1.0556	0.407436	1.33107	1.08232	0.851958	1.11427	1.81954	1.33316	0.92331	1.48411	0.829018	1.09664	0.632033	0.67786	1.49631	0.671282
Asa_chr5Cg01475	4.58195	4.46687	3.61849	4.72409	3.90477	3.64693	2.86358	2.76812	4.51571	3.63704	4.27033	5.01365	3.24918	2.81434	2.67646	3.61385	4.16215	3.47978
Asa_chr5Cg01476	0.24355	0.718706	0.485007	0.307068	0.414226	0.277197	0.124757	0.128688	0.0437431	0.397675	0.623369	0.136849	0.549091	0.0889239	0.0853866	0.558304	0.59526	0.356372
Asa_chr5Cg01477	0.0577502	0.0211658	0.0381054	0	0	0	0	0.020287	0	0.315968	0.0586036	0.343661	0	0	0	0.180156	0.19481	0.146291
Asa_chr5Cg01478	0.164766	0.0704007	0.282309	0.248849	0.052988	0.151526	0	0.350622	0.166803	0	0.106377	0.174991	0.108251	0.113518	0	0.194554	0	0.0639057
Asa_chr5Cg01480	0.694245	0.373206	0.27038	0.301702	0	0	0	0.0801829	0.0789285	0.0815408	0	0.100041	0.749684	0.746167	1.26696	0.89989	0	0.247078
Asa_chr5Cg01481	0.304361	0.558777	0.326904	0.488047	0.296508	0.197618	0.361329	0.42801	0.414997	0.581963	0.30964	0.25522	0.314181	0.24933	0.159558	0.356907	0.33136	0.359068
Asa_chr5Cg01482	0.313397	0.36616	0.34899	0.271096	0.15867	0.3241	0.437374	0.206433	0.27557	0.214318	0.218674	0.131145	0.60475	0.384686	0.451276	0.0916682	0.198233	0.382833
Asa_chr5Cg01483	0	0	0	0	0	0	0	0	0	0	0	0	0	0	0	0	0	0
Asa_chr5Cg01484	0	0	0	0	0	0.0295033	0	0	0	0	0	0	0	0	0	0.142289	0	0
Asa_chr5Cg01485	0.203164	0.235499	0.421887	0.244434	0.439701	0.20158	0	0	1.87662	0.639829	0.221496	0	0	0.254351	0.220825	0	0	0
Asa_chr5Cg01486	3.52308	7.27752	5.75647	7.08578	3.19335	3.30851	3.2354	3.99569	6.61158	4.88074	3.22	6.33072	6.03208	4.37958	3.41356	5.09078	7.25787	3.71648
Asa_chr5Cg01487	3.15426	2.82307	2.39086	3.52281	2.48795	1.9409	2.9582	2.89567	2.95583	3.76337	2.91808	2.27641	1.75549	3.24751	1.77615	2.38923	2.87908	1.39895
Asa_chr5Cg01488	4.81805	3.75744	5.32878	6.90177	6.30791	6.93458	4.96076	5.09125	6.27236	5.21834	4.56268	4.04403	8.63526	7.85123	6.48867	5.83553	4.45727	4.85406
Asa_chr5Cg01489	3.23426	2.87764	3.04318	5.23683	5.77481	4.97993	6.03358	5.89995	9.85712	3.86307	4.57992	3.99962	4.6574	6.39261	4.6042	3.33829	4.21677	4.15975
Asa_chr5Cg01490	6.39113	5.41276	6.2894	6.20949	5.54789	5.67001	5.57551	5.85173	6.0319	5.73697	6.3251	7.38715	4.77506	4.33964	4.50983	4.97054	5.90431	5.95858
Asa_chr5Cg01491	3.70108	2.15372	2.40831	4.75995	1.50993	0.919674	1.01951	5.50507	3.13447	7.25243	2.27713	3.0225	0.263459	0.784079	2.77503	2.92192	3.73561	2.21245
Asa_chr5Cg01492	0.206009	0.477834	0	1.73603	0.44601	0.613068	0.225843	0.445	0	0.216083	0	0	0.698494	2.55597	2.68788	0	0	0.978247
Asa_chr5Cg01493	0.631566	0.405427	0.455515	1.21329	2.15737	0.885009	0.756226	1.24753	3.8508	1.16449	2.16897	3.29917	0.674809	1.59598	0.671123	0.868464	2.25594	2.03173
Asa_chr5Cg01494	11.4351	9.70777	10.4473	7.99904	2.19715	3.69946	3.48667	0.620476	5.34253	2.67585	6.28393	1.70452	5.5733	9.06596	10.6573	10.2062	3.9566	4.82411
Asa_chr5Cg01495	0.562313	1.96518	1.17103	1.92826	0.612328	1.08436	4.13608	0	2.38105	1.2003	0.605448	0	0	1.24654	3.14006	1.42598	0	0.662255
Asa_chr5Cg01497	14.6577	10.5985	11.0124	3.56691	6.13442	3.38306	4.07238	2.11393	1.43621	2.9406	1.55211	2.0518	3.32577	4.31747	2.78286	3.88036	4.34424	2.73898
Asa_chr5Cg01498	0	0	0	0	0	0	0	0	0	0	0	0	0	0	0	0	0	0
Asa_chr5Cg01499	0.327558	1.41436	1.07903	1.4104	0.896916	1.01885	1.08875	1.30373	3.80049	2.64747	0.698864	2.67661	0.788073	1.06645	1.97236	1.8668	0.931682	1.29386
Asa_chr5Cg01500	1.9149	2.307	1.85345	0.276013	0.490176	0.288574	0.421079	0.745526	0.381346	0.979205	0.541516	0.572335	0.426999	0.294139	0.335805	1.35901	0.776728	0.68785
Asa_chr5Cg01501	3.33106	4.43011	6.02173	3.5106	3.94268	2.78639	6.05314	5.94088	8.42387	9.59689	8.00648	8.04496	5.94423	4.50454	4.11717	6.05179	6.81616	5.10273
Asa_chr5Cg01502	16.3741	19.2902	19.7523	16.8115	21.6789	16.6525	26.1562	20.2457	13.6178	28.1008	20.7663	26.965	23.6749	12.7872	8.85688	27.1006	9.99606	16.2982
Asa_chr5Cg01503	0	0	0	0.642755	0.612328	1.08436	0.590869	0	0	0	0	0	0	0	2.51205	0	0	0
Asa_chr5Cg01504	50.4343	44.0817	44.35	22.0169	19.7803	21.438	15.4942	20.4395	18.0101	11.8771	12.2244	10.109	24.4987	32.746	20.6828	27.5144	19.3096	20.3089
Asa_chr5Cg01505	24.7951	19.5103	18.373	32.4575	53.2748	102.512	31.38	31.7538	21.3025	53.7079	76.9943	104.687	18.2122	51.8561	40.091	33.3092	52.2312	33.6136
Asa_chr5Cg01506	0.0913578	0.513333	0.184556	0	0	0	0.0957661	0.0971845	0.0974583	0.196468	0.382138	0.20887	0.292992	0	0	0	0.207699	0
Asa_chr5Cg01507	0	0	0	0	0	0	0	0	0.0717725	0.0788122	0	0	0	0	0	0	0	0
Asa_chr5Cg01508	11.9487	13.0099	17.4319	51.6272	41.2448	42.2911	33.2156	33.7222	37.2742	35.8204	38.7543	47.5242	36.4873	40.9827	33.2561	36.3718	40.3526	27.6996
Asa_chr5Cg01509	20.5366	19.407	18.479	19.1741	19.6402	20.5304	16.8338	17.8345	18.5954	15.1987	16.8392	17.1522	11.6851	15.9816	15.8521	18.3992	19.6417	18.3241
Asa_chr5Cg01510	11.556	11.9905	12.9942	8.8998	6.16075	6.84533	8.62198	4.47226	6.47474	9.98713	6.98278	5.36922	7.76875	15.4177	8.33039	10.6179	10.4697	9.00961
Asa_chr5Cg01511	0.134249	0.407678	0.16676	0.396972	0.273282	0.425319	0.274214	0.318918	0.144877	0.25618	0.102782	0.150511	0.139177	0.807717	0.281991	0.631737	0.416018	0.550515
Asa_chr5Cg01512	0	0	0	0	0	0	0	0.147477	0	0	0.216103	0	0	0.153115	0	0	0	0
Asa_chr5Cg01513	10.5173	9.84489	10.9092	5.41375	7.93679	6.00068	5.85897	5.90354	7.31318	7.3105	7.18717	6.44503	5.61209	5.51395	6.27903	7.32892	6.19129	6.5905
Asa_chr5Cg01514	1.10552	0.814264	1.24976	1.54531	1.54622	2.27901	1.10901	0.675512	0.698722	1.59963	0.620582	1.02156	0.856249	1.46927	2.32116	0.919322	1.46418	1.47332
Asa_chr5Cg01515	19.2209	23.8392	28.6531	14.3582	12.8602	11.7823	23.2252	20.1551	23.7677	30.3741	26.8441	22.537	17.2983	16.0865	13.2557	20.4981	18.6541	20.3259
Asa_chr5Cg01516	93.3834	82.673	79.1811	65.757	67.9349	77.2915	79.0059	71.696	74.7806	87.1636	65.4418	62.5922	75.9314	64.0424	67.1553	69.2047	84.7093	81.5471
Asa_chr5Cg01517	12.5753	9.34576	11.3556	17.6302	14.7696	10.3588	1.83152	5.49631	19.2154	6.1447	16.0081	2.99166	9.96345	14.6954	12.0831	8.60205	2.86363	9.09883
Asa_chr5Cg01518	1.52277	1.97962	2.09832	3.48553	3.00383	2.85436	2.16718	1.68121	1.49734	2.26655	1.96751	2.87419	2.33894	2.79178	2.68198	1.81272	2.44185	1.40898
Asa_chr5Cg01520	1.51186	1.02041	1.47434	0.52099	0.915206	0.736146	1.01691	0.642881	0.632736	0.906087	1.23989	0.953915	0.603807	0.825517	1.15028	1.37202	0.768329	1.24746
Asa_chr5Cg01521	3.23365	1.97726	4.06994	3.57917	4.33835	3.87432	4.36536	4.01235	3.25129	5.79308	5.05274	7.21143	2.52647	3.43464	2.85932	3.19631	3.58843	4.15783
Asa_chr5Cg01522	9.09184	11.2922	14.4213	7.1742	7.545	8.84085	6.84785	6.35111	6.45615	6.58103	9.6448	9.1944	6.15769	12.327	8.59845	12.1388	11.117	13.1317
Asa_chr5Cg01523	2.32395	2.41172	0.538935	5.3365	5.08276	6.94376	5.70991	7.55514	4.56398	6.46258	1.9855	1.23078	3.8407	5.84517	2.82329	0.655998	3.57661	3.72446
Asa_chr5Cg01524	21.786	30.6675	19.3425	25.5411	25.2757	23.2747	27.2921	26.4677	22.0097	24.082	22.5082	29.8366	23.2623	15.7425	19.527	22.4565	15.7577	12.9403
Asa_chr5Cg01526	16.4907	14.2624	29.7689	14.8401	14.3623	11.8667	14.0582	14.337	14.7596	11.2666	15.8035	25.8676	11.3783	8.1728	12.4017	11.1731	9.89027	6.97375
Asa_chr5Cg01527	0	0	0	0	0	0	0	0	0	0	0	0	0	0	0	0	0	0
Asa_chr5Cg01528	0	0	0	0	0	0	0	0	0	0	0	0	0	0	0	0.0849276	0.0406498	0.0394825
Asa_chr5Cg01529	3.62716	3.85363	4.65838	4.38892	4.91825	5.52855	5.24939	6.3315	6.16035	5.69937	5.73378	4.55797	3.83509	3.75542	3.9859	4.68162	5.20393	4.66267
Asa_chr5Cg01530	0.310267	0	0	0.305135	0.211952	0.303052	0.0532415	0.0547248	0.193893	0	0	0.11666	0.108251	0.0567588	0	0	0.0584299	0
Asa_chr5Cg01531	29.1014	28.7602	23.7162	7.50944	9.04179	7.59362	12.1975	13.4085	6.22092	13.9304	9.10054	9.54274	9.05991	8.50391	10.838	13.6196	17.0775	20.2881
Asa_chr5Cg01532	1.63621	2.0611	3.34697	5.47297	2.76378	1.56458	4.74106	2.9142	3.32305	2.6201	1.7604	2.52177	2.62226	3.31298	2.14494	2.33918	2.8901	1.45489
Asa_chr5Cg01533	5.64586	5.82512	4.3706	6.23639	4.16807	6.42497	5.91304	5.4987	4.62382	5.34039	6.24383	6.40609	4.00645	4.52724	2.99945	4.12	4.41916	4.87215
Asa_chr5Cg01534	2.01399	3.4976	5.48857	8.22644	11.008	11.3255	20.7464	16.2961	5.80443	25.2616	35.9931	54.4326	4.32266	6.10766	6.00594	20.4749	21.6189	8.11854
Asa_chr5Cg01535	1.43529	1.90325	1.2845	1.85504	1.97385	1.25953	1.10051	1.74321	1.50948	0.78209	1.17326	1.85196	1.60152	1.7671	1.50813	1.52104	1.73926	1.09995
Asa_chr5Cg01536	19.5901	20.5453	21.8767	9.03227	8.5238	8.40234	11.0264	10.6174	9.10737	6.06453	10.1745	7.88742	8.97688	14.7789	8.27677	10.2567	9.74827	9.49013
Asa_chr5Cg01537	29.1057	32.8418	28.2207	16.4342	17.8721	17.5445	17.6509	16.9901	17.2521	16.6505	16.5554	15.4733	15.6525	15.4264	14.8323	20.1597	19.1849	19.7156
Asa_chr5Cg01538	193.886	146.277	118.603	367.299	279.32	214.683	74.8174	248.146	297.429	119.58	192.088	58.4779	454.475	520.005	307.389	187.477	74.4272	115.821
Asa_chr5Cg01539	3.73558	3.63463	3.84263	3.81642	3.05853	3.80465	4.71118	5.46626	5.66184	3.57442	3.82522	2.39922	2.64897	4.00216	2.84986	4.06855	4.53835	4.28072
Asa_chr5Cg01540	67.5822	67.8898	64.2149	74.622	47.8651	40.7473	60.8432	51.8934	68.6904	51.8008	51.8615	42.2415	74.4004	60.6995	63.8024	47.5998	28.9011	47.4575
Asa_chr5Cg01541	10.0431	9.90562	15.3636	18.3627	12.6938	5.14006	19.0215	13.2969	15.0644	11.7795	36.011	21.8112	7.02376	10.5923	15.2832	9.42556	21.4532	8.14311
Asa_chr5Cg01542	1.03457	0.794845	0.532987	0.679303	0.508715	0.470852	0.61917	0.53001	0.704696	0.678609	0.28756	0.316245	0.310694	0.382132	0.284661	0.709017	0.356362	0.458905
Asa_chr5Cg01543	0.0221211	0.146061	0.10956	0.0235934	0.224203	0.206573	0	0.0466424	0.143565	0.0483782	0	0.197647	0.182369	0.144884	0.0463562	0	0.0248845	0
Asa_chr5Cg01544	0	0	0	0	0	0	0	0	0	0	0	0	0	0	0	0	0	0
Asa_chr5Cg01545	5.64057	7.77825	2.83803	7.2701	7.94358	7.62665	5.83797	6.07562	9.20163	6.00651	6.60352	4.42368	4.11557	5.30777	6.24868	3.65484	4.27192	4.20172
Asa_chr5Cg01546	27.0089	24.0173	17.1818	10.7579	9.07685	7.7851	6.12546	5.37058	5.27103	9.30277	8.72843	4.0171	5.99446	5.97278	5.97493	7.7522	6.34205	5.74405
Asa_chr5Cg01547	15.2535	14.8033	13.2771	12.2444	12.6904	12.9241	11.9659	9.93	10.5035	8.41927	8.08203	6.68657	9.99912	9.23436	8.44149	9.59906	8.21082	8.20437
Asa_chr5Cg01548	1.70749	1.37757	1.97609	1.04356	1.0796	1.46191	1.21123	0.97598	2.06427	0.85591	1.56942	1.71251	1.36141	0.888965	1.22123	0.277802	0	0.912607
Asa_chr5Cg01549	6.44094	5.19267	4.04102	4.39143	2.95025	3.0901	2.95575	2.52492	3.16662	3.4672	3.15349	1.98687	3.6236	3.35435	3.98863	2.83556	4.33657	3.61151
Asa_chr5Cg01550	7.82642	11.4553	9.68997	10.8656	10.4665	9.51908	10.0354	8.70212	12.29	9.76673	11.7475	15.4549	8.76331	6.11241	7.96353	9.29825	9.983	9.85683
Asa_chr5Cg01551	12.0116	10.9278	12.2828	12.2454	12.9213	9.29369	13.4517	15.2633	10.7829	11.9657	13.3531	12.4168	11.9476	7.68674	7.38571	9.62171	7.09212	7.53983
Asa_chr5Cg01553	0.691954	1.70006	2.96014	3.27897	2.27712	3.33021	2.79598	1.621	3.56224	1.66426	2.43786	1.67126	4.13362	2.71134	2.81227	4.32974	2.36836	1.14419
Asa_chr5Cg01554	0	0	0	0	0	0	0	0	0	0	0	0	0	0	0	0	0	0
Asa_chr5Cg01555	5.67717	4.82479	5.44644	6.61909	5.5736	6.37235	5.54631	5.56195	5.4521	6.21503	4.4254	6.07441	4.88423	5.08063	5.01356	5.4443	5.17526	4.48601
Asa_chr5Cg01556	1.32531	1.01361	1.37967	1.53368	1.09295	0.874819	1.05965	0.686797	0.971824	1.47365	1.3764	0.702535	1.09097	0.858272	0.823827	0.9472	1.6173	1.00415
Asa_chr5Cg01557	3.70576	3.01074	2.44882	1.03141	0.892635	0.922193	1.36716	1.12145	1.10466	1.20768	1.25145	0.577565	1.08942	1.07682	1.21652	1.54174	0.836115	1.06354
Asa_chr5Cg01558	6.97486	6.39219	9.6245	4.50296	3.36422	3.53752	9.18327	7.75709	7.08321	15.0644	14.3056	16.4119	3.88863	3.92784	4.93181	8.6667	9.32194	6.32428
Asa_chr5Cg01559	0.385979	3.18015	0	0	0.426399	0	2.5512	0	1.60747	0	2.95842	1.3815	0	0.437364	2.56712	0	0	0
Asa_chr5Cg01560	0	0	0	0	0	0	0	0	0	0	0	0	0	0	0	0	0	0
Asa_chr5Cg01561	0.128041	0.211987	0.572322	0.0687626	0.0976855	0.280786	0.359359	0.270643	0.485499	0.244426	0.391864	0.143476	0.0331582	0.210038	0.100824	0.150538	0.108187	0.244834
Asa_chr5Cg01562	0	0	0.34325	0	0.178147	0	0.541297	0	0	0.704038	0	0	0	0.186725	0	0	0.382756	0
Asa_chr5Cg01563	41.2127	32.8772	31.2825	32.2943	31.9092	22.5942	31.3427	23.364	32.5483	40.5455	21.6421	30.331	34.9343	29.1657	37.5476	45.1925	45.2274	28.058
Asa_chr5Cg01564	4.12097	3.50451	4.82433	7.93799	6.83427	8.85792	5.49281	5.46712	6.99445	6.81246	4.29674	7.34078	4.64064	4.56807	5.29795	7.70273	8.88425	7.26936
Asa_chr5Cg01566	5.01612	5.2194	2.59992	0.335423	0.148776	0.12517	0.335507	0.096808	0.417682	0.261434	0.0745553	0	2.58899	1.54333	0.403982	0.0859495	0.0826313	0.159512
Asa_chr5Cg01568	0.555303	0.539185	0.3377	0.258072	0.237611	0.247062	0.122378	0.312746	0.292536	0.293794	0.163749	0.117845	0.294882	0.442124	0.425912	0.225287	0.282166	0.286028
Asa_chr5Cg01569	0.372781	0.199956	0.157483	0.0969202	0.142989	0.287433	0.207725	0.0239424	0.196481	0.173796	0.0461542	0.101468	0.0702261	0.0991654	0.190372	0.159608	0.0510953	0
Asa_chr5Cg01570	0.102708	0.113148	0	0.0274551	0	0	0	0	0	0	0.0261258	0	0.0265098	0	0.0269237	0	0.0578002	0
Asa_chr5Cg01571	7.11756	5.97619	3.601	5.66686	6.93693	7.02489	4.58759	4.37023	4.81527	4.14881	3.74386	3.19182	6.42662	6.02472	5.40695	2.70076	3.19213	3.86249
Asa_chr5Cg01572	16.1999	16.8183	17.2727	18.3146	19.8373	21.5288	21.4528	16.5978	22.9586	31.2333	25.0209	33.4255	16.9715	18.1075	18.7791	23.0831	25.0263	26.5279
Asa_chr5Cg01573	14.521	12.8802	12.1909	11.5936	12.282	11.453	11.116	10.4413	12.6158	15.2036	10.1244	11.2473	13.6308	12.7576	9.39077	9.72896	10.9436	12.0288
Asa_chr5Cg01574	1.09252	0.546363	0.382251	1.37158	0.290864	0.587102	0.633566	0.409398	0.469608	0.474079	0.450043	0.249818	0.572651	0.239964	0.633832	0	0.31645	0.60379
Asa_chr5Cg01575	0	0.174734	0.156864	0	0.487388	0.150751	0	0	0	0.647165	0.491359	0.178102	0	0	0.4929	0	1.92624	0.886852
Asa_chr5Cg01576	5.03013	4.42694	3.49404	5.03719	5.07705	0.828703	4.12092	6.87038	4.80386	2.63344	7.77538	3.49027	3.7956	4.2664	5.57682	0	9.06816	4.04392
Asa_chr5Cg01577	0.925565	1.94322	1.58563	2.89865	3.12149	1.37141	1.82983	1.48991	2.92747	3.10547	1.82155	1.62064	1.36472	1.72601	1.49481	2.66585	0.708039	3.58753
Asa_chr5Cg01578	8.11629	9.83116	9.61544	6.92373	7.56575	6.03141	7.51662	7.30904	7.97744	9.95174	10.6354	10.2615	7.44898	7.99824	8.69561	9.47622	10.3057	7.83893
Asa_chr5Cg01579	0.509663	0.949808	0.925261	0.946044	0.544933	1.24864	0.617829	0.977468	0.379562	1.09667	0.220443	0.160931	0.903585	1.87369	1.14229	1.03941	0.481881	0.888625
Asa_chr5Cg01580	3.63291	5.92841	4.79595	4.99458	8.18561	6.50564	4.01218	6.81655	6.81196	7.08174	8.76021	5.75895	1.93361	7.12469	5.81709	11.0444	7.82923	10.4508
Asa_chr5Cg01581	0	0.265019	0.948602	0.551027	0	0.905719	0.501888	0.246402	0	0.238237	0.996737	0.270492	0	0.514789	0.496655	1.15037	1.0515	0.272238
Asa_chr5Cg01582	308.007	229.287	195.126	161.232	162.133	162.79	149.947	185.621	168.14	129.886	93.4189	83.4701	169.511	137.229	128.566	115.616	132.095	114.557
Asa_chr5Cg01583	2.86771	1.87099	4.98258	9.72702	8.75983	6.02411	4.95122	3.81168	7.26424	7.62281	6.63674	7.21571	3.64455	3.24451	7.72009	7.33394	5.12626	7.32031
Asa_chr5Cg01584	7.42602	8.70446	13.8875	13.1229	9.56491	10.7677	14.2839	10.4631	11.3986	7.26431	25.4576	17.2817	6.75644	12.2691	22.7686	24.9676	17.9592	29.4424
Asa_chr5Cg01585	0	0	0	0	0	0	0	0	0	0	0	0	0	0	0	0	0	0
Asa_chr5Cg01586	0.0690973	0.0760601	0.0228205	0.0491625	0.186815	0	0.023413	0.0485697	0.273996	0.10072	0	0.128658	0	0	0	0.377779	0	0.175369
Asa_chr5Cg01587	21.0018	19.5704	18.873	22.1283	22.3659	28.1073	24.0858	22.3891	27.2354	18.9394	19.3456	15.9209	20.6727	18.467	17.3328	16.5571	21.302	23.2715
Asa_chr5Cg01588	1.31573	0.900448	0.534329	0.801745	0.407349	0.269507	0.0309794	0.189341	0.500303	0.0326361	0.495075	0.200905	0.721826	0.844159	0.721785	0.755774	0.180075	0.10143
Asa_chr5Cg01589	2.33089	2.45542	2.35425	0.792435	0.436343	0.266906	0.775346	0.581072	0.381299	1.11445	1.05361	0.918016	0.36285	0.619772	0.246151	1.05418	0.616724	0.97835
Asa_chr5Cg01590	1.15188	1.26155	0.846724	1.20751	1.12293	1.27697	0.795641	1.28813	1.08411	0.648726	0.523935	0.661435	0.924781	0.64677	0.500622	1.02903	0.814265	0.921153
Asa_chr5Cg01591	6.71121	7.70864	8.71367	14.0146	16.3631	12.8696	20.7044	19.6218	24.4389	10.4813	9.62487	9.61898	16.0394	13.6744	15.1727	9.33932	16.6821	11.264
Asa_chr5Cg01592	0	0	0	0	0	0	0	0	0	0.0769511	0	0	0	0	0	0	0	0
Asa_chr5Cg01593	14.9721	17.4231	14.3374	16.8107	15.9442	15.0381	14.5424	14.7226	14.9044	14.0346	13.5218	12.368	19.7562	16.6751	18.2266	11.346	16.0452	16.4341
Asa_chr5Cg01594	0	0	0	0	0	0	0	0.188379	0	0	0	0	0	0	0	0	0	0
Asa_chr5Cg01595	7.72901	7.63777	8.30912	4.43703	3.3624	2.75579	6.2988	4.49536	5.34474	6.33772	5.84245	6.25729	5.40949	5.18581	5.57576	7.53537	6.57454	4.89721
Asa_chr5Cg01596	3.82139	4.01129	4.06032	5.36062	4.30212	4.08871	4.38406	3.3658	4.61163	2.96492	4.32732	3.52941	3.04659	3.07078	3.7806	4.4286	3.79596	3.57464
Asa_chr5Cg01597	0.564984	0	0.975373	1.25727	0.668861	0	2.02057	1.88615	1.89811	1.21808	0.588146	2.11463	2.40232	0	0.342373	0.773908	1.92351	1.53714
Asa_chr5Cg01598	3.15249	6.19548	8.12253	2.02838	1.94002	2.42197	4.3896	4.89877	5.10289	3.36369	6.69964	4.40303	2.54439	4.11215	4.2119	5.32651	4.52747	5.92285
Asa_chr5Cg01599	4.1712	5.19374	5.13059	4.2041	3.68027	6.06954	8.39799	5.95585	6.37788	6.11058	7.94952	7.92116	4.10683	3.77887	4.76543	4.97485	10.4617	8.49752
Asa_chr5Cg01600	29.2403	29.4777	33.9599	42.4218	58.7835	43.9166	56.7234	50.6298	72.0269	40.8103	33.9051	40.4669	37.605	23.6843	27.6325	25.6676	44.9648	43.0466
Asa_chr5Cg01601	0.241162	0.335587	0.120733	0	0.433841	0.235776	0	0.191625	0	0.326574	0.311183	0.204616	0	0.0662816	0.445695	0.143361	0.204636	0.33417
Asa_chr5Cg01603	16.898	18.8838	14.8258	9.49568	9.55354	9.6524	9.15368	7.80647	6.8287	8.16311	7.45537	6.00561	10.6531	9.17293	9.6001	8.64217	8.10338	9.25649
Asa_chr5Cg01604	92.0328	85.6119	74.5191	63.8581	62.1006	67.9269	70.3958	67.6659	68.7099	73.2179	57.7187	46.2709	65.0797	56.9019	53.4191	50.7277	60.3364	59.5245
Asa_chr5Cg01605	13.3566	14.014	13.6481	12.2178	11.6607	12.5243	7.87692	7.56891	8.55165	8.09009	5.29271	5.47505	12.2325	13.843	13.1314	12.7121	7.93948	9.16415
Asa_chr5Cg01606	2.08789	2.26507	2.49552	3.2067	2.81365	3.13717	3.68103	2.60395	2.92429	2.81744	2.56635	2.67588	3.3609	3.33969	2.54796	3.15416	3.62769	2.98047
Asa_chr5Cg01607	0	0	0	0.0495348	0	0.148864	0	0.175662	0.112758	0.59947	0.669276	0.36222	0.273672	0.83076	0	0.256692	0.120781	0.140421
Asa_chr5Cg01608	5.82187	1.70447	8.50786	2.83342	5.11496	2.02662	3.87284	7.26412	5.13553	5.74799	6.0683	4.16127	6.00122	7.90393	3.83101	5.19608	4.02586	7.37149
Asa_chr5Cg01609	10.0385	19.5175	15.9416	14.619	15.8532	8.60455	13.2961	11.9248	17.325	9.16916	11.4044	17.6689	25.1244	7.39532	17.4451	15.6634	16.9043	13.6741
Asa_chr5Cg01611	8.95805	9.54272	8.58433	12.4853	9.92777	14.4478	7.99116	8.92938	10.8071	7.63218	6.59008	8.4608	10.2505	9.77598	9.05986	7.65323	9.59286	7.35894
Asa_chr5Cg01612	7.89692	8.13319	7.78914	6.88965	6.89276	7.7969	7.03871	7.7629	9.22646	8.9657	8.26353	8.76956	9.14902	8.45734	8.20234	7.70259	8.27221	9.4896
Asa_chr5Cg01613	6.02009	5.72584	5.44161	5.80199	6.29488	5.82603	5.86042	5.83697	6.34072	6.68968	5.23435	5.12554	4.73474	5.40755	6.0544	4.66727	4.90028	6.26152
Asa_chr5Cg01614	0	0.345686	0.310335	0.885132	0.642864	0	0	0.648195	0.159364	0	0	0	0.166763	0.675684	0.650191	0	0.173262	0
Asa_chr5Cg01615	4.41248	5.05725	1.13475	7.78967	5.37818	7.16265	6.12554	8.45982	10.7925	4.17124	7.45203	6.62734	6.45864	4.9393	8.99864	5.45308	6.15083	6.05387
Asa_chr5Cg01616	10.7607	11.0489	12.6102	11.5739	11.6369	12.1128	11.2803	10.3343	12.7979	11.8214	12.7007	14.634	7.28828	7.93908	9.01449	12.1191	13.7174	11.6062
Asa_chr5Cg01617	0	0.104623	0	0	0	0	0	0	0	0.228134	0	0	0	0.442439	0.217443	0	0.28834	0
Asa_chr5Cg01618	0.378716	0	0.394865	5.51377	0.417875	1.12706	2.50346	2.89142	0.393785	0	4.56214	0	5.19215	0	1.67795	0	1.72847	0
Asa_chr5Cg01619	8.77815	9.94529	9.85409	12.7307	13.1971	13.3228	13.958	14.4562	14.3325	16.1596	15.3415	15.8468	14.6052	13.6043	12.037	12.771	13.9755	16.4002
Asa_chr5Cg01620	17.1867	20.687	19.0565	18.1606	16.5887	19.3078	11.3843	13.5414	14.0303	12.969	14.8429	14.8774	16.2234	20.3871	19.2399	17.1928	15.8467	21.0925
Asa_chr5Cg01624	1.94462	3.60115	1.94361	0.653328	1.32957	1.16104	0.890774	1.37237	1.45134	1.17216	0.448316	0.54881	0.399831	0.841744	0.113943	1.15312	1.22113	1.37281
Asa_chr5Cg01625	0.653909	1.63591	1.20204	0.906147	0.552204	0.515418	0.418693	0.419565	0.830667	1.25382	1.9465	1.81776	0.999658	1.60273	1.12128	2.23856	1.19625	3.60883
Asa_chr5Cg01626	0.655408	1.19393	1.10281	0.0305303	0.318444	0.222102	0.842076	0.448901	0.246267	1.30667	0.375024	0.191362	0.412491	0.342572	0.209277	0.535308	0.224605	0.372973
Asa_chr5Cg01627	0.838356	0	0	0	0	0	0	0	0	0	0	0	0	0	0	0	0	0.50549
Asa_chr5Cg01628	3.72326	0	3.39126	1.65708	4.08566	5.937	1.5066	5.08843	1.94638	8.817	4.03864	2.75475	1.04206	2.61851	2.06806	2.38139	1.05506	2.23243
Asa_chr5Cg01629	6.72818	9.01893	16.6145	22.0497	24.5229	29.2948	26.9401	34.8309	27.2704	38.9799	45.5424	55.8112	12.2993	23.6309	22.095	26.2707	31.7002	26.6849
Asa_chr5Cg01630	8.63375	10.0316	9.95519	8.2349	8.95126	9.19397	9.01526	7.85056	7.45084	7.60242	8.04489	6.71847	10.4261	7.42403	8.54372	6.77231	8.76468	8.84578
Asa_chr5Cg01631	1.47139	2.52602	3.37715	2.35387	2.08956	2.57764	4.56444	3.89767	6.18451	3.25361	4.68521	2.91396	2.90243	3.10098	7.12343	8.02114	6.86798	7.07169
Asa_chr5Cg01632	2.65235	5.19513	5.94201	4.41589	5.07175	5.63558	3.5715	6.10671	6.19232	2.37518	7.07517	6.45195	4.05637	7.53964	13.6933	11.9157	12.7811	13.5961
Asa_chr5Cg01633	0	0	0	0	0	0	0	0	0.127132	0	0	0	0	0	0	4.25999e-08	0	0
Asa_chr5Cg01634	0.265725	0.267288	0.208535	0.206745	0.164049	0.110477	0.33929	0.222146	0.2108	0.301976	0.0657608	0.198889	0.199977	0.141501	0.0509268	0.189536	0.27347	0.211003
Asa_chr5Cg01635	0	0	0	0	0.535337	0	0.0898813	0	0.275381	0.092548	0	0	0.0916347	0	0	0	0.0976284	0.0965653
Asa_chr5Cg01636	2.45158	2.99498	2.45432	2.03116	1.35203	1.40294	2.16258	1.45695	1.92565	1.7492	2.22162	1.08213	2.45137	1.11741	3.53586	1.848	1.69115	3.04829
Asa_chr5Cg01637	0	0	0	0	0	0	0	0	0	0	0	0	0	0	0	0	0	0
Asa_chr5Cg01638	45.4955	39.7386	41.3238	48.0179	43.8709	41.8304	47.0237	42.4359	46.9383	38.4563	42.2976	43.6667	37.719	43.9633	41.9281	55.6935	43.6678	46.4017
Asa_chr5Cg01639	0	0	0	0	0	0	0	0	0	0	0	0	0	0	0	0	0	0
Asa_chr5Cg01640	0.861074	0.298966	0.537862	0.998175	0.220757	1.05156	0.554622	0.398783	0.289205	0.525544	0.277017	0.121498	0.676713	0.472749	0.62434	0	0.608288	0.832443
Asa_chr5Cg01641	0	0	0	0.0325485	0	0.0591302	0	0	0.032763	0	0	0.135913	0	0.0663388	0	0	0.0683441	0
Asa_chr5Cg01642	3.01577	3.71733	4.10955	11.6143	14.0329	14.6203	18.8893	24.0305	26.0126	16.0253	15.4969	17.3607	9.58057	11.7231	12.2533	11.9963	12.0468	11.1528
Asa_chr5Cg01643	1.20181	1.28883	1.51309	2.14952	2.03559	2.82154	1.23935	0.999207	1.55949	1.18465	0.943371	0.582311	2.45145	1.77037	1.49791	0.639735	0.287027	0.937629
Asa_chr5Cg01644	10.6524	10.4479	10.0592	11.8533	11.4348	12.7639	10.7461	11.4582	12.7165	12.7222	9.55254	8.2075	14.0145	10.332	12.9769	7.4462	7.92216	9.112
Asa_chr5Cg01645	3.96109	5.7243	5.14409	5.73954	6.68084	6.68293	8.55704	6.70762	8.10989	8.062	8.53391	10.7189	6.33216	4.61382	4.32758	8.34693	9.94498	7.82205
Asa_chr5Cg01646	0.657797	1.71795	2.21729	3.4968	3.29921	0.827446	2.11272	2.15802	2.83619	1.57783	1.29819	2.36414	3.14861	1.89505	1.72125	0.401153	2.16813	1.80306
Asa_chr5Cg01647	1.51325	1.93275	1.07574	1.47145	1.13345	1.7525	1.00193	0.933904	1.35918	1.38636	1.68697	1.10487	1.56029	1.09216	1.13832	1.04198	1.35029	1.37029
Asa_chr5Cg01648	0.403219	0.459006	0.137394	4.66888	2.2731	3.84187	2.29858	3.30738	3.55459	1.28724	1.00156	3.11716	2.05837	2.24745	1.00899	3.29138	2.30631	2.47683
Asa_chr5Cg01649	0.837717	0.711421	0.618745	0.935792	0.708309	1.18698	0.830177	0.55076	0.705427	0.635352	0.421955	0.188788	0.689273	0.618108	0.558789	0.787777	0.773698	0.849422
Asa_chr5Cg01651	0	0	0	0	0.0223994	0	0	0	0	0	0.0112212	0	0	0	0	0	0.0124605	0
Asa_chr5Cg01652	2.11974	2.02404	2.37555	1.29187	1.67798	2.23583	1.83679	1.37118	1.50049	1.62207	1.02722	1.15246	1.5946	2.23974	1.19713	0.999147	1.26773	1.5235
Asa_chr5Cg01653	10.6616	7.25987	14.7649	14.4246	7.01636	10.515	33.8424	18.8697	14.705	32.1005	33.229	78.2398	13.1538	10.3922	12.1603	19.4582	28.6324	21.6573
Asa_chr5Cg01654	23.0839	24.9566	23.5871	13.1216	13.1052	12.0748	13.7613	15.2881	12.7786	14.1393	14.0082	12.1516	13.7391	14.5299	15.762	12.7622	13.5036	13.2779
Asa_chr5Cg01655	0	0.203067	0	0.0666659	0	0.118881	1.0056	0.579722	0.326245	0.921942	1.12987	3.50817	0	0.133685	0	1.04931	1.51333	0.337052
Asa_chr5Cg01656	8.41409	11.5634	11.5926	6.48579	7.57964	7.1434	7.83212	6.32633	6.43581	7.3082	6.14798	8.19976	9.25059	6.45039	10.3458	8.50279	7.23555	9.08609
Asa_chr5Cg01657	50.1778	47.9569	46.9102	31.8326	25.6419	17.8116	71.3738	56.761	59.2533	49.829	44.6141	70.8734	81.8952	50.3352	72.5553	57.5268	71.9904	45.6062
Asa_chr5Cg01658	2.8919	3.42161	2.10914	1.35695	1.05512	1.07505	0.901802	0.872973	0.881055	1.47931	0.964057	0.735395	1.10816	0.568902	0.706578	1.18317	1.01759	0.715064
Asa_chr5Cg01659	0	0.0579269	0.144236	0.623069	0.363038	0.396776	0.629354	1.15736	0.891297	0.513004	0.118462	0.494011	0.150309	0.222383	0.152491	1.25572	0.536565	0.25804
Asa_chr5Cg01660	1.51636	5.04653	0.883165	0.00585381	0	0.30847	0	3.30987	0.628447	1.22995	0	4.18409	1.25138	0	0	5.27455	3.93647	1.02339
Asa_chr5Cg01661	0.539854	0	0	0.622782	0.588474	0.523852	1.7113	2.36759	1.71005	0	0	1.27241	1.78649	0.600473	2.40218	0	0.608635	1.27678
Asa_chr5Cg01662	126.874	176.255	109.002	360.647	486.331	442.982	524.765	435.899	417.395	211.419	216.337	229.025	513.37	433.534	471.8	253.844	234.385	273.503
Asa_chr5Cg01663	0	0	0	5.41097	3.90587	2.0635	0.328795	1.2861	0.922178	0.307944	0	0	4.07008	2.34677	1.30165	0	1.36514	0
Asa_chr5Cg01664	2.16153	2.35495	2.01787	2.39061	1.81418	1.30253	1.37963	1.5406	1.38099	1.84655	1.06599	1.30984	1.37781	1.95447	1.25064	1.49388	1.36599	2.19168
Asa_chr5Cg01665	3.79796	4.04179	3.29108	0.508849	1.75608	0.878642	1.1819	2.62124	1.66166	1.07576	2.2387	0.385756	0.845238	1.3641	1.07317	2.83466	0.891703	0.635965
Asa_chr5Cg01666	0	0	0	0	0	0	0	0	0.226717	0	0	0	0	0.260051	0	0	0	0
Asa_chr5Cg01667	4.70961	5.23366	4.23329	5.95932	5.16058	5.77897	4.78472	4.00513	5.72385	3.36724	2.73682	2.77014	5.93404	4.58978	5.07871	3.52083	3.54601	4.71915
Asa_chr5Cg01668	7.29303	7.98295	8.61629	7.83551	8.51592	8.73878	9.43256	8.63997	10.9671	9.35395	8.59454	10.6362	6.8948	7.9594	8.59841	9.0138	9.34935	10.4526
Asa_chr5Cg01669	4.76201	3.25453	5.03943	7.09611	6.36865	10.402	7.74552	8.59274	8.6898	6.87109	6.87259	6.06806	6.01899	5.16615	6.61775	10.8347	8.42679	8.95158
Asa_chr5Cg01672	0.927053	0.23232	0.939445	0.582699	0.430414	1.01175	1.41112	0.658448	1.0963	0.99404	0.324756	0.354658	1.77295	1.02742	0.54878	0.747365	0.234608	0.700472
Asa_chr5Cg01673	0.0693169	0.0763036	0.114467	0.073982	0.0937069	0.0449957	0.0939529	0.0243623	0.0749625	0.0505192	0.21136	0.103256	0.142938	0.0252267	0.193717	0.108283	0.207967	0.0251333
Asa_chr5Cg01675	3.96089	2.94239	2.01704	3.28837	3.77271	2.09099	3.26319	3.42438	4.6157	1.27908	1.75494	1.83899	2.78381	2.02243	1.70842	3.9275	1.83446	2.68774
Asa_chr5Cg01676	25.2729	37.1725	47.9332	27.9354	27.0451	43.6656	25.5711	17.9292	23.3817	11.568	27.2742	16.7836	18.5717	27.206	36.1895	46.404	39.1141	48.4947
Asa_chr5Cg01677	0	0	0.496976	0	0	0	0	0.25821	0	0	0	0	0	0	0	0	0	0
Asa_chr5Cg01678	8.66123	6.55526	7.51732	6.08348	6.48487	5.84479	5.43726	7.83585	5.45822	6.40416	5.7257	5.2137	4.88772	5.71139	4.59253	3.97204	5.53263	4.74396
Asa_chr5Cg01679	35.0907	34.583	33.6544	35.3854	36.305	40.2483	50.7853	40.442	41.6862	48.7168	38.3413	49.6873	38.0289	35.9053	33.1694	34.9568	52.4075	48.2792
Asa_chr5Cg01680	30.7791	21.82	20.6258	8.28564	5.20188	5.41398	10.4598	7.77087	8.50248	8.24565	10.6927	6.39827	11.5932	10.6042	8.29996	15.2882	17.0804	9.83212
Asa_chr5Cg01681	3.33498	1.94376	1.20073	0.488524	1.23831	1.90298	1.24967	2.40835	2.40222	2.07397	1.13273	2.10214	1.2762	2.14788	0.917891	2.86722	1.47118	2.93327
Asa_chr5Cg01682	5.60418	5.75585	4.16242	5.61834	5.24675	6.06212	4.72643	5.69025	5.32124	3.84153	3.29302	3.80617	4.55872	4.64118	4.39747	3.5496	4.10679	4.06266
Asa_chr5Cg01683	31.5501	31.4061	25.8157	23.4251	24.0127	22.7418	23.2216	22.5367	24.8708	26.3319	23.6645	22.9479	21.0363	19.6941	19.511	24.8552	25.0692	24.185
Asa_chr5Cg01684	24.0846	17.8229	21.8102	16.247	19.7755	16.057	17.7236	15.8389	17.2213	14.0803	13.8374	9.54822	14.548	19.7945	14.6564	15.0676	14.2617	17.9885
Asa_chr5Cg01685	0	0	0.177953	0.204695	0	1.19434	1.12329	1.29842	0.362359	0	0.745264	0	0	0.58047	0.186272	0.428406	0	1.41488
Asa_chr5Cg01686	0.118056	1.1552	1.80206	1.36305	1.28276	1.51003	0	0	0.607692	1.5136	1.20515	0.544705	0.256074	0.751604	0.75711	0	1.21088	2.01718
Asa_chr5Cg01687	0	0	0.104383	0	0	0.505875	0	0.76819	0.548151	0	1.19077	0.591097	0.221618	0.114158	0.109756	0	1.52495	1.2842
Asa_chr5Cg01688	1.86737	1.82989	1.77285	3.21956	2.67736	2.27551	1.96098	1.21844	2.24223	2.28187	1.60479	2.52234	1.79154	1.95605	1.84649	1.81096	1.91565	1.21633
Asa_chr5Cg01689	0.670737	0.881319	0.380702	0.548865	0.617299	0.902761	0.94529	0.269722	0.793032	0.139367	0.603645	0.501051	0.760935	0.768439	0.704207	0.976323	0.666144	0.802657
Asa_chr5Cg01690	41.4599	45.7936	34.699	13.535	14.5337	11.5182	12.1271	13.8224	8.91918	14.2574	17.8729	9.25198	8.86693	10.1146	8.49479	11.3686	12.6936	15.4281
Asa_chr5Cg01691	1.62531	0.706498	4.8517	1.95547	1.97865	1.81422	4.00711	3.07183	3.40165	2.34604	5.98039	1.92105	1.14721	5.50034	2.6499	8.6631	7.02693	1.68782
Asa_chr5Cg01692	6.54465	6.70565	6.81935	3.6626	3.66983	3.33256	3.68494	2.66889	3.92294	2.55615	3.13235	3.96447	3.29935	3.49598	4.33982	4.42756	3.69423	3.61817
Asa_chr5Cg01693	22.1434	76.9131	90.2843	38.0708	43.4266	80.5382	54.3139	47.8578	57.6983	22.5359	55.4069	38.4788	14.4548	53.6046	93.526	150.769	115.278	149.738
Asa_chr5Cg01694	0	0	0	0	0	0	0	0	0	0	0	0	0	0	0	0	0	0
Asa_chr5Cg01695	4.07591	6.67507	7.50704	2.25627	2.3089	1.77276	2.95513	2.3484	2.71931	1.25275	1.38547	1.14654	3.5652	4.8561	4.89872	2.40767	1.80089	1.2669
Asa_chr5Cg01696	29.1188	29.4677	27.3064	21.4731	21.7858	23.9773	25.9728	23.6115	24.5248	27.8097	26.0844	28.1543	23.1166	24.2763	23.2775	27.7276	26.8757	26.4275
Asa_chr5Cg01697	0.099481	0.112064	0.302147	0	0.415155	0	0.209334	1.16531	0.847644	0.533813	0.730759	0.456146	0.106813	0.330544	0	0.24027	0.339687	0
Asa_chr5Cg01698	11.7682	12.7989	9.51384	2.64761	1.04207	0.442293	1.95823	2.4355	0.644453	2.76266	2.98333	0.941539	2.17808	2.20852	2.23275	1.26046	1.5365	1.79025
Asa_chr5Cg01699	4.53975	6.22001	4.23556	0.951143	1.20571	0.389822	1.76421	2.50554	1.40768	0.741358	1.16555	0.982141	0.69991	1.40162	0.601351	1.48847	0.902109	0.297114
Asa_chr5Cg01700	24.5433	21.9027	17.0634	14.3422	13.9685	13.7228	14.225	10.6226	12.2615	11.1708	11.0377	13.6402	15.3078	14.3982	11.0903	18.3396	13.3646	11.0935
Asa_chr5Cg01701	3.17763	4.87919	3.64814	1.2603	2.84238	1.74807	1.91967	0.950125	2.03944	4.09694	2.4839	2.90368	2.9602	1.58602	1.33581	1.31804	2.63989	2.28126
Asa_chr5Cg01702	8.17996	8.22151	9.6434	8.61034	8.54988	7.98914	6.04891	9.34261	7.19005	9.71556	8.96467	8.7318	5.16554	9.44423	7.69331	8.66462	8.00573	7.27236
Asa_chr5Cg01703	394.09	305.572	260.356	256.917	203.554	219.769	169.131	206.769	201.246	173.176	180.104	84.1918	298.665	261.661	195.477	138.859	107.799	141.827
Asa_chr5Cg01704	2.5654	2.86206	2.83407	1.55969	1.83526	1.83512	1.17826	1.7306	1.51595	2.39151	1.51255	1.39317	1.60311	1.40852	1.85353	1.1695	1.57294	1.36572
Asa_chr5Cg01705	337.053	295.223	244.857	244.811	205.594	228.55	256.267	208.499	195.602	194.378	168	128.525	266.546	225.331	195.081	144.608	188.917	184.638
Asa_chr5Cg01706	0.807078	0.697445	1.39237	1.92461	0.986269	0.999153	0.818039	1.33174	1.70688	1.14256	1.2156	0.755525	1.0059	1.05836	0.839542	0.396586	0.947738	0.784108
Asa_chr5Cg01707	1.06203	0.918144	1.05956	1.42772	0.566115	0.892094	0.965525	0.956968	0.886546	0.948689	0.786006	0.423775	1.13731	1.2299	1.29543	1.40547	1.13574	0.768731
Asa_chr5Cg01708	7.43785	9.73144	9.68176	11.5704	10.3384	7.19607	9.54018	6.79843	8.47182	6.41407	6.56415	4.24863	8.07089	9.49627	8.25961	7.32358	6.82767	3.91519
Asa_chr5Cg01709	7.15598	7.68288	5.74539	11.4033	9.97566	7.94271	8.73905	7.62383	10.6127	6.98667	6.11382	5.21976	10.2861	9.03837	7.50999	5.67795	6.82623	7.04086
Asa_chr5Cg01710	1.24111	0.847429	0.693157	0.228735	0.714759	0.809334	1.43336	2.196	1.70296	2.75653	1.64872	1.72454	1.60758	2.13019	1.45906	0.821474	1.17322	0.850397
Asa_chr5Cg01711	0.452266	0.232823	0.598667	0.311507	0.245197	0.0881415	0.430446	0.127279	0.227922	0.493573	0.768374	0.168824	0.280817	0.36258	0.0703652	0.712944	0.543335	0.538786
Asa_chr5Cg01712	1.99897	2.19982	2.25192	1.1271	1.20668	1.05611	1.60116	1.6383	1.86499	1.66875	2.22355	2.11328	1.99363	2.48474	1.39889	1.38412	1.45266	1.331
Asa_chr5Cg01713	2.99523	2.72499	1.7388	1.57035	1.30052	0.852999	1.2347	1.6103	1.01649	3.4727	0.898437	1.07268	2.41807	2.17829	1.66487	2.06895	2.13827	2.38563
Asa_chr5Cg01714	3.64065	1.94409	1.72372	2.01867	3.27603	1.3173	2.93144	3.60017	3.77484	2.40984	2.53822	4.73559	2.64959	6.3668	5.46506	7.62566	3.41876	0.798636
Asa_chr5Cg01715	2.63416	1.63334	1.96109	1.6853	1.10558	1.04821	0.854566	0.890545	1.00829	0.974685	1.20233	0.738032	1.80137	1.59266	0.932865	1.14701	1.54277	1.97939
Asa_chr5Cg01716	66.7629	65.3601	73.79	60.6088	62.64	71.6521	49.6555	57.0633	62.5425	48.5624	57.8378	56.4348	41.697	49.8006	52.0952	67.2651	58.0257	68.0005
Asa_chr5Cg01717	63.1991	73.2044	62.2255	12.9383	16.9169	11.1554	15.4861	12.8477	14.1899	13.4937	45.033	25.2851	10.2242	22.7937	34.6649	54.4017	43.759	53.8953
Asa_chr5Cg01718	1.93435	1.83096	1.60017	4.71297	5.55024	5.38895	2.7632	4.59078	3.8081	3.17902	3.09986	2.92254	2.61097	2.8975	2.88199	2.45527	3.30293	3.06504
Asa_chr5Cg01719	17.3111	22.3643	34.7608	7.15894	12.0878	9.00853	11.0841	15.9617	11.4346	12.1352	19.1167	10.2596	16.5839	19.5183	12.1383	21.3177	16.0568	14.0933
Asa_chr5Cg01720	0.519604	0.934976	1.14682	0.306553	1.29962	1.2034	1.20355	0.425609	0.550935	0	0.946708	0.825904	0.162447	0.561195	0.156011	0.344812	0.871469	0.624839
Asa_chr5Cg01721	22.2599	26.7484	34.1352	59.7203	46.023	49.9195	48.0612	53.72	68.0826	58.903	75.803	103.218	47.9347	57.1399	64.7334	47.8627	67.0058	85.6878
Asa_chr5Cg01722	5.07754	4.31461	3.83596	3.01509	1.39951	1.81892	2.50968	2.07227	1.79857	2.02975	1.42931	1.66313	1.514	1.54349	1.82591	2.12797	1.89414	1.44638
Asa_chr5Cg01724	37.9304	44.0479	38.9216	34.7495	36.5868	34.6628	25.6038	20.3648	18.0518	24.6732	23.0815	19.5044	30.3038	21.2914	23.6119	26.5878	25.8585	24.7733
Asa_chr5Cg01725	19.9095	19.9604	20.1604	11.6989	13.7266	9.1098	9.35719	9.65786	7.58133	10.0984	5.78879	5.5081	9.62625	7.87671	8.28319	4.64429	8.07514	8.09245
Asa_chr5Cg01726	11.4708	2.24519	5.64692	2.72357	5.60629	0.951176	5.30488	8.6629	3.96231	5.96568	4.54093	5.69661	2.18673	4.68651	2.80731	10.5935	7.32324	6.54975
Asa_chr5Cg01727	16.3437	17.5176	18.6491	19.5735	19.0599	20.9033	20.1293	20.3624	20.2125	25.9805	19.8696	22.9055	25.5924	18.1619	20.1443	20.2887	26.2729	21.1348
Asa_chr5Cg01728	4.58833	2.96342	4.38147	4.45404	4.52452	2.98667	3.65421	3.79783	3.11728	2.81478	4.09817	2.48755	3.08798	3.02327	4.64062	3.89258	4.71899	4.24821
Asa_chr5Cg01729	0.769072	0.191708	0.947937	0.667933	1.15286	0.418883	0.714659	2.17992	0.946916	1.01217	1.42622	0.779886	0.728569	1.03831	0.816431	0.820965	1.3587	0.287917
Asa_chr5Cg01730	0.487671	0.0358897	0.258384	0.104796	0.363856	0.0950661	0.0663758	0.137284	0.0350925	0.106381	0.0331735	0.10931	0.168431	0.106673	0.300086	0.229388	0.183149	0.284263
Asa_chr5Cg01731	0.817085	1.3261	0.733494	0.916035	1.41607	0.623414	0.380573	0.0965704	0.774884	0.48817	0.569489	0	2.61989	0.702678	0.19297	0	0.515959	0.511256
Asa_chr5Cg01732	7.93908	8.4113	8.5747	5.628	6.02425	5.92491	5.29629	6.48488	6.92983	6.91877	6.57944	5.80559	6.04999	6.55499	7.63001	6.81341	5.68272	5.78475
Asa_chr5Cg01733	30.4415	27.5276	29.4195	18.4851	21.0767	13.7154	18.791	21.423	14.0793	22.0658	19.3554	17.4895	14.2128	16.1254	15.0152	15.6021	19.0787	17.2246
Asa_chr5Cg01734	0.253126	0.533736	0.292437	0.179851	0.555649	0.410688	0.149968	0.0222353	0.228211	0.346074	0.214218	0	0.586598	0.57554	0.552427	0.395107	0.142352	0.229217
Asa_chr5Cg01735	10.2822	10.6832	16.1501	4.52618	3.93815	4.64113	5.76602	6.12473	7.00813	7.39487	8.71366	6.98024	6.73836	7.04028	6.1531	9.35002	5.19605	3.58294
Asa_chr5Cg01736	8.43655	9.69265	10.771	7.98175	9.43231	8.70269	9.46929	7.84877	9.35295	11.557	10.5374	13.4264	8.27365	8.31208	7.81158	11.6181	11.4289	10.6306
Asa_chr5Cg01737	0.854869	0.67367	0.39408	0.720677	0.869126	1.04132	1.2767	1.12778	1.02201	0.666329	0.529163	0.512919	0.663631	0.600833	1.12158	0.645744	0.962874	0.666701
Asa_chr5Cg01738	28.0603	25.68	24.8468	29.6397	30.7691	30.9322	30.9053	27.3909	31.2328	30.9847	34.8102	31.6323	24.09	24.5191	23.8704	23.0865	28.936	29.4776
Asa_chr5Cg01739	11.4068	11.544	15.2941	9.78935	11.5136	11.9386	11.595	8.55983	11.9405	8.08581	11.0959	10.4033	5.78462	10.5708	6.38514	13.2588	11.2598	8.17217
Asa_chr5Cg01740	0.357298	0.463942	0.238448	0.195724	1.04038	0.174645	0.184585	0.378504	0.127857	0.387142	0.0614525	0.1347	0.25036	0.32729	0.377271	0.141558	0.404197	0.197962
Asa_chr5Cg01741	2.25307	3.17948	3.43919	3.50966	3.63844	3.88912	5.45856	4.28023	5.47478	4.18276	4.58054	5.62303	3.73653	3.69911	5.21653	4.44609	5.81286	5.12373
Asa_chr5Cg01742	2.73356e-06	0	0	0	0	0	0	0.0401883	0	0	0.0778125	0	0	0	0	0	0	0
Asa_chr5Cg01743	6.95098	6.17137	8.07026	7.35204	6.24188	7.97466	7.86411	8.11775	10.8352	9.50335	8.98911	6.26415	7.52911	8.54716	8.49953	9.20384	6.56864	7.34326
Asa_chr5Cg01744	0.0649068	0	0	0	0	0.0529724	0	0	0	0.117647	0	0	0	0	0	0	0	0.0599161
Asa_chr5Cg01745	0.806258	0.420463	0.148969	0.499676	0.795611	0.307553	0.339587	0.266646	0.337397	0.63558	0.211253	0.0870463	1.05967	0.764163	0.20961	0.14972	0.460009	0.279278
Asa_chr5Cg01746	8.93389	7.38807	8.66109	10.1129	9.95914	10.1826	10.2913	10.7633	10.037	8.92346	5.39791	6.45909	10.7824	11.6199	7.81175	6.74273	6.02918	6.17994
Asa_chr5Cg01747	1.87007	1.46512	1.55098	1.97654	1.66879	1.06402	0.598272	0.94674	0.629973	0.848531	0.71748	1.09396	1.49868	1.06654	1.26986	1.01048	0.966626	1.11072
Asa_chr5Cg01748	1.93727	1.99243	1.52446	4.62983	3.16341	2.4646	1.29	3.18636	2.8464	3.4241	6.97551	2.96521	4.93265	3.50751	3.73708	4.56199	2.39778	3.06853
Asa_chr5Cg01749	251.374	231.823	164.86	167.052	156.136	164.49	213.072	182.866	167.959	166.549	132.462	100.977	196.271	154.955	128.913	121.849	153.767	162.3
Asa_chr5Cg01750	25.8873	20.7506	18.2509	67.9631	55.8304	62.037	35.0249	52.1254	55.6011	24.5058	18.532	16.6838	36.6367	39.3079	31.9648	21.174	20.793	21.2384
Asa_chr5Cg01751	7.23844	4.44255	6.52683	6.78674	4.35144	6.86533	7.84766	6.60579	7.89093	5.06967	6.83993	5.78286	6.63008	4.52471	4.68937	4.26374	5.091	3.7672
Asa_chr5Cg01752	0.887461	0.654	0.99309	0.295443	0.126425	0.252416	0.805292	0.869357	0.45197	0.48345	0.990817	0.647492	0.307231	0.435915	0.421773	0.965193	0.67368	0.89528
Asa_chr5Cg01753	53.5016	62.6928	56.007	58.7652	52.8402	50.2639	66.6238	67.0452	60.6458	70.4678	71.4882	69.3353	59.9755	53.5315	56.4818	72.1658	65.8306	71.6734
Asa_chr5Cg01754	5.27306	4.33663	5.67043	4.98316	3.88401	4.60606	4.23026	6.33643	2.06341	4.85333	5.35608	3.53772	2.56482	5.27659	1.90627	3.78572	4.18817	2.63549
Asa_chr5Cg01755	0.441688	0.509043	0.312413	0.403477	0.298323	0.532346	0.405867	0.221708	0.575067	0.345078	0.405826	0.281782	0.433245	0.344321	0.374558	0.147733	0.236564	0.137128
Asa_chr5Cg01756	29.8745	18.7467	15.118	20.2107	24.8507	16.5136	38.5096	30.4596	35.3639	29.1676	31.0922	33.4611	27.277	23.8861	29.8329	29.2684	27.0879	24.4152
Asa_chr5Cg01757	0	0.555637	0	0	0	0	0	0.25821	0.248468	0	0	0	0	0	0.260283	0	0	0
Asa_chr5Cg01758	0	0	0	0	0	0	0	0	0	0	0	0	0	0	0	0	0	0
Asa_chr5Cg01759	0.91279	0.42542	0.918013	0.674792	0.0786573	0.0744934	0.950127	0.807504	0.162774	0.410448	0.395148	0.259533	0.564614	0.754841	0.161177	0	0.34506	0.42505
Asa_chr5Cg01760	4.6883	4.30251	4.20474	1.94052	1.83677	1.45502	3.40633	4.04687	3.04672	6.36039	4.25522	6.31805	1.83846	2.26267	1.33523	2.25743	2.80436	1.87017
Asa_chr5Cg01761	10.7616	10.3354	9.04719	8.31475	7.22844	6.93898	5.31502	5.36106	5.96283	4.94499	4.60255	3.46217	7.60824	7.65327	6.09048	3.34072	3.37063	4.92251
Asa_chr5Cg01762	2.37308	4.12174	1.64076	5.93508	8.12148	2.35433	5.62429	5.1233	7.66294	5.81903	3.66071	3.50257	5.57246	2.00622	4.29519	3.46746	2.05177	1.40647
Asa_chr5Cg01763	2.04366	2.72506	1.58087	1.64466	1.35195	1.19588	0.703515	0.680933	0.688103	0.817883	0.964979	0.473107	0.650871	0.92173	0.961309	0.367997	0.862002	0.547896
Asa_chr5Cg01764	0.952362	1.09117	0.981916	0.569606	1.04179	0.412686	0.793119	0.893983	1.1035	1.09174	1.00891	0.870498	0.841808	0.771952	0.682569	0.664377	1.11619	0.772095
Asa_chr5Cg01765	0.891484	0.289331	0.25989	0	0.671253	0.125434	1.22122	0.952823	0.404702	2.57971	0.135194	0.294692	0.694027	0.425368	0.545529	0.310956	0.873231	1.16939
Asa_chr5Cg01766	1.88107	1.42695	0.953857	2.30573	1.65383	1.18693	2.61543	1.7921	1.98885	1.84856	1.31962	1.57311	2.14505	1.49379	1.74437	1.04274	1.70491	1.69684
Asa_chr5Cg01767	0.094322	0.106091	0	0.424094	0.785692	0.462774	0.0990073	0.501882	0.301683	0.304047	0.49379	0.647596	1.21193	0.521801	1.10347	1.13676	0.214534	0.106429
Asa_chr5Cg01768	12.8613	12.2756	12.902	15.3723	17.5662	16.3225	18.6094	18.0953	15.8611	15.9566	14.0604	14.2467	10.6827	11.0254	11.4801	17.4356	12.1189	14.9651
Asa_chr5Cg01769	6.41336	0.503477	1.78402	0	2.83604	0.425474	2.80043	5.16512	5.36887	4.48267	1.86869	2.54571	0.973346	0	0.957494	1.10509	0.975196	3.12681
Asa_chr5Cg01770	0.143643	0.163991	0.883515	0.669649	1.06676	0.99229	2.15921	2.3086	1.36549	1.37292	0.460635	1.16982	1.42142	1.44389	0.925954	1.76547	0.493694	2.49302
Asa_chr5Cg01771	4.16279	5.43114	3.5252	4.7115	4.39409	4.1964	7.14328	6.09026	4.09297	5.66671	4.29102	6.35249	5.80453	4.07086	4.01795	5.88925	7.85244	6.56244
Asa_chr5Cg01772	5.28057	6.31323	5.47781	7.43372	5.13868	6.98874	6.20764	5.23448	6.13123	4.05457	3.65915	5.70487	5.11228	5.29118	4.44597	4.63647	3.87899	5.31873
Asa_chr5Cg01773	3.91763	3.62162	3.97802	0.693878	0.295692	0.535104	0.930759	0.98865	0.871504	1.40903	0.966015	1.6648	0.669158	0.529791	0.847717	1.29109	1.49176	1.05876
Asa_chr5Cg01774	2.33285	2.38483	2.75215	3.46363	3.13491	3.27127	2.99476	3.16843	3.97261	3.76663	3.34438	4.36041	4.40747	3.57328	3.58848	3.61424	4.5095	4.35445
Asa_chr5Cg01775	53.5598	50.3012	44.4265	35.4999	30.4567	22.1736	27.3253	22.8183	27.239	24.2235	20.6518	18.3841	43.6022	32.2603	38.355	29.3131	30.428	30.9838
Asa_chr5Cg01776	17.022	18.1724	13.8075	26.024	25.1208	25.8803	23.5832	22.1059	22.1381	20.8019	22.8636	19.5629	31.41	24.9376	25.7418	19.316	22.786	23.0244
Asa_chr5Cg01777	1.3647	1.71234	1.46747	1.35163	1.09002	1.4387	1.65988	1.51939	2.74461	1.76819	2.71464	2.06989	2.10675	1.17081	0.852801	1.12964	1.58016	1.3519
Asa_chr5Cg01778	10.1548	12.3436	12.0403	17.0565	10.8082	12.5376	13.1762	8.77608	5.45162	10.2142	4.99407	6.27349	13.2001	8.3313	10.0537	8.08299	7.22528	4.66101
Asa_chr5Cg01780	48.3072	81.772	78.2543	44.7448	37.9741	50.9012	113.557	75.0481	85.1337	79.9036	95.0447	57.3052	58.2884	73.6727	50.6381	123.644	73.6203	99.6597
Asa_chr5Cg01781	5.96115	3.88946	3.72732	2.02356	2.07877	4.50651	3.68372	4.90599	4.47242	1.49498	2.0895	2.83431	5.70672	4.85298	5.20567	1.207	2.75184	2.85684
Asa_chr5Cg01783	11.8961	12.0109	11.5632	16.8043	13.2415	13.8723	11.0643	11.6168	13.7373	14.1032	12.6395	13.5644	17.0313	15.1937	15.7076	16.6846	13.5175	12.913
Asa_chr5Cg01785	7.34784	7.19087	5.98474	5.40084	6.57513	5.14092	3.48002	4.47002	3.94024	3.87452	4.96661	4.19313	5.47383	4.38374	5.97399	4.92765	3.22307	6.33174
Asa_chr5Cg01786	4.0898	1.91425	1.94869	3.91032	2.03179	3.94297	0.675922	2.45867	5.08679	2.71133	4.89705	1.03786	3.36293	2.63672	3.63246	2.68616	0.246677	2.27647
Asa_chr5Cg01787	24.0625	22.9535	22.2469	11.6665	13.0673	12.8791	12.5341	10.8316	15.0188	16.0371	17.1095	17.5441	10.4098	14.3024	13.2476	17.6663	13.6861	11.9372
Asa_chr5Cg01788	1.10034	1.69204	1.3213	1.14594	0.696266	1.1703	0.571018	0.84174	0.818206	0.402983	0.698455	0.766828	0.749101	0.49848	1.15668	0.894277	0.342273	0.308211
Asa_chr5Cg01789	19.2305	31.5404	39.53	25.9445	26.3398	39.0979	29.8265	29.0918	28.4711	20.8041	46.1635	40.3111	15.8116	31.2501	34.2202	29.4284	35.755	37.4118
Asa_chr5Cg01790	2.6152	2.11048	2.48163	3.9311	3.75115	3.27134	1.35906	1.92716	2.33339	0.784623	2.4871	0.990313	2.9987	5.60333	3.69165	1.90942	1.23514	3.07963
Asa_chr5Cg01792	13.5561	10.9407	10.1552	13.4821	11.3355	10.6479	7.98693	7.03303	8.34835	7.90908	7.09577	7.60524	10.2401	9.52457	11.4259	13.318	9.67723	9.55342
Asa_chr5Cg01793	5.15023	8.83994	13.4812	8.68016	10.0352	8.78731	11.0663	8.23251	6.2481	12.5328	8.31127	7.43786	9.54608	6.27374	9.18359	6.72209	5.93807	8.80422
Asa_chr5Cg01795	55.3886	53.5516	50.126	27.3537	29.109	28.9148	28.6976	20.898	22.2734	22.8025	17.3874	14.7945	40.9402	34.197	29.2238	20.41	22.4156	19.7046
Asa_chr5Cg01796	2.45926	3.26444	2.03906	4.06149	4.10659	2.44045	3.53521	2.98311	4.42613	3.37301	2.3196	3.54842	3.98488	4.26049	4.38271	2.04597	2.60158	2.89111
Asa_chr5Cg01797	27.4604	25.1136	19.5274	9.18669	7.95223	4.80394	15.4038	7.86055	5.63319	8.468	8.26919	7.91552	11.0489	11.943	10.9387	5.39155	7.2929	9.47457
Asa_chr5Cg01798	10.1854	7.98694	9.08204	10.8447	12.7665	6.64535	16.1409	11.151	11.1969	14.8514	10.5357	6.32318	14.6293	13.0765	14.0193	16.1389	8.24189	13.3664
Asa_chr5Cg01799	1.65125	1.6769	1.42211	2.10014	1.36688	1.20834	1.40974	0.771398	1.32651	1.75555	0.983277	0.785661	2.51042	1.58021	2.11715	2.0605	1.22891	0.861461
Asa_chr5Cg01800	2.60526	2.73366	3.38121	3.11249	2.33428	2.01279	2.22279	2.10647	2.93611	2.60203	2.33246	2.09096	2.34743	2.94327	2.81822	3.05715	2.37481	2.27738
Asa_chr5Cg01802	0	0	0	0	0	0	0	0	0.0406995	0	0	0	0	0	0	0	0	0
Asa_chr5Cg01803	2.57657	1.43905	2.30045	2.3731	1.99489	3.15258	2.82536	2.20218	3.37257	2.39702	0.890638	3.57621	1.51421	2.28663	1.96978	2.05135	2.59561	1.99504
Asa_chr5Cg01805	0	0	0.949522	1.08454	0	0.895469	0	0	0	0	0.494353	0	0	0	0	0	0	0
Asa_chr5Cg01806	10.881	7.79725	7.62561	9.68417	8.03143	9.59916	5.37062	6.90673	6.11532	5.30882	5.62353	5.74739	8.87315	8.3361	8.23914	3.69687	6.19196	6.49852
Asa_chr5Cg01807	7.82206	7.64315	10.1551	1.33352	1.86078	1.43242	3.10054	2.34437	2.26808	5.27152	4.99869	4.46548	1.89505	1.5359	1.71461	4.22459	3.7899	2.2488
Asa_chr5Cg01808	54.7273	54.4552	66.9044	69.1753	70.1284	67.9468	56.8637	55.6089	64.2937	79.0184	78.098	52.8489	55.4651	65.6723	57.6288	76.5999	55.1538	47.3337
Asa_chr5Cg01809	4.91992	3.72341	3.2501	4.89276	3.70304	2.92582	4.11927	3.63223	4.20079	3.67832	3.54336	4.09574	3.50849	3.33966	2.97986	4.08729	3.72192	4.18057
Asa_chr5Cg01810	10.0062	9.42148	10.7101	6.82466	6.06088	4.955	5.65963	2.94428	5.10819	3.1178	5.74074	3.04321	2.85279	4.77601	7.46881	10.0935	6.32368	10.6504
Asa_chr5Cg01811	6.63891	7.01834	9.34378	6.10207	4.99809	5.70303	6.62474	6.71259	6.13744	6.0924	6.08288	5.68798	4.95412	5.6752	6.58613	6.18871	7.19923	8.34422
Asa_chr5Cg01812	1.11411	0	1.93705	6.30956	0.819638	0	1.2292	3.24	3.47229	1.93779	1.62674	5.75248	0.848152	0	4.10869	0	3.39336	0.449155
Asa_chr5Cg01813	0	0	0	0	0	0	0	0	0	0	0	0	0	0	0	0	0	0
Asa_chr5Cg01814	0.629988	1.06942	1.71524	3.58926	4.41677	6.39271	2.97077	2.08639	3.12204	0.731239	2.06516	1.46383	4.11107	10.7216	13.3001	4.36245	5.16517	8.39457
Asa_chr5Cg01815	24.5051	19.9504	25.7834	10.1406	10.3201	8.50492	7.19029	7.01815	8.22208	8.41175	6.3505	11.2468	13.135	8.88982	12.3267	11.7532	10.5819	9.94098
Asa_chr5Cg01816	0.238968	0.478082	0.258198	0.324292	0.242165	0.322754	0.452918	0.412232	0.361935	0.237576	0.176543	0.150513	0.358122	0.0969725	0.273126	0.457895	0.268804	0.306986
Asa_chr5Cg01817	0.123151	1.22669	0.204395	0.177508	0.754158	0.961174	0.126192	0.216915	0.530797	0	0.54646	0.0922775	0.726329	2.15847	2.28852	1.16244	1.20405	1.84747
Asa_chr5Cg01818	3.51636	1.17193	0.902053	1.5401	2.49001	0.867623	2.20505	2.67012	1.39224	1.71053	2.66614	2.38899	3.38852	2.12854	2.83509	2.88511	2.35125	1.52793
Asa_chr5Cg01819	0.0487176	0.107035	0.0642367	0.0172482	0.141498	0.0158002	0.0658322	0.0855365	0.0351725	0	0.0493761	0	0.250252	0.318733	0.0339892	0.0379499	0	0
Asa_chr5Cg01820	11.0976	12.1763	11.0565	11.4401	14.6277	10.1411	9.82345	5.73472	6.54447	7.2948	6.92988	9.65326	8.46247	11.6102	8.3618	6.30201	10.2053	10.77
Asa_chr5Cg01821	0.17484	0.0961951	0.216467	0.139831	0.044297	0	0.310864	0	0.023641	0	0.0222018	0	0.0675563	0.119278	0.0915921	0.0511859	0	0.0237579
Asa_chr5Cg01822	2.03898	3.90645	2.22717	3.12927	3.70215	3.08145	3.28523	2.7991	3.28141	3.20209	2.85085	3.48838	3.71121	1.97046	1.89368	1.224	2.50836	1.05554
Asa_chr5Cg01823	16.9899	13.0086	16.6366	19.0061	13.1492	10.8604	8.11492	10.4697	14.4415	9.24717	12.5005	7.21995	17.4446	16.991	13.683	10.504	7.94586	9.41321
Asa_chr5Cg01824	0.373328	0.352626	0.37027	3.05302	2.0575	1.81824	1.38468	1.12518	2.93937	1.66022	1.16717	0.745687	2.9749	2.47634	2.68479	2.44031	0.780467	0.958932
Asa_chr5Cg01825	0	0	0	0	0.157557	0.294862	0.239957	0.0799082	0	0.650038	0	0.941539	0.23937	0	0.558187	0	1.70723	0.756857
Asa_chr5Cg01826	0.272171	0.42167	0.520641	0.173682	0.22036	0.267776	0.296995	0.0764774	0.510698	0.595812	0.38982	0.63194	0.373193	0.27709	0.189962	0.636518	0.632377	0.334692
Asa_chr5Cg01827	2.23982	2.45656	3.64219	3.03697	2.03388	2.72297	2.60351	2.55263	2.48592	1.87004	3.71993	2.76518	2.22719	2.25334	2.61496	4.52432	3.47584	4.72838
Asa_chr5Cg01828	0.562997	1.12174	1.11203	0.559495	0.684387	0.625705	0.883138	0.713697	0.460828	0.793596	0.348668	0.89508	0.565199	0.700982	1.03308	0.750429	1.18722	0.894621
Asa_chr5Cg01829	0.416716	0.205946	0.0856383	0.155373	0.203692	0.0824772	0.237669	0.361924	0.160336	0.249102	0.454084	0.505267	0.557385	0.193301	0.210796	0.872412	0.407668	0.400905
Asa_chr5Cg01830	0.0250574	0.248392	0.422295	0.830203	0.127119	0.439261	0.0764829	0.264268	0.460488	0.246421	0.20391	0.196089	0.0775849	0.602084	0.157623	0.117519	0.2256	0.109132
Asa_chr5Cg01831	0	0	0	0.202206	0	0	0.528478	0.524776	0.896455	0	0.17535	0	0.180824	0	0	0.446933	0	0.210477
Asa_chr5Cg01832	1.28415	1.58358	1.56564	3.73213	5.81159	6.02439	5.73082	5.52035	6.92095	2.47948	2.07236	2.35972	1.04073	1.40356	1.71221	3.68109	2.76134	2.0149
Asa_chr5Cg01833	11.3772	10.5975	7.59397	5.62199	1.97865	5.0395	3.11664	5.26599	1.91343	4.26553	7.97385	2.16118	5.50661	10.3131	10.158	6.11513	6.09001	9.16243
Asa_chr5Cg01834	3.78262	20.6529	23.5643	4.80367	8.03951	13.2245	11.0661	6.61535	11.2788	1.82137	21.7525	6.72387	6.69111	19.6262	29.2527	20.3238	17.5933	31.3925
Asa_chr5Cg01835	5.25032	27.64	25.5244	3.48184	6.2776	5.51773	9.09367	9.50379	11.1753	0.661255	17.97	2.48697	4.55309	15.3048	18.5066	6.82494	7.66782	10.2587
Asa_chr5Cg01836	0.714505	3.46657	3.27669	0.529502	1.39735	0.622213	1.40694	0.505889	2.97103	0.684859	1.23897	1.08472	1.26497	2.36494	1.93586	1.71186	2.25199	2.84408
Asa_chr5Cg01837	0	0.0250733	0	0.0243072	0	0	0	0.144106	0.0246367	0.0498107	0	0	0	0.671473	0.0238715	0	0	0
Asa_chr5Cg01838	0	0	0	0	0	0	0	0	0	0.333861	0	0.480447	0.0415086	0	0	0	0	0
Asa_chr5Cg01839	0	0	0	0	0	0	0	0	0	0.0529741	0	0	0.050959	0	0	0	0	0
Asa_chr5Cg01840	0	0	0	0	0	0	0	0	0	0	0	0	0	0	0	0	0	0
Asa_chr5Cg01841	10.2518	6.75153	7.47482	10.9606	7.26134	6.71585	13.3022	7.5127	6.70056	6.97814	6.40696	8.09934	8.97906	8.17184	9.10997	10.3464	5.84079	8.00413
Asa_chr5Cg01842	0.33436	0.417034	0.264972	0.309103	0.225937	0.347238	0.113258	0.164504	0.192881	0.243736	0.294431	0.323657	0.252702	0.097333	0.116783	0.156646	0.0250759	0.0969474
Asa_chr5Cg01843	4.60674	5.48716	4.22279	8.20035	6.16359	8.3304	6.03253	8.87522	7.05596	5.83555	4.66587	4.17186	5.75396	5.71548	5.28914	4.42679	3.76741	4.41021
Asa_chr5Cg01844	2.98662	2.38023	2.23671	2.17718	1.32655	1.84422	2.38925	2.23497	3.21755	1.99739	1.52003	1.75982	3.23874	2.12674	2.01359	1.4649	1.54654	1.91786
Asa_chr5Cg01846	0.417468	0.467979	0.168298	0	0	0	0.43601	0.0887207	0.0892015	0.269831	0.261056	0.475926	0.177775	0.276568	0.62016	1.20221	0.47396	0.562029
Asa_chr5Cg01847	0	0	0	0.0666659	0	0	0	0.193241	0	0	0	0	0	0	0	0	0	0
Asa_chr5Cg01848	2.36967	1.73661	1.62435	2.7384	2.11708	1.52452	2.45151	1.71821	2.10788	2.7009	1.48186	1.90608	2.56004	2.33182	2.48077	2.37446	1.97611	1.38403
Asa_chr5Cg01849	9.50993	9.21053	7.6871	3.64062	2.86949	2.07396	3.16319	2.96277	1.7683	4.64772	3.1369	3.03841	3.17099	2.81847	2.2454	3.31699	4.51037	4.09698
Asa_chr5Cg01850	1.94741	1.95522	0.980803	1.27729	0.295346	0.311516	0.533254	0.552062	0.910462	1.04706	0.740384	0.585677	0.691421	0.635381	0.701458	1.024	0.818271	0.253694
Asa_chr5Cg01851	0.237474	0.183022	0.0470671	0.1775	0	0.0924972	0	0.075123	0.0513564	0.103828	0.144859	0.0530732	0.318407	0.0777912	0.298685	0.222637	0.160323	0.206718
Asa_chr5Cg01852	44.0205	43.8493	42.8543	22.9349	21.9262	17.9195	18.105	18.0787	21.1662	36.2629	31.7491	31.764	26.1312	30.332	29.7702	27.686	25.6318	18.9401
Asa_chr5Cg01854	0.91061	0.535575	2.3738	0	2.00092	1.79094	2.46285	0.99582	1.42917	0.95797	0.494353	0	0	1.02625	0	4.66011	1.55141	3.82796
Asa_chr5Cg01855	1.2244	0.776926	0.864871	1.24018	1.0922	2.1756	1.28707	1.42987	1.06812	1.37163	0.887065	1.31276	0.863732	1.06479	1.14988	1.42769	2.51897	1.37045
Asa_chr5Cg01856	1.45304	1.24262	1.73249	3.60285	2.92513	4.53277	1.96004	2.72206	2.58172	2.84859	2.07301	1.57822	3.10714	3.13085	2.53552	1.85719	2.02199	1.48348
Asa_chr5Cg01857	58.2936	58.9539	54.5731	50.094	52.4838	51.5567	56.2884	54.1579	54.5251	68.1977	62.091	73.6735	50.002	43.194	45.4914	53.72	54.4639	51.5048
Asa_chr5Cg01858	10.5893	9.97223	9.54391	8.55858	8.46877	9.9412	7.63941	7.58028	8.31185	8.84238	10.1933	7.21132	7.78399	7.42088	8.42908	10.9282	9.95601	10.9602
Asa_chr5Cg01859	2.38336	2.31844	3.35487	2.77271	2.93939	3.3804	1.91265	2.55065	1.9663	2.67037	4.05586	3.5332	2.38181	4.05687	4.50553	5.99875	5.05613	4.48282
Asa_chr5Cg01860	2.64191	3.05872	1.70585	0.300517	0.734096	0.860473	0.737795	0.582726	0.532265	0.0597027	0.736986	0.559393	0.40398	0.2418	0.348374	2.22026	1.18222	0.79104
Asa_chr5Cg01861	10.1672	6.45077	5.56366	4.96009	8.02818	4.17159	5.19438	2.0025	2.63221	4.96991	4.04332	3.65423	2.62825	3.95013	5.45043	6.72209	3.56284	1.71193
Asa_chr5Cg01862	0.773534	1.20887	1.02806	0.581542	0.539171	0.483934	0.745822	0.602726	0.56029	0.849968	1.02079	0.688135	0.39062	0.473373	0.392393	0.323032	0.576568	0.621704
Asa_chr5Cg01863	13.6574	15.8648	21.4884	11.7991	9.94083	8.05139	15.102	13.4324	15.8087	15.7199	21.2456	16.9469	19.2117	20.6461	23.025	19.5563	20.5195	17.4854
Asa_chr5Cg01864	7.73492	6.3603	3.47202	2.60632	3.1929	3.10393	3.19218	1.82285	1.61476	3.37715	1.6795	1.76533	2.5903	1.93115	2.09179	1.80771	2.46457	2.52184
Asa_chr5Cg01865	107.645	100.491	91.3075	67.6741	64.1483	68.6483	71.1755	74.6154	65.3444	77.9247	73.3692	67.5785	50.831	55.6694	49.2099	66.4818	66.3915	69.2587
Asa_chr5Cg01866	24.6725	26.3471	25.6958	41.9862	46.7109	38.5756	62.7157	42.5601	43.1916	40.8174	40.8788	56.0341	46.2661	29.85	39.567	41.1542	46.9953	47.2551
Asa_chr5Cg01867	1.30938	0.513619	0	1.56632	3.3628	2.58137	0	0	0	3.2092	0.950364	1.55902	0.985271	0.493021	0.484587	2.23763	2.48593	4.73334
Asa_chr5Cg01868	31.0517	40.5702	45.2214	3.37409	4.13252	3.49526	10.5415	9.36878	8.62738	6.50729	10.332	11.9239	15.1605	11.3427	15.0513	11.5211	17.6747	10.4222
Asa_chr5Cg01870	0.0971525	0.175099	0.105082	0.0752884	0.110563	0.120588	0.0912074	0.0559577	0.0958275	0.135651	0.179528	0.256648	0.163808	0.293795	0.0741272	0.124181	0.238813	0.345671
Asa_chr5Cg01871	0.0208817	0.0229711	0.0413541	0	0	0	0.0212066	0	0	0	0	0	0	0	0	0	0	0.0226887
Asa_chr5Cg01872	29.7003	23.8639	24.8497	21.6738	21.3792	24.2387	17.0618	18.9182	19.6554	13.5775	11.652	13.1158	21.779	20.9589	15.6058	12.4188	9.63578	12.1911
Asa_chr5Cg01873	43.6096	43.1933	57.3323	71.5428	78.7242	71.779	56.0999	74.8311	63.8154	64.3973	76.8845	63.1462	76.5787	64.1879	64.2602	79.2748	76.8353	83.1874
Asa_chr5Cg01874	0.812654	2.82599	3.16415	2.93321	2.63821	1.61264	0.667851	5.26599	2.97645	1.27966	0.442992	1.44079	0.917769	3.20853	1.32495	2.03838	0.234231	0.964466
Asa_chr5Cg01875	0.12822	0.052665	0.140761	0.231299	0.187946	0	0.102237	0.141311	0	0.441129	0	0	0.133571	0	0	0.220378	0.401587	0.0469555
Asa_chr5Cg01876	3.43428	3.17682	3.84612	4.92433	4.77432	5.65622	5.13727	4.14156	4.51728	5.87943	3.65316	4.95224	4.99714	3.67617	5.06252	3.91166	5.91886	5.64176
Asa_chr5Cg01877	0.438056	0.244767	0.310715	0.565445	0.37705	0.946084	0.0867369	0	0	0.491292	0.0757567	0.188525	0.476997	0.0851878	0.401968	0	0	0
Asa_chr5Cg01878	0	0.100296	0	0.0307766	0	0	0	0	0	0.0379715	0.0300745	0	0.0297	0	0	0.134897	0.0970234	0
Asa_chr5Cg01879	0.622446	0.936121	2.41845	1.40924	2.49324	1.22286	1.53103	2.10017	2.53912	0.667305	1.96294	0.714559	1.0048	2.18479	2.21113	3.01169	1.06339	3.17585
Asa_chr5Cg01880	0	0	0	0	0	0	0	0	0	0	0	0	0	0	0	0	0	0
Asa_chr5Cg01881	4.10978	2.43375	2.89169	3.36003	2.60758	3.41796	1.25842	1.9861	2.94445	2.03322	2.33379	0.724603	2.84547	3.851	4.26425	3.25989	1.46158	2.2819
Asa_chr5Cg01882	4.18418	7.47423	10.0466	2.95791	4.10042	3.2048	2.70027	3.89584	1.19611	5.2015	5.78685	2.9139	3.20522	3.85375	2.47404	4.75195	8.10377	4.49396
Asa_chr5Cg01883	1.6569	1.69764	1.91347	2.09574	2.75107	2.25121	5.34485	3.55327	4.68929	3.57905	2.65034	3.94338	1.69865	1.71243	1.88541	2.5015	2.49062	2.28009
Asa_chr5Cg01884	0.83529	0.605693	1.02441	1.01173	0.62523	0.666453	0.727612	0.809595	0.850222	0.922757	0.643524	0.726341	0.652347	0.819799	0.996622	0.702853	0.807433	0.470948
Asa_chr5Cg01885	7.46551	7.39215	8.3166	8.3042	9.25459	8.40609	9.93218	9.37878	9.26911	11.0631	9.44385	11.0611	10.1361	8.14396	9.22242	8.25597	9.76997	7.31366
Asa_chr5Cg01886	4.57188	5.79087	4.45518	4.19487	5.28383	6.61433	10.2191	5.57525	6.0473	7.71761	5.20744	9.43054	6.9231	4.75285	4.76436	7.36652	7.72616	8.1748
Asa_chr5Cg01887	8.52802	7.89284	8.18132	11.415	11.4244	12.1271	12.4849	11.8562	11.3152	11.4961	10.5608	11.6732	11.7642	12.0586	8.24156	10.3666	10.5468	12.2401
Asa_chr5Cg01888	1.26624	1.39784	0.483188	1.18269	2.41756	1.51705	2.14716	1.86602	1.66356	1.23181	1.4426	3.83576	1.22869	1.63859	1.21993	2.19707	1.92815	1.40268
Asa_chr5Cg01889	0.238044	0	0	0	0	0.468465	0	0.12707	0	0.340931	0	0	0	0.176415	0.381721	0	0.407598	0
Asa_chr5Cg01890	0.593188	0.624019	0.561633	0.605987	1.01294	0.630356	0.768779	0.86376	0.641	0.736219	0.713673	0.784224	0.779976	0.441889	0.791828	0.132848	0.971309	0.617114
Asa_chr5Cg01891	0.553151	0.781184	0.43467	0.745615	0.222659	0.426182	0.547001	0.615494	0.392822	0.754057	0.148895	0.432127	0.567231	0.279044	0.421018	0.85791	0.0821189	0.239313
Asa_chr5Cg01892	1.2857	0.829438	0.961927	0.933239	0.582498	0.639389	1.33928	2.19915	1.06307	0.978367	0.944746	0.770716	1.00077	0.951844	1.15641	0.427621	1.02807	0.964145
Asa_chr5Cg01893	0.922445	1.11803	0.850607	0.852916	0.874646	1.05403	1.44079	2.53	0.822345	1.9906	1.19839	2.71095	1.5494	1.52588	1.05891	0.183991	1.74376	0.97198
Asa_chr5Cg01894	34.7327	42.1356	39.763	41.1761	40.855	37.0127	53.504	34.3554	36.6326	33.2044	40.4286	34.0522	50.2831	28.1594	32.4156	29.8249	41.3313	25.9819
Asa_chr5Cg01895	1.58881	1.4231	1.45925	1.68039	2.65289	2.09769	1.1518	1.33017	0.55621	2.60714	1.33748	1.45184	1.57877	1.78428	1.9083	1.31804	0.812273	0.207387
Asa_chr5Cg01896	2.45133	2.92862	2.98328	1.18868	1.45307	0.881445	0.713898	0.369525	0.756494	0.637109	0.4163	0.784068	0.482949	0.733638	0.336835	0.753984	0.624394	0.509455
Asa_chr5Cg01897	1.57346	0.524884	1.56921	1.10477	1.56173	2.7105	1.52102	1.95763	1.29516	1.44451	0.712382	1.14634	2.02858	1.06563	1.36447	1.86035	1.21557	1.78269
Asa_chr5Cg01898	1.71511	3.1053	5.23084	21.1321	23.8711	22.7159	22.4077	28.3034	22.0998	17.485	30.0604	40.178	9.52986	32.7647	24.0582	33.8918	38.6117	39.1117
Asa_chr5Cg01899	0.968031	2.46938	2.58807	5.82652	4.12046	11.6707	3.47106	3.23048	2.56655	8.39748	12.812	17.4638	0.525754	3.76782	8.34068	20.044	16.1644	12.459
Asa_chr5Cg01900	0.973593	0.684453	0.967099	1.66254	1.06062	1.37462	1.38008	0.952759	1.15848	0.67785	0.948514	0.473717	0.787682	0.876578	1.39143	0.662567	1.19478	0.861703
Asa_chr5Cg01901	0.337177	0	0.351363	1.23349	0	0	0.373384	0	1.04922	0	0.739851	0	0	0.763186	0	0	0	1.22266
Asa_chr5Cg01902	31.8339	26.6712	29.3082	111.954	106.487	101.383	154.73	149.335	150.393	73.6552	88.1442	77.7355	116.637	111.388	98.8953	113.167	109.005	130.452
Asa_chr5Cg01903	0.37212	0.550288	0.197049	0.515511	0.435871	0.393192	0.440372	0.285648	0.298458	0.486474	0.146513	0.333875	0.555453	0.513306	0.542509	0.205819	0.53878	0.418499
Asa_chr5Cg01905	2.89093	3.39748	4.61958	2.21619	1.99149	4.0644	2.77542	2.20287	2.30093	1.84078	6.46395	3.79134	2.51266	6.04603	8.08574	10.811	9.20419	11.4208
Asa_chr5Cg01906	1.58317	1.28391	1.76787	1.36505	1.10482	0.944584	1.13633	1.00142	1.18508	1.46111	1.27395	1.21051	1.23911	1.68911	1.05269	1.46741	1.608	1.35257
Asa_chr5Cg01907	16.7044	14.5059	23.5055	10.7572	7.73114	6.53981	9.58276	9.475	4.64909	7.67508	9.82313	14.1751	11.8699	10.7606	7.30079	6.6216	7.41718	4.21936
Asa_chr5Cg01909	17.5334	25.6195	26.1501	71.9984	93.7477	105.428	99.356	68.149	92.0588	106.347	82.7333	95.888	117.642	100.89	109.5	79.4872	98.9745	106.647
Asa_chr5Cg01910	0	0	0	0	0	0	0	0	0	0	0	0	0	0	0	0	0	0
Asa_chr5Cg01911	5.31446	7.26012	4.55917	8.32754	5.70565	6.51504	7.60389	6.02812	3.87619	4.76525	4.626	6.47407	5.20083	5.38454	6.30401	2.55615	4.73021	8.07113
Asa_chr5Cg01912	18.8255	19.8007	18.0414	16.8382	19.017	19.3661	24.8857	15.1836	19.2588	14.1474	16.1316	29.3612	17.6848	19.4461	19.3048	20.2451	16.8309	29.5949
Asa_chr5Cg01913	0.128996	0.14193	0.170339	0.114601	0.196068	0.188372	0.0873594	0.135984	0.069774	0.117565	0.262049	0.0480132	0.354372	0.11733	0.135143	0.201384	0.145098	0.116836
Asa_chr5Cg01914	82.4247	92.2344	92.8793	62.7212	47.7945	41.0406	62.7865	52.443	50.9673	43.0215	64.6445	49.5091	78.2559	80.5153	62.0153	59.5869	54.3097	52.6025
Asa_chr5Cg01915	0	0	0	0	0.528184	0.814182	0	0	0.173281	0.348184	0	0.192796	0	0	0	0	0.189219	0
Asa_chr5Cg01916	0	0	0	0	0	0	0.529483	0	0	0	0	0.587224	0	0	0	0	2.24412	1.18379
Asa_chr5Cg01917	13.1098	14.278	17.4735	18.9222	15.1689	27.6657	14.7884	14.4866	13.1614	20.2383	17.2522	11.0159	17.6889	21.0993	15.7539	15.4162	18.2242	20.3187
Asa_chr5Cg01918	0.6165	1.24093	0.547638	1.07914	1.8164	1.95006	1.69904	1.1948	1.36335	1.20843	0.828802	1.75914	1.58866	1.00186	1.74076	0.519521	2.79145	1.42907
Asa_chr5Cg01919	0.223898	0.565151	0.632952	0.914521	0.798757	0.964712	0.139393	0.310311	0.773014	0.72868	0.348317	0.437129	0.6157	0.858391	0.875148	1.00894	1.02082	0.783602
Asa_chr5Cg01920	9.2271	8.43022	8.5007	3.19009	1.49127	1.48241	1.97238	1.82584	1.47569	4.07524	3.42394	1.71875	4.21865	4.90907	3.42389	5.75032	2.65224	3.91015
Asa_chr5Cg01921	0	0	0	0	0	0	0	0.49791	0	0	0	0	0	0	0	0	0	0
Asa_chr5Cg01922	2.34285	2.00235	1.89443	1.78997	0.585335	1.19537	0.786733	1.69526	1.29902	1.40994	1.07906	1.17936	1.90589	0.725729	1.99312	1.80665	0.95909	1.69135
Asa_chr5Cg01923	1.85408	1.67242	2.56784	0.744014	0.223005	0	0.451686	2.8925	0.215452	1.08041	0.898516	0.243615	1.16416	0.464721	1.79192	1.03417	0.712568	0.733685
Asa_chr5Cg01924	100.377	87.875	84.302	72.5115	74.489	69.8135	81.6297	72.9489	72.5947	78.9774	73.9027	70.8178	73.4506	68.6784	66.9722	72.9584	70.4233	68.5485
Asa_chr5Cg01925	1.12407	0.194049	0.348907	0.289881	0.269313	0.254349	0.361748	0.459615	0	0.093087	0.360952	0.197359	0.276616	0	0.0918133	0	0.5893	0.582994
Asa_chr5Cg01926	39.613	38.5938	36.5826	27.861	28.8936	26.1877	28.1197	27.3016	27.0604	26.2204	20.5641	17.9667	25.2735	26.3323	22.2981	27.3172	27.4675	26.1548
Asa_chr5Cg01927	4.53635	5.0954	3.97363	2.24906	2.8441	2.05264	1.99354	1.31402	1.41242	2.32844	2.31088	1.66266	1.98801	1.67608	1.80419	1.8534	1.57773	2.40333
Asa_chr5Cg01928	4.52752	5.14605	3.99592	6.16602	5.63237	4.66749	5.80409	6.23574	5.11609	3.70467	4.72611	4.45088	5.32892	4.76348	4.76438	4.43126	4.8826	3.81909
Asa_chr5Cg01929	31.0103	39.7675	34.9806	75.3534	57.6154	59.9313	63.3406	62.4724	57.406	60.5929	54.8559	62.8526	74.5404	64.0046	60.0423	54.8669	55.7269	65.4629
Asa_chr5Cg01930	5.27719	4.63228	5.01751	6.09234	7.10214	6.73491	6.47825	7.44462	5.93211	5.16631	6.74074	5.75105	6.88008	5.79125	5.85288	4.64362	5.65308	5.74457
Asa_chr5Cg01931	0.788039	3.71064	5.34727	3.81133	3.91851	4.29701	3.46666	0	5.33544	2.47274	0.43095	1.88111	5.83885	5.35227	6.55278	1.01133	7.1842	2.85892
Asa_chr5Cg01932	20.9106	32.7879	22.5916	18.2794	13.4642	12.2108	11.1418	12.7992	8.71609	14.6571	14.4358	12.7359	13.4392	12.388	17.2641	17.4735	14.1761	14.4742
Asa_chr5Cg01933	26.2445	26.5027	28.8467	27.144	28.2286	28.122	35.7052	31.4298	33.1375	33.9033	34.5359	35.6547	32.7877	30.4208	29.6818	26.7419	26.5186	34.2195
Asa_chr5Cg01934	1.77608	1.52268	0.303858	1.55756	1.25821	0.876552	1.11431	0.793485	2.34335	1.57031	2.69494	0.689833	0.815653	1.32339	0.954923	2.18693	0.848476	0
Asa_chr5Cg01935	6.47471	6.80024	9.17642	8.81559	6.83136	6.75694	8.96128	7.63439	7.88278	8.7508	7.21199	7.91065	7.02715	7.15793	6.35364	5.2659	6.08524	8.00935
Asa_chr5Cg01936	19.4954	17.7838	15.6334	25.6482	23.3838	22.717	24.2897	22.2188	23.9412	12.8493	12.0907	11.1345	22.1205	18.838	18.9077	12.6135	17.5891	19.1253
Asa_chr5Cg01937	133.159	149.159	131.091	96.634	95.4392	85.1619	83.9006	77.791	80.8312	84.4244	75.0514	72.7834	105.606	85.7795	78.3755	80.9998	71.4591	75.2972
Asa_chr5Cg01938	6.24464	4.55804	7.82043	4.26272	5.26203	4.98318	5.35508	2.45267	3.89716	4.64994	4.78327	3.99835	4.95974	2.38532	2.79023	3.47968	4.58383	5.20746
Asa_chr5Cg01939	0.704372	0.273525	1.71215	4.55116	3.06944	1.63464	0.517869	0.508258	1.71335	3.19037	4.3685	0.279084	2.40943	0.796432	2.81906	2.37454	2.98103	0.562206
Asa_chr5Cg01940	0	0	0	0	0	0	0	0.0335672	0	0	0	0	0	0	0	0	0	0
Asa_chr5Cg01941	33.8835	29.0077	33.0478	39.9473	37.4169	38.5486	42.2547	48.7783	34.3958	31.6953	29.0386	30.8767	44.0464	31.6059	36.5081	31.9282	32.3623	36.6318
Asa_chr5Cg01942	10.951	7.4847	18.7389	8.40994	7.66533	8.67964	20.7361	15.0314	11.7741	36.6863	32.3339	48.6554	9.86924	9.27578	8.92662	9.24404	22.3718	6.17204
Asa_chr5Cg01944	0.555803	0.334396	0.671431	0.0748282	0.0473852	0.0682549	0.095021	0.0492745	0.0252674	0.178795	0.142508	0	0.0481886	0	0	0.328538	0.131447	0.177936
Asa_chr5Cg01945	5.99346	7.07208	7.58877	4.70828	3.90027	3.07996	5.9687	5.14231	6.04419	7.57962	7.80774	7.02424	5.67878	5.21118	5.48066	8.00298	6.92956	5.2081
Asa_chr5Cg01946	0.930709	3.43117	3.87864	0.662587	2.18917	2.81186	3.08199	3.30801	2.99236	0.0579893	8.80616	2.85352	0.713834	4.22151	8.81751	14.6825	12.3662	16.4619
Asa_chr5Cg01947	0	0	0	0	0.138051	0	0.279129	0.139855	0.276889	0.835881	0	0.45444	0	0	0	0.319794	0	0
Asa_chr5Cg01949	3.08999	3.29896	2.76903	1.44708	1.5576	0.964691	0.613069	2.16077	0.845894	0.853545	0.751289	0.748071	1.82131	1.9828	2.39557	2.0367	1.56332	1.16935
Asa_chr5Cg01950	63.8317	60.8068	51.9264	50.1004	49.654	62.4053	61.1565	51.845	50.3488	59.2068	42.8525	36.5221	63.4503	51.4832	38.833	45.0107	57.3851	53.8614
Asa_chr5Cg01951	14.5466	19.7789	29.4665	4.72687	6.7739	8.97852	6.37823	6.71956	7.07808	5.67826	16.577	9.23918	4.62696	9.692	12.3846	19.7982	16.9533	22.9369
Asa_chr5Cg01952	2.12424	1.64505	1.84295	1.05153	3.26047	1.72807	1.28559	2.13603	2.20634	2.69451	2.52494	1.90898	3.48061	4.46318	4.07372	1.50743	1.32987	1.45045
Asa_chr5Cg01953	2.8213	2.05493	4.04924	3.47647	3.73015	2.67357	0.865232	1.26472	4.63017	2.60773	1.19845	2.85441	4.19068	2.49035	1.47423	2.20615	1.22666	2.57818
Asa_chr5Cg01954	7.41446	9.36338	10.0525	6.94783	7.53884	7.20409	7.67957	7.1489	8.84695	6.08544	6.47028	7.18453	5.58423	6.21616	6.56404	8.85432	6.9075	5.77999
Asa_chr5Cg01955	8.12726	8.90002	11.5135	8.0296	7.18044	8.51701	10.5117	8.07205	7.81792	10.7919	13.6861	15.5606	7.03206	7.70404	7.67321	12.8836	10.7894	8.79503
Asa_chr5Cg01956	3.0523	2.42922	2.97975	2.93191	1.70932	1.64221	1.80557	1.74398	1.66211	1.5619	2.15596	1.17055	2.74802	2.55779	1.63817	1.53814	2.40545	1.65008
Asa_chr5Cg01957	0	0.506784	0	0	0.0937987	0.0885009	0.283585	0	0.38508	0.291123	0	0.103099	0.0964013	0	0	0	0	0.711106
Asa_chr5Cg01958	10.5225	10.3584	8.70957	6.1784	6.15344	5.92759	11.0755	9.87551	7.77628	9.89269	13.3633	11.5774	7.49886	7.01462	8.56716	12.943	11.3737	12.718
Asa_chr5Cg01959	22.0256	19.0111	18.8145	33.3107	20.8628	17.8878	24.7212	25.3596	21.4556	27.2105	25.6527	33.5761	49.3186	41.7065	28.0734	18.9971	25.4827	16.181
Asa_chr5Cg01960	0.054127	0.357921	0.295293	0.115864	0.0549593	0.0263629	0.137799	0.0570998	0.116977	0.206904	0.0275523	0.0605516	0.055923	0	0	0	0.0609338	0.0884918
Asa_chr5Cg01961	1.08001	0.490183	0.587973	0.320266	0.65331	0.479361	0.656305	0.467414	0.475309	0.799914	0.554824	0.387284	0.564433	0.592428	0.310342	0.929714	0.332688	0.703405
Asa_chr5Cg01962	0.674656	0.801321	0.778873	0.529608	1.35859	0.934548	0.659326	0.403373	0.847672	0.729766	0.688179	0.162688	0.661359	1.04838	0.853949	0.546134	0.523693	0.285406
Asa_chr5Cg01963	0	0	0	0	0	0	0.511905	0	0	0	0	0	0.53175	0	0	0	0	0
Asa_chr5Cg01964	9.732	5.91263	14.0336	15.5046	11.284	17.1357	4.86791	8.36661	14.7782	10.8795	14.0207	8.39412	9.30074	13.736	11.3201	17.2806	9.43972	7.38599
Asa_chr5Cg01965	2.49898	2.3726	1.43905	0.942704	0.76859	1.05271	1.1037	1.14952	0.997017	0.998417	0.922527	0.779571	1.21886	0.792937	0.522077	0.941561	0.846934	0.847776
Asa_chr5Cg01967	0	0	0	0	0	0	0	0	0	0	0	0	0	0	0	0	0	0
Asa_chr5Cg01968	5.593	3.52756	3.74981	4.03739	3.73053	3.55041	4.2858	3.54189	3.65347	4.31283	3.09167	3.51924	2.60334	2.97784	2.9821	6.02635	4.82553	3.82988
Asa_chr5Cg01969	2.69744	3.34168	2.79467	1.38459	2.91013	3.43789	3.5785	1.86994	2.4226	2.83592	4.60793	2.49945	4.1164	3.03754	1.31393	0.963481	3.10682	1.59515
Asa_chr5Cg01970	2.34398	2.03477	1.61393	1.31973	1.27131	2.16252	1.49862	1.12157	1.07977	1.26164	1.08368	0.945319	1.19736	1.1619	1.54198	1.46934	1.12658	1.67266
Asa_chr5Cg01971	23.4668	15.5046	16.1462	15.4467	15.7559	21.1793	15.3105	18.5865	14.9197	13.7963	21.0823	15.1403	23.4213	16.2564	11.7985	19.0083	19.1274	24.6258
Asa_chr5Cg01972	20.2207	15.5147	18.9199	26.4313	24.8598	23.1338	28.2856	20.2465	20.6009	26.8512	22.7348	24.0007	29.6085	24.9362	23.7981	17.3059	21.8323	23.7963
Asa_chr5Cg01973	1.79578	1.50548	1.91655	0.929506	0.981472	1.7829	3.15813	1.65015	2.58408	1.92204	1.86686	3.69069	1.48223	0.945784	1.04772	2.19058	2.51062	2.58152
Asa_chr5Cg01974	12.7998	11.9407	13.8252	13.0146	6.39814	9.80658	6.10836	9.81861	16.2186	21.4331	10.1665	17.7742	11.6114	17.0517	8.87108	9.35938	17.0192	14.9702
Asa_chr5Cg01975	3.09426	2.51677	2.44706	2.46135	2.24563	2.16614	1.77419	1.85717	1.83443	2.16131	1.27797	1.2647	2.72019	2.128	2.19773	1.49913	2.05904	1.95141
Asa_chr5Cg01976	3.74881	2.95746	4.13243	2.48953	3.8564	3.59314	3.89571	2.95167	3.49686	4.71528	4.60617	3.52786	3.61346	4.07975	4.9716	5.10031	3.97008	4.15873
Asa_chr5Cg01977	4.69228	4.10847	4.82951	4.17392	2.77769	5.09635	4.19346	5.29514	3.91112	6.70222	9.13099	7.70073	5.95381	5.07254	7.17342	8.8037	7.62317	6.31228
Asa_chr5Cg01978	4.06207	3.72442	5.27764	8.72398	7.77968	8.77419	6.34388	6.50413	8.45998	6.74722	6.07857	7.27607	8.97762	7.72911	10.291	7.50741	9.88029	9.52553
Asa_chr5Cg01979	0.0307246	0	0	0.197822	0.0937178	0	0.0363458	0.162137	0.0885347	0.0390268	0	0.103241	0.0954153	0.0335925	0	0	0	0.167749
Asa_chr5Cg01980	7.2034	5.76789	5.96328	5.95092	5.02334	4.62203	6.13019	5.89429	6.50904	8.51583	7.26201	8.09077	6.62748	9.05863	8.6611	10.4108	7.16289	6.57713
Asa_chr5Cg01981	1.0812	0.701941	1.40901	0.61471	0.420493	1.31674	0.737248	0.908022	1.24358	0.75041	0.519011	0.534467	1.01137	0.562922	1.00158	1.86923	1.93453	2.15066
Asa_chr5Cg01982	1.15605	0	0	0	0	0	0	0	0	0.370316	0	0	0.433305	0	0	0.48174	0	1.12518
Asa_chr5Cg01983	0.427557	4.02036	3.12204	3.58754	4.70912	6.33435	2.80043	5.61036	4.91077	0	0.466091	5.60055	3.38574	4.35215	2.84725	8.78683	3.41319	2.06253
Asa_chr5Cg01984	0.581156	0.811723	1.35047	1.12494	1.05032	1.49344	0.604024	0.385432	0.894662	0.313849	0.376833	0.0825261	0.15378	0.240143	0.846003	0.52075	0.411712	1.7019
Asa_chr5Cg01985	11.5765	13.0022	10.6339	2.21094	0.446155	0.7567	1.04575	1.38343	0.885956	1.15775	1.29357	1.14611	6.9414	5.47268	3.52089	1.6049	2.68047	1.44096
Asa_chr5Cg01986	8.96408	8.89322	10.3765	14.114	12.3553	13.2892	13.4766	14.0218	16.2479	14.4081	16.9524	19.3204	9.33136	10.0575	11.8261	16.6289	15.7688	16.9928
Asa_chr5Cg01988	62.4365	60.8732	76.1869	37.5795	39.8175	27.9744	32.8824	37.4403	34.113	43.6508	48.1575	44.0906	30.8298	30.4757	31.5206	36.8926	39.6153	33.869
Asa_chr5Cg01989	0.078978	0.0873685	0.196535	0.213207	0	0.115557	0	0.0417246	0	0.128992	0	0	0.0821329	0	0.083048	0.186257	0	0.086624
Asa_chr5Cg01990	3.55313	2.74356	2.51399	0.636091	0.869888	0.414449	1.80291	0.449056	0.456047	0.517974	0.54577	0.598465	0.833199	0.582227	0.838812	1.38312	0.839076	1.28852
Asa_chr5Cg01991	21.3602	15.6352	17.5874	4.26412	7.33417	3.48267	9.68841	6.1051	9.44947	14.9566	7.29902	3.7641	2.80002	6.57708	2.32009	10.7773	3.67178	4.23728
Asa_chr5Cg01992	0	0	0	0	0	0	0	0	0	0	0	0	0	0	0	0	0	0
Asa_chr5Cg01993	13.4762	15.8764	30.9232	17.3474	16.9157	19.8257	40.3632	43.7055	32.1583	72.3151	69.2467	90.9925	29.5308	33.2269	27.1893	31.1418	42.3118	26.6954
Asa_chr5Cg01994	5.60555	6.39903	7.6479	8.58991	7.28651	7.48992	7.54374	6.35415	8.12778	6.33282	8.83943	10.2819	3.4146	6.31222	7.69579	9.57284	7.12452	6.82308
Asa_chr5Cg01996	11.9012	12.7898	10.8896	16.0086	13.9432	19.8436	25.959	23.3558	26.5814	15.3245	14.3207	13.7847	13.7096	11.3648	15.2775	13.4313	15.4017	14.285
Asa_chr5Cg01997	4.66789	3.9023	3.54948	5.94072	5.37672	5.4787	4.37856	4.45067	4.14709	4.42184	3.08336	3.30668	5.36468	4.05809	3.31373	2.1676	5.17067	4.30437
Asa_chr5Cg01998	0.0458403	0.101615	0.182843	3.36059	4.12404	4.35255	2.20374	5.17777	4.26156	1.41302	1.17586	1.29014	1.27974	2.01384	1.84537	1.07763	2.07388	1.15314
Asa_chr5Cg01999	0.272148	0.180185	0	1.84537	3.03816	3.79553	1.3616	1.61177	1.15761	1.71861	0.564153	0.301472	0.463025	1.75563	1.14664	1.2074	1.02866	0.185723
Asa_chr5Cg02000	0.136425	0.380598	1.02675	12.766	14.0421	19.7566	7.60822	8.58585	11.9026	4.42529	4.4427	2.86287	3.69931	7.05958	6.66809	6.43128	5.02237	5.69436
Asa_chr5Cg02001	0.366349	0.855882	1.37581	0.835872	0.830808	0.83393	0.375339	0.860332	0.789562	0.0886172	1.00023	0.182983	0.211793	1.47139	2.52602	2.8813	1.60714	1.60826
Asa_chr5Cg02002	1.82919	7.09299	8.10893	1.28548	2.41527	4.09977	2.77888	2.5554	2.6004	0.410702	5.55655	2.26903	0.517233	1.77889	3.76976	4.5245	4.9914	6.57523
Asa_chr5Cg02003	7.57375	11.0196	17.1933	15.4496	7.35755	14.4797	11.6177	23.8612	17.7113	15.002	9.69547	14.84	12.0475	12.5787	11.3857	15.9978	12.6756	14.4646
Asa_chr5Cg02004	1.25087	2.47085	6.46607	6.59446	5.18156	3.18545	2.72176	3.65507	3.93972	1.88404	2.12925	2.94045	1.9988	4.01449	3.47851	7.1187	9.45698	4.20198
Asa_chr5Cg02005	5.15496	4.47994	6.24268	8.64722	7.45941	6.41866	5.82962	7.25825	7.41734	5.19546	4.91262	4.40664	9.80011	4.68892	6.83908	4.36947	7.45048	5.00266
Asa_chr5Cg02006	24.7254	23.2341	20.9813	31.1129	28.1827	30.3953	21.9272	21.631	28.4868	21.0084	22.9447	22.3844	24.9758	23.6277	22.1165	32.6785	26.9244	27.8228
Asa_chr5Cg02007	4.44662	2.24402	5.83565	7.01437	5.81686	5.28207	3.95275	4.39804	5.03942	3.33874	4.85352	4.32528	2.83518	4.27068	3.44093	4.03282	5.9541	5.69974
Asa_chr5Cg02008	0.274203	1.00837	0.453746	0.588382	1.73457	2.19702	3.0762	3.63346	3.78344	1.36313	2.01897	2.25207	0.283807	1.63215	1.53493	0.0715972	0.446107	0.399169
Asa_chr5Cg02009	83.3389	71.3853	67.2401	27.1032	26.61	26.328	34.4522	22.7432	19.4652	32.7103	32.1311	23.7072	23.11	24.6094	23.4276	18.1253	33.6584	27.8289
Asa_chr5Cg02011	2.39818	2.5681	2.13766	1.16386	1.85098	1.90914	1.05278	1.18878	1.24778	1.13104	0.760243	0.880655	1.02985	1.47351	1.49265	1.07995	1.54197	1.59797
Asa_chr5Cg02013	20.6571	32.6767	30.9963	42.3577	56.7375	35.8097	42.7184	49.6236	48.9547	28.955	33.9622	42.5104	31.8609	28.3145	31.6788	35.1952	36.6977	35.173
Asa_chr5Cg02014	19.6332	21.4451	19.2024	13.5025	10.7999	10.6502	11.4449	9.09649	10.1249	8.3706	8.84341	6.29826	10.9999	10.8942	10.1734	8.89286	7.76842	8.62933
Asa_chr5Cg02015	0	0	0	0.0749405	0	0.0264528	0	0	0.0886972	0.0600072	0	0	0	0	0	0	0.0618861	0
Asa_chr5Cg02016	0	0	1.32999	5.74833e-08	0	0	1.76276e-05	0	0	0	0	0	0	0.513825	2.49136e-07	0	0	0
Asa_chr5Cg02017	20.1726	6.85951	9.0223	21.4737	22.7514	18.6365	15.9792	15.2287	19.8063	27.642	23.4961	30.4113	56.4786	36.8953	29.9931	11.9299	21.9098	12.4961
Asa_chr5Cg02018	3.93972	5.41848	6.16007	11.6845	10.7564	15.1039	7.14646	16.2429	25.0719	16.1844	8.29885	20.3874	11.8699	9.70219	7.97993	8.95863	11.9398	11.1905
Asa_chr5Cg02019	0.436459	0	0.455474	0.522106	0.4804	1.72091	0	0	0.911843	0	0.950364	0.519672	0	0.986042	0	0	0	0
Asa_chr5Cg02020	0	0.144665	0	1.17355	1.69006	3.51215	1.76399	1.53456	3.23761	0.864631	1.03546	1.42505	1.38805	1.98505	2.45488	3.32419	1.74646	1.90026
Asa_chr5Cg02021	1.12683	0.198007	0.653012	29.2604	35.8561	37.9615	2.51209	1.88474	1.0824	1.22102	3.11138	3.53587	2.59143	7.36624	4.5007	7.24329	9.79365	3.05601
Asa_chr5Cg02022	0.321453	0.78823	2.83556	6.5949	7.34687	16.7262	2.19677	1.84	2.27543	1.32203	7.31251	4.07842	0.474209	4.80976	7.06692	10.2588	12.3728	7.92703
Asa_chr5Cg02023	2.84938	2.74783	2.79669	6.99493	6.4803	7.62451	2.37715	1.93575	2.93893	2.30405	2.00046	1.28088	5.16775	4.63709	3.76762	1.72878	3.21428	3.21651
Asa_chr5Cg02025	6.77039	9.07701	28.2479	9.17556	9.54514	11.1928	12.1513	15.4808	15.7582	30.1501	53.4385	78.4644	7.74532	17.445	9.64345	24.8128	43.1316	11.3298
Asa_chr5Cg02026	1.72824	2.29653	12.2616	5.88228	3.87718	5.4792	7.93766	9.76063	8.66145	24.6468	35.2099	54.0249	2.75473	8.87055	5.88116	14.0398	32.4994	6.88859
Asa_chr5Cg02027	0	1.20938	0.322663	0	0.93201	0.974076	2.97025	1.4071	1.43224	1.92505	1.17149	3.76451	0.834082	0.0261195	0.691485	0.674241	2.22122	2.1224
Asa_chr5Cg02028	19.3006	18.7121	22.433	52.2832	39.0611	35.4639	45.2184	45.9065	44.0595	58.3553	50.3543	64.9233	39.3198	40.3952	33.4763	35.1526	46.9912	41.5569
Asa_chr5Cg02029	0.581311	0.540081	0.546807	0.328285	0.186638	0.268334	0.655312	0.161452	0.363408	0.634335	0.467904	0.685346	0.31669	0.334503	0.224792	0.719022	0.516916	0.400875
Asa_chr5Cg02030	8.96903	6.08295	8.73959	6.86458	9.0269	9.48718	7.32497	6.06955	8.67154	9.69115	9.06904	11.6907	5.80771	5.92313	7.61529	9.08388	12.3718	7.20058
Asa_chr5Cg02031	12.4097	9.09398	9.12495	5.41082	19.2309	10.5843	6.59899	7.36107	7.62058	22.4615	12.8842	13.4576	10.9271	8.66663	2.87385	11.8772	5.84021	12.9125
Asa_chr5Cg02032	0.426027	0.252012	0.226865	0.104433	0.132579	0.207258	0.158907	0.0345238	0.337142	0.179428	0.132865	0.0913263	0.0685573	0.112702	0.154336	0.153177	0.0566716	0.0726488
Asa_chr5Cg02033	0.581365	0.293385	0.466083	0.300288	0.238315	0.217166	0.636825	0.364131	0.68071	0.455641	0.350273	0.455287	0.42297	0.359761	0.263068	0.183558	0.388487	0.497829
Asa_chr5Cg02034	2.11889	0.73763	0.660305	1.78769	1.83618	1.05147	2.79063	0.91557	0.885737	2.88587	0.924578	2.25781	0.479935	1.43439	0.461086	1.06515	1.22103	0.756
Asa_chr5Cg02035	11.0667	12.9526	10.6496	11.7308	12.0843	12.9472	20.5316	24.1574	19.179	30.7169	21.8955	21.8956	14.431	12.6862	13.945	10.9728	12.9975	11.0037
Asa_chr5Cg02036	0.372079	0.906552	0.452636	0.704957	1.05523	1.0596	1.23639	0.615265	1.53082	0.2217	0.534575	0.510441	1.38763	0.997319	0.585048	0.297423	0.53446	0.44193
Asa_chr5Cg02037	2.76187	1.98063	1.5117	7.83941	10.5257	12.5075	7.57158	10.4072	9.83453	4.10256	3.83737	4.63439	5.12171	8.28553	6.49475	6.2781	6.7397	7.40122
Asa_chr5Cg02038	0.985936	1.18589	0.900198	0.897249	0.567074	0.489285	0.679839	0.524525	0.618169	0.812785	0.814706	0.365639	0.880292	0.620034	0.620581	1.55739	0.677683	0.736383
Asa_chr5Cg02039	0.159691	0.26502	0.119231	0.0862465	0.12219	0	0.490659	0.0843706	0.043028	0.0434651	0.0408617	0.134564	0.0415271	0.174895	0	0.0941678	0.180121	0.0437975
Asa_chr5Cg02040	2.87532	1.09189	2.24108	1.58848	1.44868	0.945006	2.63772	1.17236	1.59257	2.33007	0.291859	0.476783	2.99962	1.52717	1.76297	0.671308	2.35052	1.89485
Asa_chr5Cg02041	8.19267	7.52183	7.62096	6.01648	5.28425	6.00175	8.40136	8.06457	12.2861	3.69488	4.94216	3.31378	12.1627	9.86674	9.08682	9.28147	7.56392	8.55117
Asa_chr5Cg02042	3.35764	3.17009	3.08964	11.2813	10.5291	11.7081	9.22962	11.3813	10.9618	9.52619	6.40866	8.26487	12.9808	9.98057	10.8897	6.19968	8.8771	9.3345
Asa_chr5Cg02043	0	0.218608	0	0	0	0	0.10132	0	0.264947	0	7.1699e-06	0.137711	0	0	0	0	0	0.325776
Asa_chr5Cg02045	6.43785	6.16695	5.23273	4.30339	3.68271	4.41337	3.46973	3.27509	3.50271	3.94088	2.5456	1.67687	4.96857	4.71297	3.62212	3.8046	4.33012	3.38429
Asa_chr5Cg02046	6.66339	5.97501	5.88788	4.94852	4.42921	4.08753	3.24501	3.63742	3.44092	3.47957	4.05462	3.92338	4.42715	4.12514	4.99617	2.74155	4.20632	4.65114
Asa_chr5Cg02047	6.69454	8.64896	10.7913	14.6118	11.0248	12.8944	19.5034	18.8229	18.9178	29.6686	27.8925	43.4975	8.67225	11.2623	12.9145	20.772	17.1975	15.8838
Asa_chr5Cg02048	4.37539	4.98159	3.72525	8.54672	13.905	9.64489	13.4558	9.86887	10.4307	8.73258	7.28544	4.98496	5.63388	3.79618	5.35532	20.3718	21.5959	20.0549
Asa_chr5Cg02050	0	0.178565	0.0497937	0	0	0.0575006	0.285238	0.0982014	0	0.123246	0.157523	0.29938	0.0544162	0	0.0918302	0	0.490275	0.0631691
Asa_chr5Cg02051	1.499	3.06172	2.17162	1.38015	3.3848	3.16648	5.23254	4.42362	1.92707	4.57625	4.31082	5.07266	2.77912	2.9876	3.2349	6.19561	3.82756	4.4398
Asa_chr5Cg02052	5.3354	6.94163	11.7544	8.29682	6.83527	4.42179	9.53507	8.35964	9.22178	13.5495	13.6488	15.8906	2.03504	7.0403	5.20662	12.8432	5.46057	7.86664
Asa_chr5Cg02053	348.867	304.829	287.116	247.909	303.943	305.549	304.348	254.241	240.894	253.65	230.546	201.221	337.131	259.991	229.418	225.69	262.077	268.229
Asa_chr5Cg02054	0.211136	0.111242	0.0817757	0.143428	0.0194899	0.23381	0.0980309	0.0653145	0.0704732	0.168516	0.0781381	0.236267	0.209092	0.0420044	0.10079	0.0450391	0.173164	0.231967
Asa_chr5Cg02055	1.82303	2.5019	2.84	3.50947	3.07897	2.7221	4.2893	3.93478	4.55277	3.7236	4.85712	3.79923	4.66284	4.47438	3.11006	3.81478	3.57555	3.37639
Asa_chr5Cg02056	5.73027	5.59801	5.68117	5.87997	6.99794	7.66611	5.78384	7.8817	7.94314	7.97995	6.63519	7.2736	8.45485	10.3451	7.52511	6.86303	5.76451	7.5633
Asa_chr5Cg02057	31.9063	32.338	33.9404	25.9135	22.9973	24.7215	22.0744	21.3733	23.0194	26.2098	24.7818	18.3546	23.8327	25.6433	26.1333	20.0399	25.1117	23.368
Asa_chr5Cg02058	0.0703745	0.311	0.0349827	0	0.107507	0	0.251736	0.185794	0	0.0383537	0	0	0.0365101	0.0770071	0.184839	0	0.118982	0.0385096
Asa_chr5Cg02060	0.489424	0.416245	0.674191	1.33979	1.53507	1.17491	0.770386	1.55103	1.5832	0.984268	0.615949	1.52159	1.87747	1.1128	1.70164	1.15339	0.679196	1.03135
Asa_chr5Cg02061	0	0	0	1.71232	0	0	0	0	0	0	0	1.7245	0	0.544853	0	0	0	0
Asa_chr5Cg02062	28.0941	25.8052	26.3057	13.3132	7.92344	8.81084	15.463	14.2193	15.2261	15.2215	19.3864	22.4283	11.4395	12.5167	9.10565	14.5702	15.7076	9.35481
Asa_chr5Cg02063	13.2222	21.6639	34.3593	9.04856	12.2784	11.6156	18.7888	23.5661	14.657	6.81119	33.8318	19.2009	8.83456	20.7316	21.1991	20.9685	24.9274	28.7501
Asa_chr5Cg02064	3.74376	3.20072	2.79182	2.90765	2.81388	2.48442	2.9864	2.81297	3.51908	2.16113	2.64852	2.29367	2.72027	2.25418	3.76104	3.39026	1.96947	2.52704
Asa_chr5Cg02065	0.0849577	0.0952794	0	0.0948263	0	0.166565	0.08879	0.0902934	0.362956	0.365953	0.0885991	0.387598	0.0905173	0.562989	0.270525	0.204001	0.289426	0
Asa_chr5Cg02067	58.5266	55.5582	48.0447	43.9891	41.8645	36.0605	43.3428	59.3828	41.0996	47.0168	34.306	34.082	40.4465	39.124	39.7324	21.2735	37.0654	28.8572
Asa_chr5Cg02068	0.103067	0.0758933	0	0	0	0	0.140397	0.0725531	0	0	0	0.192637	0	0	0	0	0	0
Asa_chr5Cg02069	0.366302	0	0.489122	0.133917	0.0897192	0.179075	0	0.0646862	0	0.462878	0	0	0	0.0671263	0.193449	0	0	0.135405
Asa_chr5Cg02070	0	0	0	0	0	0	0	0.405	0	0	0	0	1.6963	0	0	0	2.96919	0.449155
Asa_chr5Cg02071	0	0	1.29977	0.398127	0	0	0	0	2.34315	0	0	0.538561	1.00695	0.774417	0.99298	0.564884	0	0
Asa_chr5Cg02072	0.911707	0.73903	0.470665	1.08572	1.16899	1.33653	1.44254	1.68962	0.612033	0.370679	1.29077	0.719513	1.67466	1.15188	0.661486	0.859519	0.451055	0.474003
Asa_chr5Cg02073	0.313192	0.0419542	0.160619	0.206874	0	0.148019	0.0396692	0.0897431	0.384995	0.0413294	0.0388031	0.0852031	0.0788527	0.04154	0.0797709	0.178855	0.21392	0.0423521
Asa_chr5Cg02074	3.46568	2.58393	3.36036	2.86797	2.71698	3.3731	2.06452	2.29885	2.9127	2.51065	2.31367	2.23606	2.33429	2.84782	2.73756	3.1502	3.03484	2.58756
Asa_chr5Cg02075	0.924439	1.02187	1.64245	1.99289	2.33641	3.07462	2.19368	1.05457	1.83436	0.684887	2.55009	1.03761	1.0369	2.1857	3.32594	5.22717	4.79431	8.06064
Asa_chr5Cg02076	1.72097	1.33822	0.807428	1.19855	1.05941	1.08238	1.71612	1.21653	0.966786	0.806993	0.558506	1.03627	0.976072	1.28386	1.03269	1.19366	0.613759	0.76617
Asa_chr5Cg02077	0	0	0	0	0	0	0	0.0410095	0.0210564	0	0	0	0	0	0	0	0	0.0211247
Asa_chr5Cg02078	0.725936	1.07302	0.641374	0.475483	0.265472	0.39069	0.266018	0.211503	0.368045	0.406011	0.17214	0.154906	0.285506	0.151555	0.260996	0.252586	0.347152	0.117154
Asa_chr5Cg02079	0.531199	1.0069	0.809194	0.245558	0.193407	0.814102	0.660043	0.521077	0.859116	0.495952	0.698455	0.426015	1.61648	1.0385	1.75496	1.07313	0.770113	0.914835
Asa_chr5Cg02080	0.0294617	0.147841	0.0612208	0.0501641	0.247032	0.169193	0.112935	0.12968	0.129058	0.0705857	0.0810912	0.149494	0.157223	0.314938	0.103955	0.342636	0.297377	0.130119
Asa_chr5Cg02081	0.348468	0.449952	0.404235	0.562968	0.703415	0.768223	0.322096	0.398138	0.410475	0.484826	0.264109	0.185487	0.356814	0.544439	0.491575	0.459308	0.580094	0.328249
Asa_chr5Cg02082	39.7487	36.6329	40.8615	32.37	34.4452	39.2605	30.6794	28.8032	33.6558	34.3025	32.4697	29.0873	25.5555	23.7668	26.6839	31.4796	29.4245	26.4535
Asa_chr5Cg02083	0.656098	0.47082	0.130369	0.105764	0.20028	0	0.267935	0.346322	0.247851	0.0357778	0.368248	0	0.0339956	0.0358807	0.17224	0	0.628356	0.394449
Asa_chr5Cg02084	13.2148	8.92115	9.67475	10.8788	9.44252	6.99788	5.56853	8.10977	4.56119	13.1791	10.2592	12.9069	7.5964	7.70131	5.04994	6.69331	5.86948	2.30043
Asa_chr5Cg02085	0.645222	0.75063	0.389798	0.0842311	0	0.129847	0.480733	0.454316	0.0698932	0.747656	0.735036	0.659144	0.779036	0.362608	0.675109	0.464533	0.623147	0.584587
Asa_chr5Cg02086	4.37961	4.37313	3.27992	1.6878	1.93616	1.83686	2.66959	1.84346	3.20266	1.13523	1.22458	0.946681	2.86482	2.52639	1.69178	1.99086	1.26017	1.8583
Asa_chr5Cg02087	0	0.0456941	0	0	0.0421393	0	0.0846149	0	0.0444823	0	0.126835	0.092809	0	0	0.434271	0.0974295	0.0931487	0.135965
Asa_chr5Cg02088	0.487621	0.162282	0.43798	0.477062	0.149734	0.0952256	0.752083	0.257921	0.524613	0.741637	0.400746	0.384643	0.254795	0.320955	0.308239	0.692517	0.110146	1.3434
Asa_chr5Cg02089	0	0.714507	0.641223	0.183283	0	0.154033	0.33645	0.669374	0	0	0	0.7283	0.517652	0	0.50376	0	0	0
Asa_chr5Cg02090	10.1098	11.9455	13.2141	5.04118	4.58359	3.57411	6.8261	2.2803	5.00589	2.79337	4.77673	2.69628	5.57682	11.1022	6.48821	5.56253	5.07671	1.45171
Asa_chr5Cg02091	16.2231	11.8498	9.91707	26.6178	23.132	21.3809	16.8706	22.6879	22.3435	17.2798	22.3829	20.384	21.9702	22.233	18.3503	18.1858	16.235	19.6717
Asa_chr5Cg02092	17.7803	19.145	16.6131	32.9514	34.9607	40.6853	27.5932	22.1845	25.0056	16.3997	15.8078	19.0115	27.3935	24.3667	19.0652	17.3603	20.6607	22.9501
Asa_chr5Cg02093	3.98704	2.9447	3.19125	3.45654	4.10434	3.93304	3.45758	2.70576	2.64756	3.30692	2.67085	3.09749	4.90685	3.49038	2.97241	2.35158	3.60011	3.48035
Asa_chr5Cg02094	1.1961	0.734336	0.751843	0.864665	0.927216	1.04574	0.629666	0.904022	0.90356	1.04021	0.611209	0.339061	0.656437	0.881992	0.647666	0.873849	0.56205	0.800958
Asa_chr5Cg02095	3.02431	2.3928	2.63266	3.0309	2.97236	2.60655	1.9275	2.36705	2.73186	2.47851	2.71605	1.84992	2.52252	3.67173	3.02096	1.65652	1.98151	1.59318
Asa_chr5Cg02097	2.57711	3.30674	1.91858	2.69404	2.92508	2.03587	7.34943	6.38563	6.83472	6.78077	3.99456	5.38669	3.56422	2.50042	2.14011	3.2525	3.00245	3.70374
Asa_chr5Cg02098	0	0.324633	0.145753	1.15928	0	0	0.457884	0	0.300555	0.604418	0.151955	0.330803	0.468808	0	0	0.349471	0.651777	0.16448
Asa_chr5Cg02099	0	0.0583799	0.0131394	0	0.0134339	0.012934	0	0	0	0.0437172	0.0134611	0	0	0	0.0278157	0	0	0.0287869
Asa_chr5Cg02100	0.189092	0	0.160767	0	0.0548561	0.0789414	0.027508	0.199477	0.175141	0.0590062	0.247505	0.090657	0.251179	0.0885429	0.0283324	0.0633947	0.21287	0.0588834
Asa_chr5Cg02101	0.0791279	0.232504	0.0784733	0.931141	0.321297	0.719356	0.268516	1.39111	1.51078	1.44058	0.993254	2.38949	0.40862	1.03733	0.387246	0.680722	1.18759	0.431069
Asa_chr5Cg02102	5.14703	4.61914	6.22989	3.15616	2.58863	3.95332	4.43981	5.1143	3.02336	4.3405	7.09342	4.62589	5.27156	3.17663	5.59033	6.22179	8.33365	9.58037
Asa_chr5Cg02104	20.8361	14.7885	13.7165	7.86788	5.58928	6.59137	6.36971	4.30272	5.64403	4.02921	2.50746	2.11568	14.799	11.6115	8.20461	3.67839	4.73637	4.73153
Asa_chr5Cg02105	1.26111	0.695558	0.775024	3.8002	3.84572	3.01365	4.3783	4.4866	6.35562	5.14488	3.75322	4.27023	3.97709	3.90617	3.04034	4.23298	4.46391	2.39263
Asa_chr5Cg02106	0.11119	0.184173	0.0471199	0.0674681	0	0.0309085	0.0160958	0.0669306	0.0688125	0.0173959	0.0643864	0	0.0326317	0	0.0831099	0.0742307	0.124963	0.0860778
Asa_chr5Cg02107	0.685241	0.858364	0.899597	0.975133	0.451355	0.732403	0.922079	0.596601	1.13905	0.784084	0.887293	0.70791	1.32696	0.916984	0.983603	0.299549	0.865028	0.64895
Asa_chr5Cg02108	2.47422	1.08857	2.55678	1.00983	1.61883	0.884394	0.684964	0.460908	1.0527	0.944656	0.95268	0.675882	0.684534	0.836697	1.32027	2.19478	1.59946	1.14279
Asa_chr5Cg02109	3.848	3.36277	2.16672	1.25526	1.05712	0.952138	2.30509	1.62633	1.09325	2.22643	1.38225	0.758804	0.958461	0.857358	1.61827	1.41584	2.32867	2.09842
Asa_chr5Cg02110	4.88625	4.96668	5.61674	5.08221	4.73018	6.14872	3.17887	3.84275	4.91159	2.13196	2.47453	2.28104	3.13035	4.89171	4.25685	5.90693	3.16271	5.69435
Asa_chr5Cg02111	6.17345	3.71379	7.29017	13.5237	8.56292	14.978	18.3889	18.3457	12.2554	11.2562	12.5687	15.1981	15.7601	11.8314	11.6921	10.7586	19.7692	14.585
Asa_chr5Cg02112	8.57579	4.17396	6.74967	1.03498	0.401467	0.790749	4.01505	1.20944	1.84569	2.79573	2.88634	3.38108	0.646884	1.14959	1.30476	3.1562	2.36723	1.88903
Asa_chr5Cg02113	2.90996	1.27781	1.39661	1.30709	2.38405	1.7016	2.0552	1.46128	1.13751	2.69821	1.40293	0.600419	1.30079	0.857361	0.880125	0.909838	2.33272	1.31727
Asa_chr5Cg02114	1.23647	0.951176	1.9437	2.31581	1.35912	2.64921	11.5897	13.5384	9.34114	11.8155	8.59543	8.52893	1.55793	1.96025	2.37494	3.51499	6.48661	8.33797
Asa_chr5Cg02115	2.77727	5.41666	6.36659	12.4969	6.8484	10.3112	28.9383	30.0874	35.6382	39.3778	29.9542	16.1224	8.52462	7.51486	10.299	30.8636	22.6237	34.1138
Asa_chr5Cg02116	0.379338	0.130515	0.164464	0.506301	0.312565	0.253951	0.578583	0.950001	0.741992	1.32166	0.915928	1.64257	0.562405	1.32028	0.869736	0.81844	0.933686	0.619129
Asa_chr5Cg02117	0	0.291989	0.262256	0.148108	0.677456	0.379665	4.65646	2.06011	1.63275	1.78019	0.682274	1.78447	0.140119	0.143073	1.37616	0.313847	1.6153	5.16409
Asa_chr5Cg02118	0	0	0	0	0	0	0	0	0	0	0	0	0	0	0	0	0	0
Asa_chr5Cg02119	0	0	0	0	0	0	0	0	0	0	0	0	0	0	0	0	0	0
Asa_chr5Cg02120	26.4406	72.521	82.4045	99.5748	128.648	178.561	83.3824	81.227	91.9481	52.2188	119.535	87.821	72.8822	139.788	175.051	148.7	144.099	197.294
Asa_chr5Cg02121	0.888776	2.21551	1.68324	3.27469	3.19765	2.51551	3.89564	4.32258	3.87599	2.94803	2.91646	3.25028	3.9848	3.11748	1.87107	1.4701	4.1631	4.61601
Asa_chr5Cg02122	0	0	0	0	0.115619	0	0	0.0596371	0	0	0.116081	0.0636273	0	0	0	0	0	0
Asa_chr5Cg02123	0.261345	0.174138	0.417729	0.113926	0.107142	0.204227	0.0538293	0	0.0561946	0	0.0537748	0.0589705	0.218902	0	0	0.123892	0.236261	0.230816
Asa_chr5Cg02125	9.33237	8.01896	11.2327	13.3905	12.4415	11.7787	11.7759	9.94821	14.6489	14.7856	14.443	16.7648	7.63404	10.4521	9.41654	16.8456	15.3004	13.545
Asa_chr5Cg02126	18.6212	19.0321	16.3539	19.9243	17.9144	20.1351	14.9208	16.9767	19.9333	14.3685	12.745	10.5828	19.3989	19.421	17.2092	12.9075	14.7595	16.2932
Asa_chr5Cg02127	0.0981404	0.442021	0.893858	1.43825	0.307015	0.289026	0.61914	0.626931	0.522777	1.1589	0	1.68672	0.631821	0.108666	1.04462	0	0.446709	0
Asa_chr5Cg02128	1.16302	1.75833	2.70539	1.30243	1.37844	1.20042	0.902279	0.400122	0.921052	0.731231	1.67609	1.30414	1.42017	1.31127	1.39394	1.91752	1.46693	1.67449
Asa_chr5Cg02129	0.0163488	0.179602	0.0485041	0	0	0.0795349	0.0662797	0.0202548	0.0354091	0.204795	0.066282	0	0	0	0.0342194	0	0.0183753	0.0531694
Asa_chr5Cg02130	0	0	0.0164091	0.0176267	0.0167817	0	0.0504528	0.0174791	0	0.0545014	0.0168181	0.0184959	0	0	0	0	0	0
Asa_chr5Cg02131	0	0	0	0.0181939	0.0173187	0.0166577	0.0867821	0.155094	0.426321	0.0767075	0.0347133	0.0610171	0.0384417	0	0.0179185	0	0.0384862	0.0371305
Asa_chr5Cg02132	0	0	0.0182276	0.0783813	0	0	0	0	0	0.020161	0	0	0	0.0200942	0.0771447	0	0	0
Asa_chr5Cg02133	0.017119	0.131674	0	0	0	0.0499732	0	0	0	0.0187424	0.0347133	0	0.0351908	0	0.0358371	0	0	0
Asa_chr5Cg02134	0	0	0	0	0	0	0	0	0	0	0	0	0	0	0	0.0418039	0	0
Asa_chr5Cg02135	0.409276	0	0.273801	0.075206	0.703291	0.467216	0.294489	0.578737	0.365507	0.465188	0.635808	0.386875	0.432167	0.150204	0.505087	0.650844	0.154535	0.0759247
Asa_chr5Cg02137	0.805496	0.555924	0.400224	0.21653	0.170802	0.392602	0.171384	0.141741	0.50707	0.118598	0.239826	0.112884	0.104383	0.220286	1.4452	1.50037	0.642937	1.02763
Asa_chr5Cg02138	3.11319	2.86037	2.33067	3.90559	2.8105	2.65905	1.83111	3.13696	1.7069	3.18453	1.99361	2.63619	2.9685	2.11389	3.55478	1.33899	2.17386	1.60894
Asa_chr5Cg02139	8.83113	9.15065	9.08225	6.8257	7.21554	8.09633	8.80714	9.87284	10.2275	10.5018	9.95768	10.1895	5.87222	7.28116	6.72545	9.73359	9.42548	9.60629
Asa_chr5Cg02140	1.80534	0.594953	1.24936	0.679978	0.791906	1.26034	1.3138	1.29651	1.26205	0.915681	0.763563	1.37571	1.02607	1.17925	1.10065	1.05604	0.53996	0.719558
Asa_chr5Cg02141	9.8683	9.71125	11.7607	24.4093	27.6974	27.7246	17.5455	19.9966	23.8479	15.768	14.8831	11.9397	12.2876	11.7525	16.1177	8.20644	15.2752	15.3937
Asa_chr5Cg02142	80.8018	67.4347	62.4727	47.0878	43.3137	39.9377	46.0126	36.0962	44.8546	39.3613	43.8467	40.0103	54.0282	43.3846	57.1757	49.3565	52.6374	44.8026
Asa_chr5Cg02143	1.06823	2.09813	2.87753	2.34477	1.88225	5.15345	2.14252	1.66973	2.69267	0.503347	3.7147	1.55319	1.08647	4.15399	5.14681	5.98959	4.18839	7.63349
Asa_chr5Cg02144	0.346731	0	0	0	0	0	0	0	0	0.228136	0	0	0	0	0	0	0	0
Asa_chr5Cg02145	8.9513	8.81105	12.7336	15.226	13.0098	16.8006	10.3661	13.9134	10.5643	15.1932	17.1932	9.57221	11.8329	13.9982	14.2489	17.3042	15.276	21.1269
Asa_chr5Cg02146	2.23044	7.48396	3.32172	9.33794	5.95669	4.75588	5.65854	1.73258	1.32077	3.64569	2.44512	7.59548	8.74691	6.12851	3.50913	1.62976	4.39394	4.23807
Asa_chr5Cg02147	0.412862	0.408026	0.60932	1.21427	1.10956	1.12546	0.817464	0.508281	0.876395	0.432007	0.337281	0.603778	0.505033	0.568558	0.485553	0.261197	0.491909	0.591575
Asa_chr5Cg02148	0.522672	0.725196	1.14299	0.687589	0.628898	0.493247	0.954811	0.515473	0.401916	0.225114	0.558159	0.0960085	0.860925	0.576706	1.05121	0.304522	0.903311	0.384204
Asa_chr5Cg02149	4.08474	3.63017	3.32074	3.17648	2.77202	3.7886	2.20736	2.59819	2.8469	3.04874	2.24693	3.59537	3.55512	2.77843	3.14817	4.49876	3.18466	3.43637
Asa_chr5Cg02150	11.2344	18.6932	23.6072	0.960404	0.712355	0.257176	3.13431	0.582614	1.55087	11.0176	11.1203	23.9038	1.77263	4.72449	0.904293	12.1188	0.658356	0.983523
Asa_chr5Cg02152	6.89815	10.1217	7.20857	2.70465	2.59757	2.25874	3.3752	4.56907	3.22201	3.07252	3.85501	3.72929	5.13632	5.00603	3.83212	4.50029	4.79111	3.9552
Asa_chr5Cg02153	0	0.0466328	0	0	0.0860149	0.123295	0	0.0445206	0	0.0458335	0	0	0.131593	0.1846	0	0	0	0
Asa_chr5Cg02154	0	0	0.140447	0.0433853	0	0	0.0792234	0	0.285917	0	0.0357681	0.0524633	0	0.158258	0.236602	0	0	0
Asa_chr5Cg02155	0	0	0	0	0	0	0	0	0	0	0	0	0	0	0	0	0	0
Asa_chr5Cg02156	18.1396	17.8298	26.3972	32.9117	30.9865	28.0396	25.8931	26.8095	26.1512	66.4362	64.9341	69.012	45.8351	50.4136	41.6854	46.4958	52.5048	42.5175
Asa_chr5Cg02157	81.3689	59.6671	91.6142	162.542	158.961	155.929	140.733	166.478	163.001	250.053	232.857	261.571	221.904	213.705	198.132	132.328	181.579	175.266
Asa_chr5Cg02158	7.27701	6.11261	6.176	4.90646	6.7554	5.82324	6.46792	6.79649	5.73515	5.89312	6.23255	5.0553	4.95983	5.29576	4.50233	4.96304	4.35079	5.05119
Asa_chr5Cg02159	0.681215	1.68302	0.837858	0.348523	0.825077	1.01177	1.72186	0.993081	1.85578	1.69833	0.728167	1.63596	0.840244	0.886949	0.783404	0.68661	1.09643	1.27628
Asa_chr5Cg02160	0.0581209	1.29319	1.04685	0.19083	0.0596986	0.0568093	0.540122	0.430914	0.436888	0.25199	0.479538	0.985539	0.244168	0.383223	0.122704	0.414249	1.24898	0.643571
Asa_chr5Cg02161	21.1328	21.1586	19.5415	22.6569	27.5159	33.2619	25.5574	26.2976	27.6508	19.7308	20.0277	17.1763	24.1637	29.9207	23.8532	18.2403	17.4684	15.15
Asa_chr5Cg02162	0.359912	0.328383	0.717618	0.243863	0.0459848	0.439105	0.0923625	0	0.0968775	0.342441	0.0461444	0.101265	0.0469221	0.0986375	0.189445	0	0.152349	0
Asa_chr5Cg02163	2.0755	1.72005	2.93846	3.75283	2.86248	3.01152	3.36184	1.63226	4.60513	2.57119	2.63645	3.06075	2.60952	5.34058	5.3175	8.4636	6.88785	7.56316
Asa_chr5Cg02164	4.18864	4.26058	4.14867	3.0036	3.5967	3.18431	3.43184	2.91572	3.99649	3.94439	2.60197	2.37378	3.33923	3.59624	2.41685	4.67461	3.34628	4.67249
Asa_chr5Cg02165	0.18777	0	0.194431	0	0	0	0	0	0	0.197611	0.611856	0.442355	0	0	0.203469	0	0	0
Asa_chr5Cg02166	3.27129	2.8663	2.34039	3.2424	3.29406	4.02234	2.62105	3.62057	4.14357	3.778	3.03702	2.84943	1.8836	2.60729	2.44663	4.15285	4.37679	4.85077
Asa_chr5Cg02167	6.24838	4.732	3.84329	3.41032	3.71043	3.38495	2.76281	2.87575	1.55284	3.01601	3.08607	2.0005	3.12756	3.83743	3.12113	2.91692	2.33183	3.93331
Asa_chr5Cg02168	3.15215	5.56596	6.16992	10.9576	4.78929	8.20338	4.33332	1.29092	5.33544	2.47274	2.15475	6.11361	7.63542	3.56818	5.67908	2.02266	7.1842	3.81189
Asa_chr5Cg02169	0	0	1.32869	0	0	0	0	0.346516	0	0	0	0	0	0	0	0	0	0
Asa_chr5Cg02170	2.0091	2.60513	3.15626	2.2311	3.15218	1.91356	2.62382	2.15655	3.43392	2.62897	2.29011	2.09684	2.00541	2.26172	1.47768	2.33788	2.83084	2.20894
Asa_chr5Cg02171	0.222322	0.137281	0.46689	0.235746	0.224649	0.256804	0.0562713	0.146335	0.150549	0.121799	0.0844159	0.0464286	0.19961	0.121159	0.218018	0.194654	0.171729	0.165491
Asa_chr5Cg02172	68.6764	76.2694	75.5577	101.454	107.5	105.199	122.787	126.612	92.2571	275.76	306.578	422.987	71.3047	83.6306	101.665	160.928	184.233	138.569
Asa_chr5Cg02173	5.32116	5.61295	2.90795	6.52535	6.52059	7.70922	5.47383	6.1094	3.84729	4.97758	6.29654	5.57605	3.88509	3.08809	4.51177	5.2984	5.62083	6.81724
Asa_chr5Cg02174	11.8457	11.4386	12.0346	15.2662	14.494	15.44	14.2949	13.7206	13.2259	16.3758	16.504	15.1411	16.167	14.3066	17.5053	13.278	15.0344	15.1325
Asa_chr5Cg02175	5.69639	3.04873	3.55726	4.1327	5.32476	6.79289	3.51322	4.92803	6.17683	5.71768	6.22961	2.7831	3.37232	5.71764	1.98662	2.87593	4.46888	2.99462
Asa_chr5Cg02176	7.40238	6.19228	8.25991	9.86946	5.95679	6.01255	6.3022	8.34706	8.69594	6.94117	6.96021	6.0554	4.30064	5.64286	7.09843	6.42018	6.65547	5.98852
Asa_chr5Cg02177	0.780738	0.792586	0.67381	0.426392	0.0830691	0.467657	0.690969	0.63298	0.194966	0.700855	0.568993	0.245766	0.618215	0.677168	0.628993	0.609076	0.713547	0.717482
Asa_chr5Cg02178	12.0784	24.1828	26.1029	4.00197	6.01378	6.22514	8.53103	4.06034	8.57088	5.2543	13.065	6.28478	5.32472	13.8516	14.981	17.2716	20.2027	22.5219
Asa_chr5Cg02179	1.16068	3.01686	4.84891	0.811319	0.983129	1.46952	3.2965	0.667551	2.19075	3.30392	3.84618	3.57666	2.1326	3.66145	5.41814	9.04585	9.05898	6.86635
Asa_chr5Cg02180	2.44553	1.79478	2.03087	2.03864	1.22803	1.24732	1.49174	1.69451	1.93938	2.16417	1.89395	2.2119	1.32089	1.32234	1.36693	1.91027	2.01778	1.95095
Asa_chr5Cg02181	3.49308	5.62732	6.82346	0.360032	0.408968	0.065344	2.66733	0.891027	1.44546	0.548311	1.61748	1.16708	0.98291	1.02693	1.33786	1.74597	1.40729	1.28153
Asa_chr5Cg02182	19.033	16.1505	14.3286	18.3656	14.3093	15.2007	14.5366	11.3524	13.0041	9.59932	9.45528	7.55551	14.626	15.1103	9.92604	9.86936	7.89453	9.47219
Asa_chr5Cg02183	1.28241	0.841738	1.04758	0.984821	0.522683	0.589309	0.625371	0.525479	0.46278	0.721387	0.469655	0.479722	0.586032	0.524534	0.61531	0.291544	0.583699	0.637648
Asa_chr5Cg02184	0.427557	1.00509	1.78402	4.10004	4.70912	3.37832	1.40021	1.87012	4.91077	2.6896	4.19482	0	7.73883	1.93429	0.949085	2.19671	0.487598	1.03127
Asa_chr5Cg02185	0.820354	1.00245	0.777596	2.34748	1.95224	0.876375	2.73935	3.25053	2.80351	1.29996	1.43888	1.53571	0.812318	2.07933	1.82146	1.93435	1.39332	2.97536
Asa_chr5Cg02186	2.10747	1.66453	1.88543	2.84728	2.40278	2.33028	3.03146	3.40578	4.76695	2.91269	3.31346	3.75828	2.61742	2.69403	1.93085	3.29055	3.59306	3.18899
Asa_chr5Cg02187	0	0	0	0.0646883	0.0606903	0.0577387	0	0.125135	0.12683	0	0	0.200376	0	0	0.0623612	0	0.334069	0.196305
Asa_chr5Cg02188	0.356104	0.954563	1.35906	1.65261	0.808646	0.906249	1.09804	0.226685	0.152558	0.769511	0.516917	0.970434	1.05455	1.56916	2.18614	1.87093	1.21067	1.11154
Asa_chr5Cg02189	0.191716	0.127206	0.534158	0.0413701	0	0.11219	0.204173	0.0405079	0.0826773	0.125284	0.313752	0	0.119552	0.58774	0.644954	0.542313	0.172952	0.511408
Asa_chr5Cg02190	5.44928	4.93185	8.73844	12.9783	15.8081	11.214	12.4483	12.5807	17.0621	8.98598	4.42558	8.7319	13.738	25.9379	22.352	9.70783	9.24838	7.34371
Asa_chr5Cg02191	82.6164	103.505	102.693	69.5799	66.9383	63.959	64.5769	69.9085	59.5298	98.6231	94.6858	82.8383	97.7897	111.931	105.194	151.748	118.077	113.559
Asa_chr5Cg02192	0.881998	1.84146	0.971882	3.11711	1.82395	3.2092	1.80158	3.37107	2.64669	3.90715	3.26544	3.22742	1.05381	2.58707	2.34076	1.36086	1.65449	2.25456
Asa_chr5Cg02194	18.6671	20.6842	19.8164	25.3033	25.0731	18.9963	29.1959	29.2875	27.6733	28.9021	26.9763	29.2913	21.8203	24.8734	23.189	24.2946	26.2793	29.0681
Asa_chr5Cg02195	21.7582	22.9292	18.3392	21.6978	20.8191	23.0059	16.9963	15.4809	17.8454	22.1769	18.692	20.8757	21.0607	18.5238	20.7511	21.1638	21.5405	20.8185
Asa_chr5Cg02196	0.614739	1.0804	1.28268	1.49731	0.337644	0	4.08948	0.667095	2.8669	3.512	0.336905	4.75999	1.05489	2.78117	2.36364	3.13947	4.59237	2.96936
Asa_chr5Cg02198	0.329187	0.455578	0.938192	0.247621	0.609648	0.670823	0.808594	0.74606	1.23204	1.32887	0.724133	1.7528	0.491003	1.36086	0.929793	1.00112	0.849591	0.258889
[truncated: 62,229 more rows]

## Sheet: Charting data
	Root_0h	Root_6h	Root_12h	Root_24h	Root_48h	Root_72h
Asa_chr1Ag00807	2.71316	2.66382	2.46762	2.52512	2.64484	3.17733
Asa_chr1Ag00827	4.18003	4.03837	4.26435	4.17056	4.24766	4.41942
Asa_chr1Ag01335	2.52902	1.57683	1.58017	2.31235	2.83812	1.88497
Asa_chr1Ag01336	2.08192	2.00871	1.65247	1.32401	2.4686	0.744962
Asa_chr1Ag01337	2.63883	2.10355	2.00743	2.14697	2.02293	2.25962
Asa_chr1Ag01870	2.25085	3.21734	3.13427	2.7315	3.34923	3.29884
Asa_chr1Ag02096	0.162724	0.233257	0.0229031	0.04517	0.137109	0.0719423
Asa_chr1Ag02168	2.79202	2.83261	2.78496	2.93318	2.69957	2.81214
Asa_chr1Ag02224	0.373442	0.425039	0.181995	0.551448	0.49888	0.367192
Asa_chr1Ag02281	4.59904	5.03677	5.13118	4.86331	5.44412	5.17881
Asa_chr1Ag02848	1.93072	1.5957	2.10854	2.46799	2.95421	1.89532
Asa_chr1Ag02850	3.25477	4.13066	3.06594	3.33294	3.56357	3.71853
Asa_chr1Ag03384	1.47317	1.70068	1.53355	2.42653	2.99614	3.01821
Asa_chr1Ag03677	3.51884	3.86134	3.9455	3.98078	3.94994	3.86899
Asa_chr1Ag03726	0.297275	0.466672	0.472815	0.427395	0.365405	0.359774
Asa_chr1Cg00020	0.966784	1.19965	0.672838	1.10676	0.776363	1.27205
Asa_chr1Cg00066	0	0.194423	0.143434	0.319217	0.147282	0
Asa_chr1Cg01460	3.0036	2.92977	3.43912	3.09649	2.8407	3.56961
Asa_chr1Cg01489	3.9183	3.60166	3.89758	3.78654	3.93028	4.00293
Asa_chr1Dg00797	4.36344	4.36892	4.48623	4.35636	4.15	4.91475
Asa_chr1Dg00813	4.24242	3.83123	4.40291	4.28489	4.36513	4.58504
Asa_chr1Dg01347	2.01639	2.02178	1.57921	3.1434	3.65429	2.50868
Asa_chr1Dg01348	4.15316	3.4533	3.53339	3.62949	3.49201	3.33697
Asa_chr1Dg01349	4.17362	4.47064	3.5734	3.67593	3.7092	4.07535
Asa_chr1Dg01884	3.17292	3.69248	3.07843	3.81529	3.74105	4.7139
Asa_chr1Dg02194	4.17635	4.21842	4.27623	4.39364	4.35932	4.2707
Asa_chr1Dg02310	2.14361	2.28423	1.81591	2.31307	2.39237	1.94914
Asa_chr1Dg02574	1.34776	1.69294	1.52992	1.90411	1.46976	1.35556
Asa_chr1Dg02776	1.30736	1.54818	0.963964	1.98534	1.40904	2.32514
Asa_chr1Dg03090	3.38433	3.97799	2.994	3.8565	3.37079	4.45088
Asa_chr1Dg03162	4.03996	2.8064	3.92873	3.56942	4.96432	3.87498
Asa_chr1Dg03414	1.24231	1.10152	1.02442	1.34556	1.91364	1.03277
Asa_chr2Ag00137	6.08541	5.47377	5.76477	5.7024	5.76226	5.81886
Asa_chr2Ag00897	4.07476	3.53659	3.86274	3.82964	4.25074	3.91342
Asa_chr2Ag01029	5.64647	6.13075	5.57236	5.71145	4.85995	5.49132
Asa_chr2Ag01280	1.32186	1.23732	1.86665	1.49098	0.961187	1.64893
Asa_chr2Ag02030	4.41345	4.52609	4.96556	4.6203	4.40446	4.93555
Asa_chr2Ag02306	4.72044	4.85534	4.96233	4.84666	4.98055	5.05867
Asa_chr2Ag02475	3.9773	4.52566	4.32299	4.50116	4.22574	4.3784
Asa_chr2Ag02741	0.146511	0.341008	0	0.263927	0	0.702056
Asa_chr2Cg00081	1.34044	1.35283	1.66856	1.48789	1.18436	1.77855
Asa_chr2Cg00539	4.80333	4.22666	4.60609	4.80913	4.57236	4.75946
Asa_chr2Cg00742	5.88611	4.69078	5.48637	5.08005	5.3037	5.18081
Asa_chr2Cg01607	4.67499	4.07912	4.04679	4.32973	4.57743	4.20855
Asa_chr2Cg01755	5.74969	6.39496	5.41229	5.81693	4.93671	5.50756
Asa_chr2Cg01991	3.19814	2.61214	2.76905	2.68456	2.50446	2.99288
Asa_chr2Cg02011	5.32822	5.25618	5.55937	5.45685	5.50747	5.59146
Asa_chr2Cg02717	5.10377	5.44236	5.89036	5.45029	5.31776	5.92279
Asa_chr2Cg03006	4.12756	4.13581	4.07277	4.21086	4.19044	4.2089
Asa_chr2Dg00854	6.6907	7.25532	7.42609	7.16095	7.74523	7.34997
Asa_chr2Dg01079	5.84677	4.89452	4.66116	4.76232	4.52217	4.60963
Asa_chr2Dg01175	3.53749	2.6846	3.16992	2.92768	2.78127	3.26122
Asa_chr2Dg01191	4.43676	4.23969	4.53289	4.65108	4.65247	4.74638
Asa_chr2Dg01955	2.20214	1.74706	2.47871	2.07638	1.94984	2.33389
Asa_chr2Dg02228	4.72044	4.85534	4.96233	4.84666	4.98055	5.05867
Asa_chr2Dg02512	3.47786	3.33026	3.32153	3.40491	3.40918	3.5164
Asa_chr2Dg02704	6.11565	5.21124	5.50799	5.55002	5.45168	5.59224
Asa_chr2Dg03462	3.58577	3.15396	3.35019	3.48433	4.05769	3.76434
Asa_chr2Dg03595	4.87848	5.7004	5.09377	5.12202	4.3343	4.68227
Asa_chr3Ag00479	0.0810687	0.154965	0.262787	0.0541817	0.0829464	0.0618379
Asa_chr3Ag01235	1.81099	1.41303	1.46126	1.57113	1.30909	1.65064
Asa_chr3Ag01246	0.377996	0	0.0653352	0.136507	0.388708	0.642984
Asa_chr3Ag01415	1.30652	1.18577	0.916162	0.559717	0.954352	1.14977
Asa_chr3Ag01451	3.02487	2.34834	2.38352	2.47553	2.70286	2.77117
Asa_chr3Ag01606	1.17163	0.51382	1.12147	0.918957	0.642523	0.863729
Asa_chr3Ag01749	0.251261	0.387803	0.389961	1.01678	0.960272	1.12455
Asa_chr3Ag01998	1.6023	3.09665	2.76447	3.7124	3.19658	3.8762
Asa_chr3Cg00003	3.30855	1.90088	2.09042	1.98235	2.22081	2.46856
Asa_chr3Cg00411	0.392846	1.51889	1.60571	1.2285	0.981798	0.897044
Asa_chr3Cg00676	0	0	0	0	0	0
Asa_chr3Cg00890	1.59937	1.09893	1.41368	0.963652	1.19997	1.3308
Asa_chr3Cg01238	1.29162	1.37818	1.42679	1.17137	1.53787	1.24193
Asa_chr3Cg01294	3.21759	2.96719	2.96843	3.21373	3.11363	3.45471
Asa_chr3Cg01596	1.4645	1.58615	1.41216	1.59311	1.26326	1.45983
Asa_chr3Cg01978	0.086325	0.157788	0.0693626	0.154785	0.242989	0.210483
Asa_chr3Cg02238	1.9371	2.42379	2.44775	2.38759	2.49979	2.60223
Asa_chr3Cg02863	2.63245	2.55956	2.2253	3.49312	3.29473	3.63901
Asa_chr3Dg00420	2.40819	1.86263	2.08923	2.45228	2.75498	2.51168
Asa_chr3Dg00816	2.70363	2.48714	2.38703	1.99659	1.91977	2.08291
Asa_chr3Dg00968	1.35938	1.32894	1.18753	1.17302	0.920016	0.91293
Asa_chr3Dg01013	3.26903	2.9192	2.45975	2.73901	2.82863	3.00707
Asa_chr3Dg01164	1.56076	0.932374	0.768897	0.479646	0.68736	0.80478
Asa_chr3Dg01301	0.137344	0	0.208434	0.211737	0.297761	0.375058
Asa_chr3Dg01549	1.65978	2.32816	2.37162	2.92282	2.94513	3.23008
Asa_chr3Dg02477	2.99165	3.08368	3.31061	3.55587	3.25347	3.29953
Asa_chr4Ag00305	2.62963	1.99489	2.08946	1.83522	1.82915	1.72326
Asa_chr4Ag00839	1.57084	1.32306	2.6815	1.44164	1.22042	2.34516
Asa_chr4Ag01584	5.19064	5.80159	5.95373	5.57025	5.97129	5.85871
Asa_chr4Ag01872	3.03162	2.79378	2.8801	2.90896	2.70387	2.79916
Asa_chr4Ag01874	3.62248	4.25072	4.41238	4.55904	4.79219	4.60749
Asa_chr4Ag01943	3.30681	2.71055	3.3623	2.45532	2.81687	3.12459
Asa_chr4Ag02029	2.07932	2.06764	2.54168	2.39203	1.9006	2.19366
Asa_chr4Ag02434	3.69597	2.9745	3.22448	3.20757	4.0399	3.71462
Asa_chr4Ag03021	3.00583	2.61862	2.66698	2.89885	2.61747	2.94121
Asa_chr4Ag03809	3.00345	2.75075	3.19272	3.2497	3.055	3.33474
Asa_chr4Cg00342	2.52331	1.40762	1.2914	1.34236	1.7906	1.77561
Asa_chr4Cg00365	2.32304	2.83903	2.31671	2.93801	2.48194	2.71847
Asa_chr4Cg00529	1.71227	2.08377	2.45121	1.96294	1.41002	2.343
Asa_chr4Cg01077	3.49527	3.0553	2.90476	2.99319	3.55414	3.36864
Asa_chr4Cg01372	4.28629	3.23822	3.33833	3.44864	4.32049	3.57559
Asa_chr4Cg01524	3.31708	4.01674	3.43362	4.02165	3.32729	3.45599
Asa_chr4Cg02063	4.91067	5.19734	5.31214	5.20055	5.27706	5.51304
Asa_chr4Cg02194	1.53889	1.82844	1.91672	2.02153	1.91911	1.88317
Asa_chr4Cg02425	1.62496	1.35896	1.13534	1.04365	1.1064	0.809335
Asa_chr4Cg02719	1.33492	0.695504	1.03151	0.625409	0.728353	0.832869
Asa_chr4Cg03208	2.58518	1.98575	1.8033	1.56108	1.92108	1.81305
Asa_chr4Cg03270	4.70077	5.41314	4.0383	4.9153	4.56876	6.17965
Asa_chr4Cg03395	0.211907	0.0818589	0.0534951	0.225345	0.0568333	0.174443
Asa_chr4Cg03422	1.26792	1.81006	2.0838	2.65918	2.45867	2.68577
Asa_chr4Cg03743	2.80616	3.2243	2.41565	2.72392	2.8313	3.63981
Asa_chr4Dg00263	2.30446	2.31706	2.15845	2.37138	2.31524	2.0708
Asa_chr4Dg00666	2.83029	1.98167	1.87372	1.89402	1.51074	1.63532
Asa_chr4Dg02224	3.4382	3.05689	3.1808	3.0585	3.01015	2.90863
Asa_chr4Dg02226	3.97802	4.36639	4.79648	4.66551	4.76584	5.03901
Asa_chr4Dg02305	1.55905	1.82793	1.85112	1.86389	2.40946	2.40275
Asa_chr4Dg02384	3.39363	3.44427	3.73536	3.37144	3.22987	3.77239
Asa_chr4Dg02581	3.064	2.62693	2.6386	3.58388	3.36635	3.47173
Asa_chr4Dg03322	3.87784	3.28497	3.70982	3.77046	3.85989	4.13728
Asa_chr4Dg03890	3.95166	4.22116	4.27982	4.31351	3.96949	4.16453
Asa_chr5Ag00079	2.61368	2.78165	1.69468	2.77468	2.47184	3.0752
Asa_chr5Ag00383	0.782277	1.19723	0.868045	1.62159	1.60845	2.26326
Asa_chr5Ag00403	0.311571	0.279023	0.0913261	0.428338	0.205837	0.124789
Asa_chr5Ag00498	4.49508	4.71475	3.66517	4.46575	4.14599	5.63764
Asa_chr5Ag00555	2.4043	1.553	1.63673	1.40062	1.21865	1.41888
Asa_chr5Ag01410	0.475916	0.58824	0.658367	1.33894	0.448378	0.606957
Asa_chr5Ag01946	0.109453	0.120221	0.039322	0.0413775	0.227859	0.253214
Asa_chr5Ag02223	2.66672	2.97163	3.30706	3.92082	3.51087	3.79605
Asa_chr5Ag03228	3.98599	2.80157	3.02555	3.05987	2.46959	3.38908
Asa_chr5Cg00014	3.2846	2.94311	3.00992	2.81716	3.56373	2.99801
Asa_chr5Cg01476	0.567955	0.311659	0.414493	0.136274	0.47089	0.588144
Asa_chr5Cg01793	3.34442	3.22257	3.3459	3.2503	3.3823	3.02765
Asa_chr5Cg02794	2.8343	2.12246	2.70297	2.55169	2.49189	2.49859
Asa_chr5Cg03026	2.85511	2.6475	2.85165	2.59194	2.21231	2.52965
Asa_chr5Dg00102	4.41142	5.03282	3.83965	4.72744	4.48423	5.95967
Asa_chr5Dg00160	1.63289	1.13773	1.29152	1.08024	1.21388	0.755764
Asa_chr5Dg00515	1.92432	0.693469	1.27129	0.937339	1.02222	0.727273
Asa_chr5Dg01008	0.475916	0.58824	0.871846	0.188482	0.448378	0.606957
Asa_chr5Dg01509	0.331779	0.15953	0.14073	0.122118	0.247762	0.0217573
Asa_chr5Dg01754	2.95743	2.77565	2.97617	2.60039	2.91463	2.40368
Asa_chr5Dg02725	3.7237	3.47488	3.82406	3.54319	3.59179	4.03782
Asa_chr5Dg02941	3.81819	4.15285	3.36409	4.71739	3.80621	4.4091
Asa_chr5Dg02971	4.33437	3.36477	3.48741	3.02443	2.97599	3.52344
Asa_chr6Ag00176	5.54909	4.74755	4.6081	4.49306	4.32828	4.39031
Asa_chr6Ag00414	3.89754	4.31409	3.39503	3.62419	4.03677	3.42567
Asa_chr6Ag00498	4.70829	3.70726	3.84412	3.47238	3.6881	3.82671
Asa_chr6Ag00568	1.62302	1.9079	1.87007	1.51869	1.6245	1.6278
Asa_chr6Ag00620	3.10474	3.20595	3.02012	3.30869	3.45654	3.15162
Asa_chr6Ag01153	1.56447	1.11971	1.12318	1.13501	1.10934	1.07684
Asa_chr6Ag01607	2.93359	3.44595	3.78876	2.88175	2.93568	4.08438
Asa_chr6Ag01950	4.83966	5.69721	5.81061	4.97386	5.56106	5.80469
Asa_chr6Ag02260	4.2762	3.94031	4.09547	4.26716	4.31901	4.20348
Asa_chr6Ag02669	1.35933	1.44329	2.02413	0.991671	1.24251	2.03094
Asa_chr6Ag02847	3.85593	3.81413	3.06403	4.0749	3.22165	3.84556
Asa_chr6Ag02871	4.08855	2.81298	2.93376	2.88789	3.28817	3.08157
Asa_chr6Cg00078	2.31872	2.50182	2.15693	2.31991	2.59554	2.43028
Asa_chr6Cg00175	5.10907	5.44583	5.51157	5.65285	5.56624	5.36513
Asa_chr6Cg00440	0.132404	1.2599	0.718282	0.755333	0.901873	2.07435
Asa_chr6Cg00605	2.53693	2.8957	3.08265	2.57262	2.40141	3.26143
Asa_chr6Cg00947	2.44856	2.29137	2.74238	2.53336	2.91009	2.3796
Asa_chr6Cg01675	6.23333	6.69227	6.95373	6.71699	7.24998	6.82506
Asa_chr6Cg01924	5.77313	4.85571	4.3905	4.45088	4.15355	4.21442
Asa_chr6Cg02197	4.28328	6.13686	5.07714	5.01523	5.40338	4.69354
Asa_chr6Cg02302	3.02963	2.09949	2.1696	1.91395	1.94636	1.97097
Asa_chr6Cg02400	1.55902	2.16553	2.37198	1.94537	1.94207	2.05033
Asa_chr6Cg02428	3.75512	4.02856	4.15144	4.45272	4.92141	4.4131
Asa_chr6Cg03142	1.50525	1.57249	1.12226	1.30554	1.49947	1.6892
Asa_chr6Dg00133	3.70582	2.84726	2.03446	2.32076	1.81476	2.1478
Asa_chr6Dg00208	0.377769	0.383653	0.181371	0.364907	0.110096	0.216739
Asa_chr6Dg00217	6.05496	5.10833	5.10346	4.98533	5.25846	5.04241
Asa_chr6Dg00303	1.60829	1.85622	1.87492	1.47598	1.68685	1.60674
Asa_chr6Dg00342	4.28024	3.95	4.231	4.24371	4.67162	4.26883
Asa_chr6Dg00834	1.6075	1.59823	1.24236	1.39101	1.3795	1.83448
Asa_chr6Dg01294	0.901671	1.28954	1.27923	0.915228	0.666447	1.33567
Asa_chr6Dg01624	4.74512	5.33775	5.53839	5.012	5.08519	4.91557
Asa_chr7Ag00077	2.20968	2.44988	2.17036	2.26631	2.38834	2.00625
Asa_chr7Ag00285	2.86291	3.62823	3.46582	3.93578	3.63835	2.98942
Asa_chr7Ag00923	1.62144	2.36598	2.77	2.54971	1.41173	2.03586
Asa_chr7Ag01501	4.22032	3.62613	3.69482	3.22876	4.12657	3.4776
Asa_chr7Ag02564	5.69284	5.99547	5.93271	6.0092	6.42186	6.34887
Asa_chr7Ag02906	3.97082	4.33276	4.34393	3.52167	3.54908	3.82687
Asa_chr7Cg00222	2.83474	3.09655	3.49332	2.99585	2.79454	3.15243
Asa_chr7Cg00321	3.75879	4.11338	4.11952	3.82497	3.556	3.79423
Asa_chr7Cg00407	3.52089	4.0972	4.32223	4.28317	4.49568	4.19804
Asa_chr7Cg00710	4.86298	5.43392	5.61173	5.42751	6.36066	5.67774
Asa_chr7Dg00474	3.85324	3.30998	3.6973	3.00994	4.13295	3.52345
Asa_chr7Dg02089	2.18892	2.82477	2.69818	3.14374	2.84219	2.96064
Asa_chr7Dg02350	0.133039	1.36836	0.160833	0.212387	0.381058	1.14693
Asa_chr7Dg02622	0.473655	0.738893	1.31653	1.20016	0.883915	0.761045
Asa_chr7Dg02690	0	0.290323	0.0992831	0.186591	0.0966316	0.209483
Asa_chr7Dg02731	1.9276	1.57363	1.68128	1.7928	2.37485	1.87994
Asa_chr7Dg02992	6.25874	7.13229	7.27775	7.09401	7.04898	6.90573
Asa_chr7Dg03107	3.36248	3.50331	3.10763	3.30903	3.87279	3.74844
Asa_chr7Dg03226	3.4963	4.01824	4.48377	4.16018	3.12945	3.81813
Asa_ChrUng00420	3.40566	3.27289	3.41721	3.70112	4.45574	3.57316
